# Supplementary material for: Novel antigen-presenting cell imparts Treg-dependent tolerance to gut microbiota
Source: Nature. 2022 Sep 7;610(7933):752–60. doi: 10.1038/s41586-022-05309-5 (PMC9605865; doi:10.1038/s41586-022-05309-5)
Supplement: Supplementary file 2 — Genes differentially expressed between mTECs and Thetis cells (SS2). [file 41586_2022_5309_MOESM2_ESM.csv]

gene_id	gene_name	DEG	avg_log2FC	p_val	p_val_adj	pct.1	pct.2
ENSMUSG00000015396.4	Cd83	Yes	5.31004157634731	1.03300503750311e-11	2.80925719948972e-07	0.955	0.375
ENSMUSG00000026832.12	Cytip	Yes	5.09982125009635	6.80054164075833e-13	1.84940729920423e-08	1	0.208
ENSMUSG00000037944.8	Ccr7	Yes	4.14547301112287	8.29544869789037e-10	2.25594727339128e-05	0.955	0.458
ENSMUSG00000022555.12	Dgat1	Yes	3.96857701302552	4.16737938899821e-11	1.13331882483806e-06	0.955	0.375
ENSMUSG00000063889.16	Crem	Yes	3.92321295182038	4.02995594864878e-09	0.000109594652023503	0.909	0.208
ENSMUSG00000026826.13	Nr4a2	Yes	3.81310958840984	5.74452846777929e-10	1.56222451681258e-05	0.864	0.083
ENSMUSG00000030103.11	Bhlhe40	Yes	3.78935027235803	6.45491490980244e-11	1.75541410972077e-06	0.955	0.375
ENSMUSG00000033083.16	Tbc1d4	Yes	3.68409219210557	1.44772306344841e-10	3.93708287104794e-06	0.955	0.458
ENSMUSG00000002204.9	Napsa	Yes	3.66082778345313	2.75887566085267e-08	0.000750276235968884	0.818	0.208
ENSMUSG00000020437.12	Myo1g	Yes	3.63412824179782	7.29476549337056e-10	1.98381147592212e-05	0.909	0.208
ENSMUSG00000026875.14	Traf1	Yes	3.5551596613068	1.84600306390442e-10	5.02020533228808e-06	1	0.583
ENSMUSG00000013275.9	Slc41a1	Yes	3.51056982899672	2.35838221471197e-08	0.00064136204329092	0.909	0.625
ENSMUSG00000052384.14	Nrros	Yes	3.5027443103196	2.55593480899303e-09	6.95086471305655e-05	0.864	0.125
ENSMUSG00000020275.9	Rel	Yes	3.42668820607973	1.10054692695023e-10	2.99293736784116e-06	0.955	0.667
ENSMUSG00000023034.7	Nr4a1	Yes	3.34902721697363	1.73120965286254e-08	0.000470802465095968	0.864	0.333
ENSMUSG00000022661.14	Cd200	Yes	3.29650464506429	2.46880206253798e-08	0.000671390720907205	0.818	0.083
ENSMUSG00000020120.15	Plek	Yes	3.27632750811945	2.15700117258557e-09	5.86596468884646e-05	0.909	0.333
ENSMUSG00000019850.11	Tnfaip3	Yes	3.22163932931871	2.4194967952853e-09	6.57982153477838e-05	0.818	0.25
ENSMUSG00000004665.10	Cnn2	Yes	3.19582212502322	2.8764338355062e-09	7.8224618156591e-05	0.909	0.542
ENSMUSG00000022876.18	Samsn1	Yes	3.16221772092286	1.19189215834934e-08	0.000324135072463102	0.955	0.25
ENSMUSG00000027009.18	Itga4	Yes	3.01942786944217	3.55157016918907e-09	9.65849507510968e-05	0.864	0.208
ENSMUSG00000028341.9	Nr4a3	Yes	2.99640920653843	1.79656801595257e-09	4.88576671938302e-05	0.909	0.208
ENSMUSG00000031662.8	Snx20	Yes	2.93251806494979	1.55963407003501e-10	4.2414248534602e-06	0.955	0.25
ENSMUSG00000053641.9	Dennd4a	Yes	2.86787216764647	2.00991050942533e-08	0.000546595163038219	0.955	0.583
ENSMUSG00000035000.8	Dpp4	Yes	2.77520855073285	9.4974252824093e-09	0.000258282480555121	0.864	0.042
ENSMUSG00000001175.16	Calm1	Yes	2.7238964820563	1.71069067325332e-13	4.65222328591239e-09	1	0.958
ENSMUSG00000018821.3	Avpi1	Yes	2.61746083140259	3.26710794555262e-11	8.88490005793036e-07	0.909	0.417
ENSMUSG00000018476.7	Kdm6b	Yes	2.61511298720058	2.20864061323636e-10	6.00639814769629e-06	1	0.875
ENSMUSG00000031825.16	Crispld2	Yes	2.59753458629377	6.84667351234993e-08	0.00186195286168356	0.818	0.083
ENSMUSG00000027367.16	Stard7	Yes	2.48165721205288	6.94446825333498e-08	0.00188854814149445	1	0.375
ENSMUSG00000036880.10	Acaa2	Yes	2.47556499598404	2.93032316608321e-07	0.00796901385016329	0.636	0
ENSMUSG00000030468.12	Siglecg	Yes	2.46084521700033	1.86745164275962e-07	0.00507853474248478	0.727	0.167
ENSMUSG00000068566.12	Myadm	Yes	2.429080259682	2.40596384791906e-07	0.00654301868441589	0.909	0.333
ENSMUSG00000042292.18	Mrtfa	Yes	2.40978273706855	8.24821562841055e-11	2.24310224014625e-06	0.955	0.333
ENSMUSG00000050921.12	P2ry10	Yes	2.36421505207059	6.85051455602883e-08	0.00186299743351204	0.682	0
ENSMUSG00000030495.12	Slc7a10	Yes	2.31111549660843	1.13502114677199e-07	0.00308669000864642	0.682	0.042
ENSMUSG00000020577.17	Tspan13	Yes	2.30992846944976	2.82101083472483e-07	0.00767173896503419	0.955	0.458
ENSMUSG00000021754.17	Map3k1	Yes	2.229011074042	6.76336682516568e-10	1.83929760810381e-05	0.955	0.583
ENSMUSG00000024661.7	Fth1	Yes	2.21157466717533	1.65837601174372e-07	0.00450995356393704	1	1
ENSMUSG00000031799.10	Tpm4	Yes	2.18621063691135	3.49414882998762e-07	0.00950233774315134	1	0.583
ENSMUSG00000020962.14	Gtf2a1	Yes	2.10306198369191	9.28770978027574e-08	0.00252579267474599	0.909	0.792
ENSMUSG00000024304.14	Cdh2	Yes	2.0241990160659	6.85051455602884e-08	0.00186299743351204	0.682	0
ENSMUSG00000089929.1	Bcl2a1b	Yes	1.97323748692551	7.38531138152077e-12	2.00843543020457e-07	1	0.208
ENSMUSG00000025964.15	Adam23	Yes	1.91615348455489	1.71442905130748e-07	0.00466238980503068	0.864	0.167
ENSMUSG00000021127.7	Zfp36l1	Yes	1.90785901389937	2.79332522368003e-07	0.00759644794579784	0.909	0.333
ENSMUSG00000022372.14	Sla	Yes	1.86767201941142	1.43985227953584e-08	0.000391567827419771	0.727	0
ENSMUSG00000039542.16	Ncam1	Yes	1.77461429357275	6.85051455602884e-08	0.00186299743351204	0.682	0
ENSMUSG00000099974.1	Bcl2a1d	Yes	1.66562832057212	3.42340246481399e-07	0.00930994300306163	0.955	0.417
ENSMUSG00000032202.11	Rab27a	Yes	1.64204880527466	9.26806112504406e-08	0.00252044922295573	0.818	0.083
ENSMUSG00000070031.11	Sp140	Yes	1.5137893305381	2.98810549434927e-07	0.00812615289188285	1	0.667
ENSMUSG00000021298.8	Gpr132	Yes	1.33042244462461	8.30033138618982e-08	0.00225727512047432	1	0.417
ENSMUSG00000097927.2	Gm6999	Yes	-0.663346319387076	3.97218830375486e-08	0.00108023660920613	0	0.708
ENSMUSG00000000567.5	Sox9	Yes	-0.671241756871263	1.78094383670193e-09	4.84327676391091e-05	0	0.792
ENSMUSG00000095298.2	Gm12407	Yes	-0.724380284103764	3.0307504351206e-10	8.24212580831048e-06	0	0.833
ENSMUSG00000026536.9	Ifi211	Yes	-0.748683583702388	1.58665275132467e-07	0.00431490215722743	0	0.667
ENSMUSG00000004044.9	Cavin1	Yes	-0.754721736792956	3.97218830375485e-08	0.00108023660920613	0	0.708
ENSMUSG00000048281.9	Dleu7	Yes	-0.836343050634586	1.11927641336547e-07	0.00304387220614738	0.045	0.792
ENSMUSG00000030431.8	Tmem238	Yes	-0.939860968810564	1.58665275132468e-07	0.00431490215722748	0	0.667
ENSMUSG00000063172.13	Hspb11	Yes	-0.961539010798826	1.64673765790273e-07	0.00447830306066647	0.045	0.792
ENSMUSG00000049214.13	Skint7	Yes	-1.02846016102219	3.97218830375486e-08	0.00108023660920613	0	0.708
ENSMUSG00000115190.1	Gm49542	Yes	-1.04697082156683	3.97218830375486e-08	0.00108023660920613	0	0.708
ENSMUSG00000057133.14	Chd6	Yes	-1.06051467966377	3.821641684359e-08	0.00103929545606143	0.091	0.875
ENSMUSG00000078599.9	Skint8	Yes	-1.19170943198576	8.95732220686142e-09	0.000243594377415596	0	0.75
ENSMUSG00000030409.16	Dmpk	Yes	-1.20555000167573	8.95732220686149e-09	0.000243594377415598	0	0.75
ENSMUSG00000066129.15	Kndc1	Yes	-1.25097631342127	1.96958926396133e-07	0.00535629800334283	0.045	0.708
ENSMUSG00000031024.13	Denn2b	Yes	-1.30750756846405	3.97218830375483e-08	0.00108023660920613	0	0.708
ENSMUSG00000025888.6	Casp1	Yes	-1.31116357275724	3.48091265031137e-07	0.00946634195252178	0.045	0.75
ENSMUSG00000114230.1	Gm48239	Yes	-1.34687492628609	3.97218830375486e-08	0.00108023660920613	0	0.708
ENSMUSG00000019734.16	Tmc4	Yes	-1.37332112107809	1.58665275132467e-07	0.00431490215722743	0	0.667
ENSMUSG00000061666.6	Gdpd1	Yes	-1.38464987863981	3.97218830375485e-08	0.00108023660920613	0	0.708
ENSMUSG00000100801.1	Gm15459	Yes	-1.38548172534017	1.12347286085709e-07	0.00305528444510085	0.864	1
ENSMUSG00000047751.9	Utf1	Yes	-1.39685462108929	9.46143699464194e-08	0.00257303779069287	0.136	0.917
ENSMUSG00000045545.8	Krt14	Yes	-1.43956310647671	1.58665275132467e-07	0.00431490215722745	0	0.667
ENSMUSG00000035916.8	Ptprq	Yes	-1.54779561769478	1.33644977698909e-07	0.00363447516852183	0.045	0.792
ENSMUSG00000038296.14	Galnt18	Yes	-1.54805881653743	3.03075043512065e-10	8.2421258083106e-06	0	0.833
ENSMUSG00000055960.12	Skint4	Yes	-1.57630543145806	1.58665275132466e-07	0.00431490215722742	0	0.667
ENSMUSG00000041351.16	Rap1gap	Yes	-1.59770344513388	2.30629263586162e-07	0.00627196282322567	0.136	0.833
ENSMUSG00000027356.8	Fermt1	Yes	-1.71485632226563	1.58665275132467e-07	0.00431490215722745	0	0.667
ENSMUSG00000089773.7	Skint1	Yes	-1.7150671307917	3.97218830375486e-08	0.00108023660920613	0	0.708
ENSMUSG00000002057.4	Foxn1	Yes	-1.74347426629546	3.97218830375485e-08	0.00108023660920613	0	0.708
ENSMUSG00000028367.5	Txn1	Yes	-1.80545391181635	1.9191640835292e-07	0.00521916672515767	0.5	0.917
ENSMUSG00000008601.12	Rab25	Yes	-1.88970941940773	3.03075043512065e-10	8.2421258083106e-06	0	0.833
ENSMUSG00000054423.14	Cadps	Yes	-1.90405827024188	1.58665275132468e-07	0.00431490215722748	0	0.667
ENSMUSG00000005054.7	Cstb	Yes	-1.97255855399882	7.16876736347766e-08	0.00194954628449775	0.182	0.917
ENSMUSG00000061132.13	Blnk	Yes	-2.14003426109831	8.95732220686142e-09	0.000243594377415596	0	0.75
ENSMUSG00000023328.14	Ache	Yes	-2.14831370690872	6.77726322390384e-09	0.000184307673374065	0.091	0.917
ENSMUSG00000041132.11	N4bp2l1	Yes	-2.21265204300713	3.57090177966234e-08	0.000971106738979173	0.091	0.792
ENSMUSG00000054162.15	Spock3	Yes	-2.2267611490768	1.58665275132466e-07	0.00431490215722742	0	0.667
ENSMUSG00000032327.14	Stra6	Yes	-2.34098595630904	3.97218830375485e-08	0.00108023660920613	0	0.708
ENSMUSG00000034785.14	Dio1	Yes	-2.34214768648697	8.95732220686139e-09	0.000243594377415595	0	0.75
ENSMUSG00000045969.8	Ing1	Yes	-2.4152240463612	7.01852851862468e-09	0.000190868883063998	0.136	0.917
ENSMUSG00000031451.6	Gas6	Yes	-2.42467645357096	8.95732220686136e-09	0.000243594377415595	0	0.75
ENSMUSG00000006457.4	Actn3	Yes	-2.4918647289331	1.78094383670194e-09	4.84327676391093e-05	0	0.792
ENSMUSG00000023039.17	Krt7	Yes	-2.59917620930122	1.78094383670194e-09	4.84327676391093e-05	0	0.792
ENSMUSG00000063157.9	Csn2	Yes	-2.63649356730259	1.78094383670193e-09	4.84327676391091e-05	0	0.792
ENSMUSG00000024619.8	Cdx1	Yes	-2.6372873141643	4.49894231012532e-12	1.22348736123858e-07	0	0.917
ENSMUSG00000005232.11	G6pc2	Yes	-2.66067552834873	1.78094383670193e-09	4.84327676391089e-05	0	0.792
ENSMUSG00000053931.11	Cnn3	Yes	-2.6637279836485	3.98161932418421e-08	0.0010828013752119	0.091	0.875
ENSMUSG00000073889.10	Il11ra1	Yes	-2.71169825525087	1.14607977218332e-14	3.11676394045254e-10	0	1
ENSMUSG00000018569.12	Cldn7	Yes	-2.759366509569	3.97218830375485e-08	0.00108023660920613	0	0.708
ENSMUSG00000048766.6	Skint10	Yes	-2.77728720069457	3.03075043512062e-10	8.24212580831053e-06	0	0.833
ENSMUSG00000030017.2	Reg3g	Yes	-2.79592989337766	3.97218830375488e-08	0.00108023660920614	0	0.708
ENSMUSG00000031897.9	Psmb10	Yes	-2.84141195601711	1.59056613689014e-10	4.32554460927274e-06	0.182	0.875
ENSMUSG00000045394.9	Epcam	Yes	-3.03152472417318	4.27404117642194e-11	1.16232549792795e-06	0.045	0.958
ENSMUSG00000009356.12	Lpo	Yes	-3.13934671921718	1.78711289387292e-07	0.00486005351488741	0.045	0.708
ENSMUSG00000054676.15	1600014C10Rik	Yes	-3.22345349766276	2.90641114768577e-08	0.000790398511613145	0.045	0.833
ENSMUSG00000000308.14	Ckmt1	Yes	-3.28907147232427	4.22539816335407e-11	1.14909703052414e-06	0	0.875
ENSMUSG00000024158.17	Hagh	Yes	-3.34694596882276	4.93293813354877e-10	1.34151252541859e-05	0.182	0.958
ENSMUSG00000021743.6	Fezf2	Yes	-3.47116073286863	4.49894231012532e-12	1.22348736123858e-07	0	0.917
ENSMUSG00000028617.10	Lrrc42	Yes	-3.59420787403865	2.58943480715354e-08	0.000704196795805404	0.182	0.917
ENSMUSG00000042306.11	S100a14	Yes	-3.65489921910149	3.21699364337344e-13	8.74861421315407e-09	0	0.958
ENSMUSG00000018907.10	Alox12e	Yes	-3.71823992361193	4.49894231012532e-12	1.22348736123858e-07	0	0.917
ENSMUSG00000020096.21	Tbata	Yes	-3.80700414418364	4.49894231012532e-12	1.22348736123858e-07	0	0.917
ENSMUSG00000030666.11	Calcb	Yes	-3.93281500403477	4.58823726395387e-09	0.000124777112393226	0.045	0.875
ENSMUSG00000049382.10	Krt8	Yes	-3.94249313589351	1.14607977218332e-14	3.11676394045254e-10	0	1
ENSMUSG00000074457.10	S100a16	Yes	-3.99132423977062	4.22539816335408e-11	1.14909703052414e-06	0	0.875
ENSMUSG00000023043.7	Krt18	Yes	-4.01674753530689	6.48761883668995e-11	1.76430794263783e-06	0.045	0.958
ENSMUSG00000027360.5	Hdc	Yes	-4.09881399585046	1.62340288845695e-09	4.41484415515867e-05	0.045	0.833
ENSMUSG00000047730.17	Fcgbp	Yes	-4.21801976773717	4.22539816335407e-11	1.14909703052414e-06	0	0.875
ENSMUSG00000035186.6	Ubd	Yes	-4.4107507556566	4.49894231012528e-12	1.22348736123857e-07	0	0.917
ENSMUSG00000035557.9	Krt17	Yes	-5.15388139791193	4.49894231012525e-12	1.22348736123856e-07	0	0.917
ENSMUSG00000043953.12	Ccrl2	No	3.99990164455549	1.49933219917617e-06	0.0407743391565959	0.727	0.083
ENSMUSG00000001128.7	Cfp	No	3.82823398068967	3.12542572764583e-05	0.849959526633282	0.455	0.125
ENSMUSG00000027398.13	Il1b	No	3.19142085096925	0.00305609089504816	1	0.409	0.125
ENSMUSG00000026670.15	Uap1	No	3.01588550915976	8.04379342778758e-07	0.0218750962268683	0.909	0.667
ENSMUSG00000001918.17	Slc1a5	No	2.951996253293	0.000502461514934302	1	0.5	0.042
ENSMUSG00000030745.9	Il21r	No	2.81515061941503	8.98865442565253e-06	0.244446457105621	0.636	0.292
ENSMUSG00000007891.16	Ctsd	No	2.81181140878541	0.161144444705788	1	0.364	0.25
ENSMUSG00000026247.13	Ecel1	No	2.77851679050947	0.002577865119654	1	0.591	0.167
ENSMUSG00000025969.15	Nrp2	No	2.74616418163796	5.07186925544558e-05	1	0.773	0.208
ENSMUSG00000059970.7	Hspa2	No	2.74119644101937	0.000181892745887084	1	0.636	0.083
ENSMUSG00000040899.14	Ccr6	No	2.72080291784898	0.000121765999573355	1	0.727	0.167
ENSMUSG00000021423.6	Ly86	No	2.70971360374092	8.56093657480539e-07	0.0232814670151833	0.682	0.042
ENSMUSG00000042331.13	Specc1	No	2.63799254606697	5.24701008243614e-07	0.0142692439191851	0.773	0.167
ENSMUSG00000018008.8	Cyth4	No	2.58493921124029	5.3511954646881e-06	0.145525760662193	0.636	0.083
ENSMUSG00000021200.14	Asb2	No	2.57857736353102	0.000102042440264245	1	0.5	0.083
ENSMUSG00000027611.12	Procr	No	2.57781046214502	0.000217606986612285	1	0.455	0.083
ENSMUSG00000015093.15	Clic3	No	2.55573034540621	4.1434174721644e-06	0.112680238155511	0.545	0
ENSMUSG00000048163.13	Selplg	No	2.49452500725915	2.6560537142875e-05	0.722313807600487	0.636	0.167
ENSMUSG00000031266.7	Gla	No	2.48642746970379	2.1609343117271e-05	0.587666086074184	0.682	0.167
ENSMUSG00000051379.12	Flrt3	No	2.4790958099287	0.00166239955075786	1	0.636	0.167
ENSMUSG00000026433.13	Rab29	No	2.46718823453496	0.000121060345026894	1	0.773	0.375
ENSMUSG00000058715.11	Fcer1g	No	2.46074999853144	1.80827519767182e-06	0.0491760440006851	0.818	0.333
ENSMUSG00000041046.7	Ramp3	No	2.4599274689062	0.00570894308198654	1	0.545	0.208
ENSMUSG00000025163.6	Cd7	No	2.44327071384841	4.32708282959807e-06	0.117675017550919	0.818	0.167
ENSMUSG00000020423.6	Btg2	No	2.42982741436637	2.84929845597027e-05	0.774866715101115	0.955	0.5
ENSMUSG00000020644.9	Id2	No	2.41994123679359	9.29316437857412e-07	0.0252727605275323	0.864	0.292
ENSMUSG00000030605.15	Mfge8	No	2.40454279814529	4.24326807991155e-05	1	0.909	0.417
ENSMUSG00000018736.14	Ndel1	No	2.39962228678667	8.19775111152324e-05	1	0.727	0.458
ENSMUSG00000035778.17	Ggta1	No	2.39898050649542	9.80592257737615e-06	0.266672064491744	0.864	0.25
ENSMUSG00000053886.4	Sh2d4a	No	2.39791419538178	3.91276918213883e-06	0.106407757908265	0.682	0.042
ENSMUSG00000074342.3	I830077J02Rik	No	2.39627028130714	0.000162026827016238	1	0.5	0.042
ENSMUSG00000029135.10	Fosl2	No	2.39577614633643	3.68884773298229e-06	0.100318214098453	0.909	0.542
ENSMUSG00000037902.18	Sirpa	No	2.38577815295992	0.000119104845228107	1	0.636	0.125
ENSMUSG00000051212.8	Gpr183	No	2.38070791523351	3.50805010659899e-06	0.0954014226489595	0.773	0.167
ENSMUSG00000001627.12	Ifrd1	No	2.33124908614604	3.30540524806702e-05	0.898904957211827	0.818	0.667
ENSMUSG00000037852.8	Cpe	No	2.30847234704086	0.000164524494769108	1	0.455	0.083
ENSMUSG00000035354.9	Uvrag	No	2.29093022485659	5.21011166270411e-05	1	0.682	0.25
ENSMUSG00000025064.15	Col17a1	No	2.28616994171739	2.9676135264009e-05	0.807042498504724	0.773	0.333
ENSMUSG00000028525.16	Pde4b	No	2.2748877697382	1.91424095834583e-05	0.520577828622147	0.909	0.708
ENSMUSG00000056749.7	Nfil3	No	2.26835071483135	0.000284443737478019	1	0.682	0.167
ENSMUSG00000022500.15	Litaf	No	2.26243041122449	2.34216896717933e-06	0.0636952850624419	0.955	0.708
ENSMUSG00000026202.13	Tuba4a	No	2.26165086581997	0.00246842162767971	1	0.545	0.167
ENSMUSG00000022439.9	Parvg	No	2.25540493084032	4.06452564253771e-07	0.0110534774848813	0.5	0.167
ENSMUSG00000022488.9	Nckap1l	No	2.25481426084646	7.89863906035136e-05	1	0.727	0.167
ENSMUSG00000000782.16	Tcf7	No	2.25378000607854	1.78125740016715e-05	0.484412949975458	0.909	0.417
ENSMUSG00000021998.16	Lcp1	No	2.25325848092057	1.29841575346966e-05	0.353104164156075	1	0.792
ENSMUSG00000046805.10	Mpeg1	No	2.24548962829192	0.000214352611265474	1	0.5	0.042
ENSMUSG00000018507.16	Trpv2	No	2.23558316017539	0.00102562424491742	1	0.455	0.125
ENSMUSG00000010095.13	Slc3a2	No	2.23062441077019	0.00123822228570081	1	0.864	0.625
ENSMUSG00000070348.5	Ccnd1	No	2.22925045336681	0.00128904827609657	1	0.455	0.25
ENSMUSG00000037706.17	Cd81	No	2.22098901429697	0.0260963232198854	1	0.682	0.375
ENSMUSG00000021877.12	Arf4	No	2.20412046706109	1.00404122042232e-05	0.273049009893851	0.955	0.958
ENSMUSG00000032076.20	Cadm1	No	2.181771243938	4.9389956431243e-06	0.134315986514765	0.818	0.417
ENSMUSG00000029622.16	Arpc1b	No	2.17041584533618	4.97182741812793e-06	0.135208846635989	1	0.708
ENSMUSG00000049516.9	Spty2d1	No	2.16251028814742	0.00129988537594022	1	0.545	0.25
ENSMUSG00000029484.12	Anxa3	No	2.15383975754567	0.000386341998073853	1	0.591	0.208
ENSMUSG00000018819.10	Lsp1	No	2.15219699929118	0.000665007819360214	1	0.909	0.667
ENSMUSG00000005672.12	Kit	No	2.14818338916012	0.000159155322523791	1	0.909	0.667
ENSMUSG00000058672.7	Tubb2a	No	2.14703962527454	0.0125227376747035	1	0.5	0.417
ENSMUSG00000038352.15	Arl5c	No	2.13259876914544	1.24624980598187e-06	0.0338917634736768	0.773	0.125
ENSMUSG00000022148.16	Fyb	No	2.13137072111879	0.000145944430858859	1	0.818	0.333
ENSMUSG00000059336.14	Slc14a1	No	2.11692181680998	1.40137560550989e-05	0.381104095918414	0.5	0
ENSMUSG00000020250.10	Txnrd1	No	2.11618264358684	3.62725522040009e-06	0.0986432057187804	0.818	0.292
ENSMUSG00000027459.16	Fam110a	No	2.10256918205656	0.000298948294297969	1	0.727	0.333
ENSMUSG00000064373.12	Selenop	No	2.09912807593412	0.215666042259073	1	0.227	0.25
ENSMUSG00000027952.16	Pmvk	No	2.09839578277391	0.0213982664905274	1	0.273	0.208
ENSMUSG00000030707.15	Coro1a	No	2.09186052208533	6.12393958395134e-06	0.166540536985557	0.818	0.583
ENSMUSG00000033685.13	Ucp2	No	2.07943283741388	2.68518701499606e-05	0.730236608728178	0.955	0.458
ENSMUSG00000062380.4	Tubb3	No	2.07611661899398	0.00039165570213098	1	0.364	0
ENSMUSG00000057440.8	Mpp7	No	2.07293257985574	1.17979700920334e-05	0.320845796652849	0.864	0.333
ENSMUSG00000076617.9	Ighm	No	2.07135423558868	0.000298127097386789	1	0.455	0.167
ENSMUSG00000027660.16	Skil	No	2.07100206325613	2.63883724644e-05	0.717631789169359	0.909	0.5
ENSMUSG00000031447.7	Lamp1	No	2.0673873914232	0.00440135859289367	1	0.909	0.792
ENSMUSG00000021457.14	Syk	No	2.0534993631079	2.96037870338105e-06	0.0805074988384478	0.818	0.417
ENSMUSG00000026615.14	Eprs	No	2.04465950095198	4.17277161580976e-05	1	0.909	0.708
ENSMUSG00000018920.11	Cxcl16	No	2.04448043712736	0.025060655989008	1	0.636	0.458
ENSMUSG00000031328.16	Flna	No	2.03908268417793	0.00276632192986468	1	0.682	0.292
ENSMUSG00000040699.13	Limd2	No	2.0363189505391	1.07642447931765e-05	0.292733637150436	0.818	0.25
ENSMUSG00000047407.17	Tgif1	No	2.03295647035767	0.000158968060827771	1	0.682	0.333
ENSMUSG00000027219.13	Slc28a2	No	2.03025952517837	0.000429121233122546	1	0.5	0.042
ENSMUSG00000032216.15	Nedd4	No	2.02400842965678	0.000241412936975656	1	0.955	0.875
ENSMUSG00000020111.15	Micu1	No	2.01116288891315	0.00060067376618257	1	0.727	0.417
ENSMUSG00000021451.16	Sema4d	No	2.00969486603902	0.000209763737597569	1	0.636	0.25
ENSMUSG00000029552.19	Tes	No	1.9878449397124	2.40314931209923e-06	0.0653536455425385	0.909	0.542
ENSMUSG00000032349.13	Elovl5	No	1.98148457406666	0.00307327635477933	1	0.682	0.375
ENSMUSG00000024907.7	Gal	No	1.97401679736122	0.000391655702130981	1	0.364	0
ENSMUSG00000002699.13	Lcp2	No	1.97126985659497	0.00102295370193932	1	0.545	0.083
ENSMUSG00000030447.15	Cyfip1	No	1.95301171132065	2.2135079857307e-05	0.601963496719465	0.773	0.458
ENSMUSG00000044162.12	Tnip3	No	1.95220970056843	0.00272280158415129	1	0.727	0.25
ENSMUSG00000085156.8	Snhg15	No	1.92632024163542	2.28817655398901e-05	0.622269613857312	0.773	0.417
ENSMUSG00000029650.10	Slc46a3	No	1.92616115570473	0.000380114281004272	1	0.455	0.042
ENSMUSG00000043131.14	Mob1a	No	1.92533802639157	0.000218229080049026	1	0.545	0.5
ENSMUSG00000026179.14	Pnkd	No	1.92334758317833	0.00892983136735353	1	0.455	0.5
ENSMUSG00000019726.12	Lyst	No	1.92076037657805	2.76247878352716e-05	0.751256105180211	0.727	0.25
ENSMUSG00000079293.11	Clec7a	No	1.91667102465097	0.00957553663858175	1	0.409	0.167
ENSMUSG00000020661.15	Dnmt3a	No	1.91142508328627	9.17986699583005e-05	1	0.864	0.5
ENSMUSG00000018774.13	Cd68	No	1.89870898556785	0.00408562845727136	1	0.636	0.292
ENSMUSG00000018340.13	Anxa6	No	1.89787989609391	0.000574283668833969	1	0.682	0.5
ENSMUSG00000024965.9	Fermt3	No	1.88537327173969	0.00874933192248603	1	0.5	0.167
ENSMUSG00000034738.8	Nostrin	No	1.87377383584177	9.45384010925703e-06	0.257097181771245	0.864	0.208
ENSMUSG00000005397.8	Nid1	No	1.87057365784146	5.21592760556667e-06	0.141847151233386	0.818	0.125
ENSMUSG00000002565.16	Scin	No	1.86578109210038	0.00398561389080404	1	0.591	0.208
ENSMUSG00000041417.15	Pik3r1	No	1.85423507742119	3.24649732466001e-06	0.0882884947441291	0.864	0.375
ENSMUSG00000061589.14	Dot1l	No	1.85387505891903	2.77815302156284e-06	0.0755518714214015	0.909	0.458
ENSMUSG00000000594.7	Gm2a	No	1.85010965691314	4.13312293429832e-07	0.0112400278198243	0.909	0.167
ENSMUSG00000000290.13	Itgb2	No	1.84286918599585	0.00069119516615148	1	0.5	0.083
ENSMUSG00000035356.17	Nfkbiz	No	1.83917924744457	6.70278086448046e-05	1	0.818	0.292
ENSMUSG00000029580.14	Actb	No	1.8381511971154	3.06450806239286e-05	0.833392967567737	1	1
ENSMUSG00000074785.5	Plxnc1	No	1.83427139815184	2.56127063935003e-06	0.0696537550371241	0.727	0.083
ENSMUSG00000048865.16	Arhgap30	No	1.83206494292912	0.000179527049730082	1	0.636	0.125
ENSMUSG00000023150.14	Ivns1abp	No	1.82775059434547	0.000331445144958677	1	0.909	0.708
ENSMUSG00000032238.17	Rora	No	1.82669205129527	0.0368754930941043	1	0.455	0.292
ENSMUSG00000030798.15	Cd37	No	1.82446630217926	0.000401958581580876	1	0.455	0.083
ENSMUSG00000050912.15	Tmem123	No	1.82336106984322	0.000230759819412345	1	1	0.708
ENSMUSG00000052085.7	Dock8	No	1.82144742519403	0.000193000185128133	1	0.591	0.083
ENSMUSG00000037552.17	Plekhg2	No	1.81932702403619	5.87370886401536e-05	1	0.864	0.375
ENSMUSG00000027583.13	Zbtb46	No	1.81868148955404	0.00391623951328918	1	0.727	0.333
ENSMUSG00000038212.16	Mfsd14b	No	1.81631388995065	0.00100696717684784	1	0.773	0.458
ENSMUSG00000029826.14	Zc3hav1	No	1.81590486374501	0.000277987379724545	1	0.818	0.583
ENSMUSG00000001964.14	Emd	No	1.81445196408023	7.26168025039309e-05	1	0.818	0.417
ENSMUSG00000024169.16	Ift140	No	1.79897384995502	0.0199058267350626	1	0.455	0.125
ENSMUSG00000000402.2	Egfl6	No	1.79738815227965	0.00239564683051997	1	0.227	0.042
ENSMUSG00000042249.11	Grk3	No	1.79721049217111	0.0033815450072023	1	0.545	0.25
ENSMUSG00000026547.15	Tagln2	No	1.79519794133144	8.36268121782957e-05	1	1	0.583
ENSMUSG00000009772.15	Nuak2	No	1.79326402987555	0.00329371175610858	1	0.636	0.333
ENSMUSG00000023947.8	Nfkbie	No	1.7921433369333	0.000262267663318183	1	0.909	0.75
ENSMUSG00000003226.7	Ranbp2	No	1.78400055234747	7.36122022812636e-05	1	0.818	0.25
ENSMUSG00000021218.10	Gdi2	No	1.78354421271109	2.39768688016638e-05	0.652050947061246	0.955	0.667
ENSMUSG00000024041.10	Cryaa	No	1.77431016507362	0.000165237556295584	1	0.5	0.042
ENSMUSG00000030056.8	Isy1	No	1.76746606047456	3.04182484221579e-06	0.0827224265840585	0.818	0.25
ENSMUSG00000026728.9	Vim	No	1.76716217814235	0.00100592046914545	1	0.955	0.625
ENSMUSG00000026576.12	Atp1b1	No	1.76318999221257	4.75376100060507e-05	1	0.818	0.708
ENSMUSG00000023032.12	Slc4a8	No	1.76285955269645	0.00386267492553789	1	0.773	0.458
ENSMUSG00000022540.16	Rogdi	No	1.75893441744716	0.000466423864995578	1	0.955	0.833
ENSMUSG00000046733.7	Gprc5a	No	1.75857094585173	0.00581831971449398	1	0.364	0.042
ENSMUSG00000021069.17	Pygl	No	1.75737702043463	0.0382790346350283	1	0.682	0.417
ENSMUSG00000022174.8	Dad1	No	1.75616105633127	0.00194274279547029	1	0.955	0.875
ENSMUSG00000028599.10	Tnfrsf1b	No	1.75580845665918	0.00076827246464705	1	0.773	0.333
ENSMUSG00000027763.13	Mbnl1	No	1.74953174037892	0.000335826743701638	1	0.818	0.542
ENSMUSG00000063550.8	Nup98	No	1.74326030875907	2.26179465741728e-06	0.0615095057084628	1	0.875
ENSMUSG00000020926.16	Adam11	No	1.74269802434217	0.00338890355786768	1	0.545	0.167
ENSMUSG00000002885.14	Adgre5	No	1.74172446136853	0.033724723456682	1	0.273	0.042
ENSMUSG00000063856.7	Gpx1	No	1.73952915254217	3.86855583446402e-05	1	0.955	0.833
ENSMUSG00000030214.7	Plbd1	No	1.73586940649398	3.78600597922533e-06	0.102960432605033	0.409	0.292
ENSMUSG00000052160.7	Pld4	No	1.73578145771573	0.00105705834585794	1	0.636	0.375
ENSMUSG00000029177.9	Cenpa	No	1.73493758646132	0.000349238702737591	1	0.591	0.083
ENSMUSG00000029249.15	Rest	No	1.73077275019568	0.00059178583336513	1	0.682	0.167
ENSMUSG00000066278.6	Vps37b	No	1.71841316133889	0.000396822893248463	1	0.682	0.333
ENSMUSG00000025190.13	Got1	No	1.71461197738319	6.89605068479103e-07	0.0187538098372892	0.545	0.292
ENSMUSG00000032369.13	Plscr1	No	1.71131457350173	0.000141807475985024	1	0.955	0.542
ENSMUSG00000071531.3	Gprin2	No	1.710852070326	0.00179027954408213	1	0.364	0.042
ENSMUSG00000020564.17	Atxn7l1	No	1.70238804433124	0.000272938093179844	1	0.773	0.417
ENSMUSG00000069516.8	Lyz2	No	1.69936357776382	1.44744812588425e-06	0.0393633517834221	0.045	0.583
ENSMUSG00000075122.5	Cd80	No	1.68942902556502	0.000761887609425213	1	0.909	0.708
ENSMUSG00000025198.16	Erlin1	No	1.6883413588026	0.000124277398100085	1	0.773	0.208
ENSMUSG00000045962.16	Wnk1	No	1.68198685472126	4.8318504455166e-05	1	0.909	0.458
ENSMUSG00000104698.1	Gm42602	No	1.67016343394697	8.15626927661253e-06	0.221809742977478	0.682	0.042
ENSMUSG00000034807.9	Colgalt1	No	1.66810633395295	0.00152642557031202	1	0.773	0.417
ENSMUSG00000025025.14	Mxi1	No	1.66802367520532	2.68652021386604e-06	0.0730599172160869	0.682	0.042
ENSMUSG00000020340.16	Cyfip2	No	1.66624725162273	0.00168603974002902	1	0.727	0.5
ENSMUSG00000095041.7	AC149090.1	No	1.66614649001569	0.00144211520347517	1	0.864	0.792
ENSMUSG00000027072.13	Prg3	No	1.65995439945474	0.0048670722528646	1	0.5	0.208
ENSMUSG00000022529.11	Zfp263	No	1.65334173506658	0.0114434356029111	1	0.545	0.417
ENSMUSG00000024899.7	Papss2	No	1.65222857480847	0.00598875156256731	1	0.591	0.333
ENSMUSG00000030536.10	Iqgap1	No	1.6490128296357	4.69293732374138e-05	1	1	0.917
ENSMUSG00000038642.10	Ctss	No	1.64826347030064	0.00422120937128001	1	0.955	0.875
ENSMUSG00000020589.17	Fam49a	No	1.64478418106929	0.0667088439169985	1	0.5	0.375
ENSMUSG00000019528.18	Gyg	No	1.64395919838816	0.000197650969479929	1	0.545	0.292
ENSMUSG00000070691.10	Runx3	No	1.63799251059584	0.000956139008360908	1	0.864	0.417
ENSMUSG00000035901.14	Dennd5a	No	1.62822563783968	5.26086880323973e-07	0.0143069327104104	0.818	0.083
ENSMUSG00000042535.9	Gtpbp1	No	1.624608782236	0.109298967023277	1	0.591	0.458
ENSMUSG00000061119.7	Prcp	No	1.62324921015539	2.13986111011684e-06	0.0581935228896274	0.727	0.583
ENSMUSG00000073982.11	Rhog	No	1.61769286939898	0.00092289607318202	1	0.773	0.333
ENSMUSG00000026773.19	Pfkfb3	No	1.61616622297812	0.00553352199543881	1	0.409	0.125
ENSMUSG00000090523.2	Gypc	No	1.60449587609966	0.000834668336544552	1	0.5	0.083
ENSMUSG00000026727.10	Rsu1	No	1.59678233916377	0.000177546775555678	1	0.682	0.333
ENSMUSG00000018999.14	Slc35b4	No	1.58604132834182	0.00970318053816022	1	0.5	0.208
ENSMUSG00000023104.9	Rfc2	No	1.58043031007814	7.25085105376953e-05	1	0.682	0.583
ENSMUSG00000036478.8	Btg1	No	1.57911152019812	2.38016951593077e-06	0.0647287099857374	1	0.5
ENSMUSG00000026395.16	Ptprc	No	1.57859540574173	0.00171760188832276	1	0.5	0.125
ENSMUSG00000030748.9	Il4ra	No	1.56759507196309	0.0225265921802185	1	0.818	0.667
ENSMUSG00000029062.14	Cdk11b	No	1.56741319844312	2.88394344447251e-05	0.7842884197243	0.682	0.75
ENSMUSG00000027035.10	Cers6	No	1.56730328313816	6.9535481590237e-05	1	0.818	0.25
ENSMUSG00000027368.6	Dusp2	No	1.56506155211383	0.00394443389267416	1	0.318	0.083
ENSMUSG00000040710.10	St8sia4	No	1.56430164743834	0.000530882420641111	1	0.545	0.083
ENSMUSG00000072966.11	Gprasp2	No	1.55559411711701	0.0263122272277785	1	0.318	0.083
ENSMUSG00000020982.9	Nemf	No	1.54897848370174	0.000288689329996517	1	0.591	0.458
ENSMUSG00000049775.16	Tmsb4x	No	1.54788619139403	6.95172132266789e-05	1	1	0.875
ENSMUSG00000001785.13	Pwp1	No	1.54659351019276	0.00828803023546888	1	0.545	0.25
ENSMUSG00000022000.11	Zc3h13	No	1.54343470720686	0.000140796285473222	1	0.591	0.625
ENSMUSG00000025981.13	Coq10b	No	1.5399464471053	0.00854887017671129	1	0.636	0.292
ENSMUSG00000075415.13	Fnbp1	No	1.53606239736108	0.000156427391163793	1	1	0.875
ENSMUSG00000001281.10	Itgb7	No	1.53605845192962	0.0188857126962756	1	0.318	0.042
ENSMUSG00000056888.11	Glipr1	No	1.53538416076185	1.77133903676011e-06	0.0481715651046912	0.727	0.042
ENSMUSG00000025580.15	Eif4a3	No	1.52699419487846	0.00035899277366515	1	0.682	0.583
ENSMUSG00000000628.10	Hk2	No	1.5260976638096	0.0142506179242011	1	0.545	0.167
ENSMUSG00000027940.18	Tpm3	No	1.52536399898574	5.45095063806377e-06	0.148238602602144	1	0.958
ENSMUSG00000056537.11	Rlim	No	1.5246881105719	0.000561270895738774	1	0.909	0.458
ENSMUSG00000032553.14	Srprb	No	1.52049247740188	0.0164337731003799	1	0.409	0.125
ENSMUSG00000015957.12	Wnt11	No	1.51694076871564	1.40137560550989e-05	0.381104095918414	0.5	0
ENSMUSG00000052040.10	Klf13	No	1.51603963177103	0.00173294817473827	1	0.864	0.625
ENSMUSG00000004933.17	Matk	No	1.51181194450846	0.000155552084923935	1	0.364	0.125
ENSMUSG00000026701.15	Prdx6	No	1.50781238009518	0.0250503129053005	1	0.682	0.625
ENSMUSG00000035439.13	Haus8	No	1.5071773479079	0.00131966152901087	1	0.318	0.125
ENSMUSG00000002844.9	Adprh	No	1.50661227620884	4.045469755018e-07	0.0110016549987714	0.818	0.625
ENSMUSG00000026358.13	Rgs1	No	1.49831257941717	0.0019688211942101	1	0.364	0.167
ENSMUSG00000062825.15	Actg1	No	1.49281598389133	3.45067901307785e-06	0.0938412157606523	1	0.917
ENSMUSG00000056737.14	Capg	No	1.48984080739706	0.000148312356456234	1	0.909	0.792
ENSMUSG00000034248.7	Slc25a37	No	1.48957928748014	0.0344053121605986	1	0.636	0.375
ENSMUSG00000029061.2	Mmp23	No	1.48698664361508	0.0187434786255699	1	0.591	0.208
ENSMUSG00000038059.7	Smim3	No	1.48439821641191	0.0233615544862756	1	0.591	0.417
ENSMUSG00000047586.4	Nccrp1	No	1.48365483278032	0.000135337058789279	1	0.409	0
ENSMUSG00000007458.14	M6pr	No	1.47918298185794	9.6264879509995e-05	1	1	0.792
ENSMUSG00000061904.12	Slc25a3	No	1.47345236428728	0.00137050511148928	1	1	0.875
ENSMUSG00000052889.11	Prkcb	No	1.47238394622903	0.00115707562393076	1	0.455	0.042
ENSMUSG00000042404.16	Dennd4b	No	1.47155967815121	0.000183130440500132	1	0.5	0.042
ENSMUSG00000018541.10	Cwc25	No	1.46982614922616	0.0390001588689095	1	0.545	0.25
ENSMUSG00000020027.18	Socs2	No	1.46420341138603	0.00105772757473686	1	0.636	0.25
ENSMUSG00000033416.15	Gucd1	No	1.45952529132892	0.0280660765500577	1	0.545	0.292
ENSMUSG00000021939.8	Ctsb	No	1.45538918975835	0.515056306267263	1	0.727	0.75
ENSMUSG00000027397.14	Slc20a1	No	1.45047040723534	0.0508053940992986	1	0.455	0.333
ENSMUSG00000067586.4	S1pr3	No	1.44644567788947	0.0780311426563814	1	0.273	0.042
ENSMUSG00000033306.15	Lpp	No	1.4409109622268	0.0121519214357109	1	0.682	0.375
ENSMUSG00000024725.13	Ostf1	No	1.43943097636238	0.000570607319991358	1	0.909	0.792
ENSMUSG00000020009.13	Ifngr1	No	1.43845917808306	0.00723708764292725	1	0.773	0.458
ENSMUSG00000030091.17	Nup210	No	1.4380312060359	0.00897859401097565	1	0.545	0.333
ENSMUSG00000017386.10	Traf4	No	1.43669959071359	0.0248383201576114	1	0.5	0.333
ENSMUSG00000022973.18	Synj1	No	1.43491674811401	1.03969087717506e-05	0.282743934047757	0.818	0.208
ENSMUSG00000000531.5	Grasp	No	1.43490592693214	0.00348734192700753	1	0.682	0.583
ENSMUSG00000117975.1	Itprip	No	1.42719691967424	0.0336852475773912	1	0.455	0.167
ENSMUSG00000032359.14	Ctsh	No	1.42524609063116	0.00438444502871218	1	0.955	0.792
ENSMUSG00000029860.16	Zyx	No	1.42477126210338	0.00281533803607794	1	0.636	0.375
ENSMUSG00000001025.8	S100a6	No	1.42466344876142	0.00699543252676396	1	0.5	0.417
ENSMUSG00000039410.16	Prdm16	No	1.41890407097984	0.00371036566564461	1	0.409	0.083
ENSMUSG00000034189.5	Hsdl1	No	1.41825190743865	0.00676484346549623	1	0.273	0.125
ENSMUSG00000068457.14	Uty	No	1.41739601900923	0.00265062831662984	1	0.545	0.375
ENSMUSG00000042035.11	Igsf3	No	1.41557672933329	2.7799077044504e-05	0.755995900225286	0.5	0.333
ENSMUSG00000059182.7	Skap2	No	1.41549089551728	0.0556355310111864	1	0.591	0.333
ENSMUSG00000021036.10	Sptlc2	No	1.40555596126407	0.00593351225005943	1	0.5	0.292
ENSMUSG00000031666.15	Rbl2	No	1.40518370700815	0.00472138370265934	1	0.545	0.292
ENSMUSG00000102329.1	Gm10851	No	1.40413681490422	0.0410802078370755	1	0.818	0.5
ENSMUSG00000056515.9	Rab31	No	1.4003174991498	0.0361310616250381	1	0.318	0.042
ENSMUSG00000013974.3	Mcemp1	No	1.39842459344495	0.00416428021397382	1	0.318	0.125
ENSMUSG00000022901.13	Cd86	No	1.39307572073575	0.0385390211367004	1	0.455	0.125
ENSMUSG00000000275.16	Trim25	No	1.39091785619243	0.0341309742018989	1	0.409	0.333
ENSMUSG00000052013.15	Btla	No	1.39032620217207	0.0196063259848822	1	0.318	0.083
ENSMUSG00000001642.18	Akr1b3	No	1.3875325199046	0.000137365011395731	1	0.545	0.208
ENSMUSG00000040760.11	Appl1	No	1.38372161965918	0.00914096220885132	1	0.591	0.25
ENSMUSG00000027318.17	Adam33	No	1.38209680340282	0.00367472749933652	1	0.318	0.042
ENSMUSG00000018604.18	Tbx3	No	1.38167463746817	0.0144727881076106	1	0.545	0.208
ENSMUSG00000004952.13	Rasa4	No	1.37911738058696	0.00200941128989357	1	0.455	0.208
ENSMUSG00000024927.8	Rela	No	1.37706362782451	0.0230200291275492	1	0.591	0.333
ENSMUSG00000031391.18	L1cam	No	1.37512350293585	0.031564107550739	1	0.409	0.125
ENSMUSG00000021338.17	Carmil1	No	1.37508409069422	0.0140989391938137	1	0.682	0.417
ENSMUSG00000030629.15	Zfand6	No	1.37168059311038	0.00139375228378331	1	0.955	0.833
ENSMUSG00000032688.9	Malt1	No	1.37078136085041	0.0212123925427056	1	0.455	0.208
ENSMUSG00000041263.14	Rusc1	No	1.37042153374669	0.0011680946675141	1	0.545	0.208
ENSMUSG00000006517.5	Mvd	No	1.36916686171025	0.0132088650173582	1	0.318	0.292
ENSMUSG00000032324.11	Tspan3	No	1.36888391451386	0.0299999305642953	1	0.864	0.75
ENSMUSG00000040997.14	Abhd4	No	1.3651421575888	0.0065456719719558	1	0.364	0.292
ENSMUSG00000024399.5	Ltb	No	1.3643251974232	0.00088749523085304	1	0.909	0.458
ENSMUSG00000022453.8	Naga	No	1.36318813691546	0.000391655702130978	1	0.364	0
ENSMUSG00000034825.14	Nrip3	No	1.35466417676832	0.0331438992410601	1	0.227	0.042
ENSMUSG00000029338.13	Antxr2	No	1.35197194985292	0.00352254121396372	1	0.682	0.208
ENSMUSG00000055541.17	Lair1	No	1.35051479830131	0.0491308747831742	1	0.136	0
ENSMUSG00000042129.8	Rassf4	No	1.35006034385116	0.000211648430966842	1	0.636	0.458
ENSMUSG00000020946.13	Gosr2	No	1.34959402587353	0.06435040637667	1	0.636	0.333
ENSMUSG00000028413.13	B4galt1	No	1.34302640310904	0.000471243482982305	1	0.773	0.458
ENSMUSG00000003437.14	Paf1	No	1.34131974592083	0.15475586408385	1	0.545	0.458
ENSMUSG00000029312.12	Klhl8	No	1.33596029341355	0.0811721855683433	1	0.227	0.042
ENSMUSG00000026360.9	Rgs2	No	1.33415057871287	0.156221576785985	1	0.364	0.125
ENSMUSG00000032020.15	Ubash3b	No	1.33354717081767	0.00574563044668548	1	0.5	0.167
ENSMUSG00000022831.14	Hcls1	No	1.3332119507148	0.00230909911181992	1	0.545	0.167
ENSMUSG00000024232.2	Bambi	No	1.32940288356496	0.0906839030467982	1	0.318	0.083
ENSMUSG00000057236.10	Rbbp4	No	1.32888586462891	0.000117850180667734	1	0.864	0.708
ENSMUSG00000026977.17	Marchf7	No	1.32885328516252	0.0285849801814093	1	0.636	0.417
ENSMUSG00000003847.16	Nfat5	No	1.32814274601914	0.00702093823874593	1	0.636	0.25
ENSMUSG00000070733.13	Fryl	No	1.3259250011834	0.00063683963843201	1	0.591	0.625
ENSMUSG00000036565.7	Ttyh3	No	1.3209578725984	0.000331896673005197	1	0.818	0.458
ENSMUSG00000026749.11	Nek6	No	1.32064513305599	0.0256712353664588	1	0.318	0.042
ENSMUSG00000004707.14	Ly9	No	1.31807432902695	0.0234598421833437	1	0.545	0.25
ENSMUSG00000026617.16	Bpnt1	No	1.31272086730019	0.0125910561268944	1	0.591	0.208
ENSMUSG00000064043.13	Trerf1	No	1.30709240165031	0.00178912875651657	1	0.636	0.167
ENSMUSG00000021411.16	Pxdc1	No	1.30420314170762	0.000183473717893877	1	0.545	0.042
ENSMUSG00000017561.16	Crlf3	No	1.30257640270005	0.0211596950311313	1	0.318	0.167
ENSMUSG00000031066.10	Usp11	No	1.30210487782698	0.0221299150340326	1	0.364	0.167
ENSMUSG00000002870.8	Mcm2	No	1.29589173744104	0.147084623542361	1	0.182	0.208
ENSMUSG00000018293.4	Pfn1	No	1.29551627168775	0.000103651415637843	1	1	1
ENSMUSG00000024104.11	Washc2	No	1.29075322204485	0.0449412055298689	1	0.545	0.417
ENSMUSG00000033364.13	Usp37	No	1.28850331320851	0.000459262209208465	1	0.636	0.667
ENSMUSG00000040212.12	Emp3	No	1.28728805081125	1.63352334512487e-06	0.0444236673706708	0.545	0.083
ENSMUSG00000024042.7	Sik1	No	1.28203746071464	6.76185344866803e-05	1	0.955	0.5
ENSMUSG00000057378.15	Ryr3	No	1.28139710168618	0.00139989009412289	1	0.455	0.125
ENSMUSG00000023571.4	C1qtnf12	No	1.28091096719392	0.00111505051756757	1	0.273	0.25
ENSMUSG00000036908.17	Unc93b1	No	1.27916598876163	0.0022463173648436	1	0.409	0.5
ENSMUSG00000003033.15	Ap1m1	No	1.27168120279321	0.0181583589760176	1	0.5	0.333
ENSMUSG00000052214.9	Opa3	No	1.26703898088456	0.0943655592794195	1	0.455	0.375
ENSMUSG00000038633.5	Degs1	No	1.26578344843551	0.000560419102189101	1	0.409	0.25
ENSMUSG00000078771.10	Evi2a	No	1.26274645640813	0.000767214207578916	1	0.545	0.083
ENSMUSG00000001029.15	Icam2	No	1.25729891573277	0.019513880304034	1	0.182	0
ENSMUSG00000030180.15	Kdm5a	No	1.25686019136183	0.00623760368652202	1	0.727	0.417
ENSMUSG00000026110.15	Mgat4a	No	1.25675244607393	0.00872981473370756	1	0.682	0.375
ENSMUSG00000035697.14	Arhgap45	No	1.25633609149916	0.00232926654955275	1	0.5	0.083
ENSMUSG00000024986.12	Hhex	No	1.25578921569051	0.174868830374731	1	0.227	0.125
ENSMUSG00000062627.9	Mysm1	No	1.2555223414738	0.016533873018937	1	0.682	0.625
ENSMUSG00000027007.16	Itprid2	No	1.25528958245468	0.0903529037264911	1	0.273	0.125
ENSMUSG00000005410.6	Mcm5	No	1.25422806418022	0.0793884332005677	1	0.318	0.083
ENSMUSG00000026080.13	Chst10	No	1.24662501122137	0.0326873288485422	1	0.318	0.042
ENSMUSG00000017009.3	Sdc4	No	1.2458268131585	0.00377451330853701	1	0.955	0.833
ENSMUSG00000004221.16	Ikbkg	No	1.24385386519171	0.277113655874906	1	0.227	0.208
ENSMUSG00000037649.10	H2-DMa	No	1.24376114661233	0.000918690238339979	1	0.909	0.792
ENSMUSG00000025574.13	Tk1	No	1.24277514683395	0.00392553832446918	1	0.636	0.25
ENSMUSG00000029247.17	Paics	No	1.2419670513014	0.0129475849819545	1	0.636	0.375
ENSMUSG00000024789.13	Jak2	No	1.23891477951864	0.000118444777188258	1	0.636	0.167
ENSMUSG00000009418.16	Nav1	No	1.23861521515967	0.0105755018789346	1	0.409	0.125
ENSMUSG00000040482.16	Dxo	No	1.23714770157308	0.108968534968328	1	0.273	0.167
ENSMUSG00000022614.8	Lmf2	No	1.23685889457899	0.00390672789730576	1	0.364	0.458
ENSMUSG00000026288.14	Inpp5d	No	1.23562756761013	0.0169581526000664	1	0.364	0.292
ENSMUSG00000002111.8	Spi1	No	1.23405576018538	0.0282044207825998	1	0.545	0.208
ENSMUSG00000062867.13	Impdh2	No	1.23211603551945	5.32879927275457e-05	1	0.682	0.583
ENSMUSG00000015950.13	Ncf1	No	1.23146262917463	0.0312183604069929	1	0.864	0.542
ENSMUSG00000026094.14	Stk17b	No	1.23037142253987	0.0050571424326643	1	0.5	0.125
ENSMUSG00000062991.9	Nrg1	No	1.22776358367684	0.00686078341050003	1	0.455	0.375
ENSMUSG00000020263.14	Appl2	No	1.22688668142491	0.11672513542293	1	0.227	0.042
ENSMUSG00000079426.13	Arpc4	No	1.22573245050206	0.0258932097437648	1	0.909	0.833
ENSMUSG00000037503.12	Fam168b	No	1.22196946387658	0.00901197468710079	1	0.364	0.125
ENSMUSG00000022463.8	Srebf2	No	1.22025963695566	0.0090330986577572	1	0.636	0.667
ENSMUSG00000005667.8	Mthfd2	No	1.21882372003494	0.0059522363783286	1	0.409	0.083
ENSMUSG00000040591.18	1110051M20Rik	No	1.21310106913724	0.30249514589392	1	0.273	0.25
ENSMUSG00000024235.11	Map3k8	No	1.21216667825269	0.102416455254527	1	0.5	0.458
ENSMUSG00000010142.12	Tnfrsf13b	No	1.21209090050319	0.00764305182986606	1	0.227	0
ENSMUSG00000029168.14	Dpysl5	No	1.20886141210325	0.147479199605797	1	0.227	0.042
ENSMUSG00000040659.3	Efhd2	No	1.20764653432087	0.00259388616594684	1	0.545	0.25
ENSMUSG00000020817.16	Rabep1	No	1.20738228766791	0.000900489779061252	1	0.5	0.292
ENSMUSG00000048546.8	Tob2	No	1.20578597765875	0.000536988273831739	1	0.727	0.458
ENSMUSG00000060600.15	Eno3	No	1.20520872676764	0.0455893641975041	1	0.455	0.333
ENSMUSG00000053477.17	Tcf4	No	1.20492414575805	0.0276953031502911	1	0.545	0.292
ENSMUSG00000026034.17	Clk1	No	1.20472934622002	0.0211787782791256	1	0.955	0.833
ENSMUSG00000001630.13	Stk38l	No	1.20364249528143	0.000388988277506883	1	0.727	0.208
ENSMUSG00000030789.9	Itgax	No	1.20140929126671	0.0229106937247453	1	0.273	0.042
ENSMUSG00000027463.14	Slc52a3	No	1.20003782550191	0.00220152590773429	1	0.273	0.083
ENSMUSG00000022553.16	Maf1	No	1.19966457415739	0.000242303574363547	1	0.409	0.458
ENSMUSG00000016763.15	Scube1	No	1.19519351334375	0.131672440540532	1	0.409	0.25
ENSMUSG00000051506.17	Wdfy4	No	1.19419106697571	0.0080127879825571	1	0.545	0.125
ENSMUSG00000021366.8	Hivep1	No	1.19322338711188	0.000924935606145335	1	0.727	0.208
ENSMUSG00000020859.16	Spag9	No	1.19238830948046	0.00436064543174422	1	0.682	0.375
ENSMUSG00000030533.16	Unc45a	No	1.1914100371071	0.120671860988459	1	0.455	0.375
ENSMUSG00000051359.15	Ncald	No	1.19011173268877	0.0300608436983124	1	0.227	0.083
ENSMUSG00000033192.5	Lpcat2	No	1.18437739076927	0.0342204877320627	1	0.273	0.042
ENSMUSG00000028641.16	P3h1	No	1.17675927661093	0.122171787089838	1	0.318	0.083
ENSMUSG00000041112.17	Elmo1	No	1.17653449584714	0.00950597094741581	1	0.455	0.125
ENSMUSG00000064267.13	Hvcn1	No	1.176275262927	1.63537883594702e-06	0.0444741274435793	0.545	0.125
ENSMUSG00000028017.7	Egf	No	1.17554553783103	0.0195138803040341	1	0.182	0
ENSMUSG00000075254.12	Heg1	No	1.17234516007956	1.4013756055099e-05	0.381104095918417	0.5	0
ENSMUSG00000001542.7	Ell2	No	1.17194706888678	0.00275867718196262	1	0.727	0.292
ENSMUSG00000031090.14	Nadsyn1	No	1.16989002719482	0.0491308747831742	1	0.136	0
ENSMUSG00000005142.10	Man2b1	No	1.16974666351497	0.388437957788395	1	0.318	0.208
ENSMUSG00000026104.14	Stat1	No	1.16693610181142	0.0587924154148203	1	0.773	0.708
ENSMUSG00000039232.12	Stx11	No	1.16666858605358	0.0118350574448117	1	0.273	0.292
ENSMUSG00000003068.17	Stk11	No	1.16634601468791	0.00156272470136615	1	0.455	0.25
ENSMUSG00000042613.9	Pbxip1	No	1.16624036505095	0.047312593808031	1	0.364	0.333
ENSMUSG00000028843.8	Sh3bgrl3	No	1.16513087345367	0.387454180595982	1	0.909	0.958
ENSMUSG00000036661.14	Dennd3	No	1.16433706556325	0.0208108369319999	1	0.455	0.208
ENSMUSG00000071172.13	Srsf3	No	1.16240098311795	9.35787745030948e-05	1	0.955	1
ENSMUSG00000039116.7	Adgrg6	No	1.16068160778019	8.15264845154254e-05	1	0.727	0.125
ENSMUSG00000036528.16	Ppfibp2	No	1.15933651179299	0.00132529737886558	1	0.364	0.125
ENSMUSG00000108042.1	B130021K23Rik	No	1.15617462101163	7.87359227644275e-05	1	0.636	0.125
ENSMUSG00000021577.14	Sdha	No	1.15534777381651	0.0231304531161774	1	0.773	0.667
ENSMUSG00000028150.14	Rorc	No	1.15414239981463	0.0747599680985896	1	0.545	0.25
ENSMUSG00000024014.8	Pim1	No	1.15344392139477	0.000731269442927613	1	1	0.792
ENSMUSG00000025724.12	Sec11a	No	1.15338735918285	0.0535487546986526	1	0.591	0.625
ENSMUSG00000031805.17	Jak3	No	1.15141276492468	0.432747444622291	1	0.455	0.333
ENSMUSG00000051335.6	Gfod1	No	1.14779832947306	0.0273457687321961	1	0.409	0.125
ENSMUSG00000018648.15	Dusp14	No	1.14675250786972	0.513876173614019	1	0.136	0.083
ENSMUSG00000041737.8	Tmem45b	No	1.14652623779857	0.0952498922946288	1	0.273	0.083
ENSMUSG00000022905.12	Kpna1	No	1.14531997212236	0.00611929465467999	1	0.773	0.333
ENSMUSG00000071757.10	Zhx2	No	1.14498818786194	0.0046727852987407	1	0.591	0.208
ENSMUSG00000032803.15	Cdv3	No	1.14399747338606	0.000887144293242114	1	0.591	0.167
ENSMUSG00000039936.18	Pik3cd	No	1.13937849405808	0.00764305182986614	1	0.227	0
ENSMUSG00000042705.9	Commd10	No	1.13835528886608	0.00168065072120524	1	0.318	0.167
ENSMUSG00000028970.9	Abcb1b	No	1.13819443142564	0.00266910356247242	1	0.636	0.208
ENSMUSG00000037894.13	H2az1	No	1.1376825002222	0.00152581533681796	1	1	0.958
ENSMUSG00000020143.15	Dock2	No	1.13763336092897	0.00274607376422779	1	0.591	0.292
ENSMUSG00000027829.15	Ccnl1	No	1.1343836725841	0.019558230170667	1	0.773	0.542
ENSMUSG00000034445.8	Cyb561a3	No	1.13303207525642	0.0814084822432711	1	0.636	0.583
ENSMUSG00000021670.14	Hmgcr	No	1.13217379923004	0.01181343251321	1	0.636	0.292
ENSMUSG00000031827.13	Cotl1	No	1.1318974342312	0.000230613725877577	1	0.591	0.083
ENSMUSG00000032449.13	Slc25a36	No	1.13115783210997	0.000352880024966818	1	0.682	0.5
ENSMUSG00000001467.5	Cyp51	No	1.13036414445673	0.175110466826767	1	0.409	0.333
ENSMUSG00000052752.15	Traf7	No	1.12686620065197	0.0737366074011576	1	0.409	0.208
ENSMUSG00000020744.13	Slc25a19	No	1.12636039695887	0.319429148785941	1	0.318	0.292
ENSMUSG00000032026.7	Rexo2	No	1.12391326691245	0.002555718229368	1	0.682	0.417
ENSMUSG00000037679.9	Inf2	No	1.12311046217315	0.0559021496750033	1	0.727	0.583
ENSMUSG00000030978.10	Rrm1	No	1.11650215814268	0.162800625743964	1	0.273	0.167
ENSMUSG00000108238.1	Gm43984	No	1.11600476247281	0.042624813480764	1	0.591	0.292
ENSMUSG00000034765.6	Dusp5	No	1.11487477186704	0.000187477538977825	1	0.636	0.125
ENSMUSG00000026123.11	Plekhb2	No	1.11176638745782	0.121720567142943	1	0.591	0.458
ENSMUSG00000037905.13	Bri3bp	No	1.1114582254422	0.0215653786240407	1	0.545	0.333
ENSMUSG00000053333.15	Dis3l2	No	1.11143454395943	0.0699001454132298	1	0.273	0.208
ENSMUSG00000041028.16	Ghitm	No	1.11115743791644	0.00691938061189254	1	1	0.833
ENSMUSG00000090164.8	BC035044	No	1.11113262985035	0.00108925979689799	1	0.318	0
ENSMUSG00000044345.9	Marveld1	No	1.11055987399557	0.022089702231091	1	0.273	0.125
ENSMUSG00000031304.18	Il2rg	No	1.1079612451964	0.00246265306150157	1	0.909	0.667
ENSMUSG00000039458.15	Mtmr12	No	1.10746094508309	0.00262388871294522	1	0.364	0.542
ENSMUSG00000049556.5	Lingo1	No	1.10245346211107	0.0206084418733083	1	0.409	0.25
ENSMUSG00000009079.16	Ewsr1	No	1.10206119809642	0.00819596573945404	1	0.864	0.833
ENSMUSG00000032487.8	Ptgs2	No	1.09834912770449	0.251421824759856	1	0.545	0.542
ENSMUSG00000051735.7	Rinl	No	1.09598222262583	0.00787896168411445	1	0.409	0.083
ENSMUSG00000025982.13	Sf3b1	No	1.09589793878052	0.0101890340397096	1	0.909	0.792
ENSMUSG00000024298.15	Zfp871	No	1.09471424773495	0.0943213413530634	1	0.273	0.25
ENSMUSG00000066595.9	Flvcr1	No	1.0943473033494	0.026885112903234	1	0.5	0.208
ENSMUSG00000005103.12	Wdr1	No	1.09396704532358	0.0563281812851123	1	0.909	0.792
ENSMUSG00000053158.10	Fes	No	1.09348903414342	0.14416004523862	1	0.273	0.125
ENSMUSG00000101970.8	1810026B05Rik	No	1.09217967168173	0.0044111763674987	1	0.727	0.5
ENSMUSG00000022221.14	Ripk3	No	1.09167424343468	0.0818281024985596	1	0.273	0.083
ENSMUSG00000043323.17	Fbrsl1	No	1.09146455289538	0.000127469095554868	1	0.773	0.25
ENSMUSG00000003348.10	Mob3a	No	1.09099643369725	0.189825855427966	1	0.636	0.583
ENSMUSG00000024847.15	Aip	No	1.08856383624279	0.0361230076552956	1	0.409	0.375
ENSMUSG00000031628.9	Casp3	No	1.0884052166543	0.0107667236840952	1	0.5	0.208
ENSMUSG00000032562.13	Gnai2	No	1.08763419775173	0.00990622422990206	1	0.636	0.292
ENSMUSG00000055022.14	Cntn1	No	1.0868002634167	0.135464808397222	1	0.364	0.167
ENSMUSG00000037536.14	Fbxo34	No	1.08646663501701	0.120331945548828	1	0.182	0.125
ENSMUSG00000036427.5	Gpi1	No	1.0863564742847	0.0217757066005157	1	0.818	0.75
ENSMUSG00000036553.16	Sh3tc1	No	1.08412993389815	0.0491308747831729	1	0.136	0
ENSMUSG00000020823.16	Sec14l1	No	1.08391373766284	0.209934313906897	1	0.455	0.25
ENSMUSG00000061436.15	Hipk2	No	1.08387578873167	0.0043401454092856	1	0.455	0.458
ENSMUSG00000020593.16	Lpin1	No	1.08316990050449	0.109904882799668	1	0.455	0.25
ENSMUSG00000020612.16	Prkar1a	No	1.08247149420272	0.0228083669265415	1	0.909	0.792
ENSMUSG00000027222.14	Pex16	No	1.08162377737604	0.0607747175540826	1	0.5	0.5
ENSMUSG00000000346.9	Dazap2	No	1.08113070160742	0.000288029902545476	1	0.955	0.875
ENSMUSG00000041645.14	Ddx24	No	1.08076548822645	0.00124691431341271	1	0.545	0.542
ENSMUSG00000057098.14	Ebf1	No	1.07891585628862	0.250467448877571	1	0.182	0.083
ENSMUSG00000027937.15	Jtb	No	1.07874164951774	0.0679749813998106	1	0.591	0.333
ENSMUSG00000098112.8	Bin2	No	1.07621247076308	0.00292717117885505	1	0.273	0
ENSMUSG00000010277.7	2610507B11Rik	No	1.07554399718857	0.00769145214952991	1	0.591	0.542
ENSMUSG00000036103.9	Colec12	No	1.0749475995608	0.0195138803040341	1	0.182	0
ENSMUSG00000004530.12	Coro1c	No	1.07074135574411	0.115716752307978	1	0.364	0.208
ENSMUSG00000034216.12	Vps18	No	1.06969063120976	0.145679047949116	1	0.318	0.292
ENSMUSG00000019254.16	Ppp1r12c	No	1.06858186475524	0.0250405303788026	1	0.364	0.125
ENSMUSG00000041815.14	Poldip3	No	1.06744156393164	0.036680603719748	1	0.818	0.708
ENSMUSG00000028163.17	Nfkb1	No	1.06513576408218	0.019305471233883	1	0.818	0.625
ENSMUSG00000030286.6	Emc3	No	1.06489163002758	0.113652447458862	1	0.545	0.375
ENSMUSG00000039515.11	Ptpa	No	1.06476378336048	0.000512857890926206	1	0.318	0.5
ENSMUSG00000046432.12	Bex3	No	1.06329949430377	0.00909419670234618	1	0.318	0.542
ENSMUSG00000035722.15	Abca7	No	1.06154765206455	0.0449001228475257	1	0.545	0.292
ENSMUSG00000018042.18	Cyb5r3	No	1.05835966795919	0.0190172564653067	1	0.818	0.667
ENSMUSG00000062421.13	Arf2	No	1.05723747128338	0.0558921350597061	1	0.227	0.125
ENSMUSG00000042507.15	Elmsan1	No	1.0563204257356	0.0137733389659682	1	0.5	0.375
ENSMUSG00000025810.9	Nrp1	No	1.05469810905022	0.140492620472957	1	0.409	0.25
ENSMUSG00000027291.15	Vps39	No	1.0545168240633	0.00026148731861427	1	0.136	0.167
ENSMUSG00000104114.1	Gm37297	No	1.05317588686266	0.0159033379778676	1	0.364	0.042
ENSMUSG00000031431.13	Tsc22d3	No	1.05264085671684	0.0202841608892518	1	0.591	0.583
ENSMUSG00000022205.15	Sub1	No	1.05219872960308	0.00193302380721536	1	0.955	0.833
ENSMUSG00000022885.16	St6gal1	No	1.0516154200977	0.0356666279851707	1	0.318	0.042
ENSMUSG00000001472.17	Tcf25	No	1.05105150105129	0.0576167923394335	1	0.864	0.792
ENSMUSG00000007589.9	Tinf2	No	1.04973269121267	0.00723019579038293	1	0.364	0.417
ENSMUSG00000023067.14	Cdkn1a	No	1.04876625358291	0.000167127902495225	1	1	0.542
ENSMUSG00000050272.10	Dscam	No	1.04702738538249	0.00320873045271827	1	0.636	0.167
ENSMUSG00000028745.18	Capzb	No	1.04529009153702	0.00719760613837118	1	0.682	0.667
ENSMUSG00000028673.10	Fuca1	No	1.04493775703599	0.00792672893494503	1	0.636	0.583
ENSMUSG00000056069.10	Otulinl	No	1.04491380205751	0.0691639561948725	1	0.182	0.083
ENSMUSG00000025068.8	Gsto1	No	1.04405863038709	0.0151389119907828	1	0.5	0.292
ENSMUSG00000017677.11	Wsb1	No	1.043597925029	0.201445675357613	1	0.5	0.25
ENSMUSG00000019978.16	Epb41l2	No	1.04331258238316	0.017329741961766	1	0.545	0.25
ENSMUSG00000025234.11	Arih1	No	1.04196127286417	0.0596093879975033	1	0.455	0.25
ENSMUSG00000001751.9	Naglu	No	1.04117920531914	0.0563404389581213	1	0.273	0.125
ENSMUSG00000030257.16	Srgap3	No	1.03987993427138	0.00749158029072105	1	0.409	0.083
ENSMUSG00000023942.15	Slc29a1	No	1.03908234821607	0.0253561230751231	1	0.409	0.333
ENSMUSG00000025825.12	Iscu	No	1.03462610618331	0.00412781655901677	1	0.864	0.75
ENSMUSG00000018923.13	Med11	No	1.03361016874142	0.0836518188436829	1	0.545	0.667
ENSMUSG00000030057.15	Cnbp	No	1.03222935869181	0.00397174503157508	1	1	0.875
ENSMUSG00000029771.12	Irf5	No	1.03167153392049	0.0720587943215263	1	0.773	0.583
ENSMUSG00000025503.5	Taldo1	No	1.03147295238626	0.0696288834277204	1	0.818	0.75
ENSMUSG00000020279.10	Il9r	No	1.03114562135385	0.000207172039094347	1	0.545	0.042
ENSMUSG00000059639.2	Clec4a4	No	1.03045571786627	0.000135337058789279	1	0.409	0
ENSMUSG00000060063.9	Alox5ap	No	1.03000160782837	0.00895384289186312	1	0.273	0.083
ENSMUSG00000024949.17	Sf1	No	1.02991683003485	0.0279886712737418	1	0.727	0.583
ENSMUSG00000003352.14	Cacnb3	No	1.02890844094448	0.101738976846499	1	0.773	0.5
ENSMUSG00000027506.15	Tpd52	No	1.02881987219026	0.030622922734904	1	0.636	0.5
ENSMUSG00000020994.5	Pnn	No	1.02824773615575	0.0239867304726922	1	0.773	0.458
ENSMUSG00000041229.15	Phf8	No	1.02635913694765	0.003671238696827	1	0.273	0.292
ENSMUSG00000024423.6	Impact	No	1.02608820205961	0.00256258641277057	1	0.409	0.292
ENSMUSG00000030654.9	Arl6ip1	No	1.02559929666695	0.0740090792293374	1	0.909	0.667
ENSMUSG00000032841.15	Prr5l	No	1.0249446005123	0.00121922627289377	1	0.136	0.167
ENSMUSG00000034165.16	Ccnd3	No	1.02428364657615	0.00939568980033332	1	0.455	0.333
ENSMUSG00000024054.14	Smchd1	No	1.02346575359195	0.138281887458489	1	0.409	0.292
ENSMUSG00000040859.14	Bsdc1	No	1.02022074117753	0.00340060317133349	1	0.545	0.625
ENSMUSG00000028657.14	Ppt1	No	1.01740011459709	0.155577558365793	1	0.273	0.25
ENSMUSG00000002103.16	Acp2	No	1.01517632091612	0.0714334145438095	1	0.227	0.208
ENSMUSG00000006731.10	B4galnt1	No	1.01473730826016	0.00203514339160007	1	0.545	0.667
ENSMUSG00000032898.9	Fbxo21	No	1.01393152190617	0.0477236591376311	1	0.364	0.167
ENSMUSG00000032042.11	Srpr	No	1.01358085212148	0.0588824906726452	1	0.591	0.667
ENSMUSG00000090394.8	4930523C07Rik	No	1.0119429595068	0.117999453706444	1	0.636	0.625
ENSMUSG00000038264.8	Sema7a	No	1.00836940592707	3.19654849830742e-05	0.869301364114704	0.727	0.125
ENSMUSG00000039100.10	Marchf6	No	1.00835791748645	0.00881153873816452	1	0.409	0.25
ENSMUSG00000026618.11	Iars2	No	1.00811094754852	0.165078078975489	1	0.273	0.083
ENSMUSG00000020743.15	Mif4gd	No	1.00806889794745	0.0723200381050274	1	0.636	0.5
ENSMUSG00000026872.18	Zeb2	No	1.00733990888873	0.000624806172917422	1	0.545	0.083
ENSMUSG00000085492.7	Trmt61b	No	1.00723519202017	0.00614868516485032	1	0.545	0.167
ENSMUSG00000022257.4	Laptm4b	No	1.00593922032758	0.0693809586829781	1	0.273	0.375
ENSMUSG00000040746.15	Rnf167	No	1.00413729562987	0.0845917112604973	1	0.545	0.542
ENSMUSG00000002147.18	Stat6	No	1.00329330997447	0.0848321057712798	1	0.773	0.458
ENSMUSG00000035152.14	Ap2b1	No	1.00326067042155	0.0456712601042065	1	0.636	0.333
ENSMUSG00000040624.18	Plekhg1	No	1.00305174735551	0.00561471830904997	1	0.227	0.375
ENSMUSG00000032412.8	Atp1b3	No	1.0015043257091	0.00821562137191822	1	0.455	0.208
ENSMUSG00000022708.16	Zbtb20	No	1.00026288267918	0.427857522705791	1	0.409	0.292
ENSMUSG00000017760.16	Ctsa	No	0.999614926190143	0.0236436830233302	1	0.455	0.458
ENSMUSG00000022982.10	Sod1	No	0.999197203501843	0.0288850430725024	1	0.955	0.875
ENSMUSG00000060791.15	Gmfg	No	0.998550701161993	0.0140884029395752	1	0.409	0.083
ENSMUSG00000023827.8	Agpat4	No	0.997183059089824	0.318042801142408	1	0.455	0.333
ENSMUSG00000068114.7	Ccdc134	No	0.995948242543733	0.136822891776456	1	0.318	0.25
ENSMUSG00000057367.12	Birc2	No	0.995938172511128	0.0367804763691133	1	0.909	0.875
ENSMUSG00000029676.15	Pot1a	No	0.994192178338032	0.000129797718659695	1	0.182	0.083
ENSMUSG00000015340.10	Cybb	No	0.994177415603675	0.181270615196211	1	0.273	0.083
ENSMUSG00000090841.2	Myl6	No	0.991652880213421	0.0182897339634574	1	0.909	0.875
ENSMUSG00000025232.8	Hexa	No	0.991414737222533	0.125052124649735	1	0.227	0.125
ENSMUSG00000020038.10	Cry1	No	0.988879848550102	0.00810221842336174	1	0.545	0.125
ENSMUSG00000058655.9	Eif4b	No	0.988874031460004	0.10536687852755	1	0.727	0.542
ENSMUSG00000037197.11	Rbm17	No	0.988508212021177	0.0100587501263708	1	0.636	0.75
ENSMUSG00000033161.10	Atp1a1	No	0.988357887479498	0.00637247912375028	1	0.727	0.292
ENSMUSG00000035596.14	Mboat7	No	0.988173655962554	0.0264305119814042	1	0.318	0.042
ENSMUSG00000030703.8	Gdpd3	No	0.985895482555853	0.0491308747831742	1	0.136	0
ENSMUSG00000003746.16	Man1a	No	0.985647229038399	2.27026922014404e-05	0.617399714418172	0.682	0.167
ENSMUSG00000050721.9	Plekho2	No	0.985490259530831	0.0706139241435463	1	0.409	0.125
ENSMUSG00000031007.2	Atp6ap2	No	0.982873045487145	0.298567134778121	1	0.591	0.458
ENSMUSG00000090150.10	Acad11	No	0.98243171996369	0.0926377720749113	1	0.182	0.042
ENSMUSG00000077450.13	Rab11b	No	0.981788372494926	0.00216439313227968	1	0.818	0.792
ENSMUSG00000046027.17	Stard5	No	0.981742153340662	0.0572731681082736	1	0.364	0.083
ENSMUSG00000030104.9	Edem1	No	0.979703610315182	0.000685000945444626	1	0.591	0.083
ENSMUSG00000071713.6	Csf2rb	No	0.978508195107422	0.124902067978521	1	0.591	0.458
ENSMUSG00000042228.14	Lyn	No	0.977314560728218	0.0158178594521155	1	0.591	0.25
ENSMUSG00000095567.8	Noc2l	No	0.975526851586502	0.00292717117885506	1	0.273	0
ENSMUSG00000031101.6	Sash3	No	0.975044096066928	0.0491308747831737	1	0.136	0
ENSMUSG00000026473.16	Glul	No	0.973147795734971	0.207408083329632	1	0.318	0.208
ENSMUSG00000003161.15	Sri	No	0.972491482832935	0.0643904890765342	1	0.864	0.75
ENSMUSG00000066406.16	Akap13	No	0.972064601067425	0.0221446410071274	1	0.818	0.458
ENSMUSG00000024043.13	Arhgap28	No	0.96881956036466	0.000705981934817489	1	0.455	0.042
ENSMUSG00000032405.10	Pias1	No	0.967853310328942	0.160802551220544	1	0.455	0.375
ENSMUSG00000030263.13	Lrmp	No	0.967325425954421	0.0208462426651493	1	0.273	0.083
ENSMUSG00000020260.9	Pofut2	No	0.96564205145162	0.0124664823738637	1	0.227	0.25
ENSMUSG00000030427.17	Lilra6	No	0.965343650703418	0.21850564337783	1	0.227	0.083
ENSMUSG00000034640.9	Tiparp	No	0.965109003718344	0.127703448864455	1	0.364	0.125
ENSMUSG00000054823.16	Nsd3	No	0.964560368220838	0.0022475804123317	1	0.455	0.5
ENSMUSG00000023903.8	Mmp25	No	0.963669086055114	0.218565391981215	1	0.273	0.167
ENSMUSG00000059474.13	Mbtd1	No	0.962929722919313	0.0123165010769744	1	0.545	0.25
ENSMUSG00000022971.18	Ifnar2	No	0.961048839994888	0.0480951503285237	1	0.409	0.292
ENSMUSG00000016256.10	Ctsz	No	0.96085645748523	0.30650592628221	1	0.864	0.792
ENSMUSG00000036815.17	Dpp10	No	0.960222496987697	0.10763265893467	1	0.682	0.417
ENSMUSG00000037820.15	Tgm2	No	0.95895666056574	0.26026720631503	1	0.182	0.042
ENSMUSG00000003660.10	Snrnp200	No	0.958524266276695	0.0662509200708687	1	0.636	0.333
ENSMUSG00000027936.18	Crtc2	No	0.958051415412131	0.000160365142102317	1	0.545	0.542
ENSMUSG00000032186.15	Tmod2	No	0.957889147781882	0.000510842424190731	1	0.227	0.125
ENSMUSG00000036398.13	Ppp1r11	No	0.957725410156359	0.0200245107436334	1	0.818	0.667
ENSMUSG00000029730.16	Mcm7	No	0.957384540648825	0.109812897405844	1	0.318	0.25
ENSMUSG00000047875.6	Gpr157	No	0.95722514442262	0.0830940572079452	1	0.455	0.25
ENSMUSG00000003762.13	Coq8b	No	0.955286629774356	0.00250569104737893	1	0.227	0.083
ENSMUSG00000024300.17	Myo1f	No	0.95285328572916	0.112006943937444	1	0.136	0.083
ENSMUSG00000032220.10	Myo1e	No	0.951506266229273	0.0176724903013671	1	0.773	0.375
ENSMUSG00000019877.10	Serinc1	No	0.951345007267618	0.0250179628887827	1	0.636	0.542
ENSMUSG00000029641.8	Rasl11a	No	0.951204673061077	0.00108925979689798	1	0.318	0
ENSMUSG00000031778.13	Cx3cl1	No	0.951019506491547	0.0176071008791032	1	0.455	0.167
ENSMUSG00000026047.13	Poglut2	No	0.950179640942819	0.000981024968952087	1	0.227	0.208
ENSMUSG00000026812.16	Tsc1	No	0.950100946719958	0.0885773557878114	1	0.364	0.25
ENSMUSG00000002413.15	Braf	No	0.948746378621246	0.00521258411814734	1	0.682	0.25
ENSMUSG00000024841.8	Eif1ad	No	0.948492033125147	0.157345551415549	1	0.364	0.375
ENSMUSG00000038119.15	Cdon	No	0.948334666852042	0.0147937871873225	1	0.318	0.042
ENSMUSG00000099083.7	Atf7	No	0.94766157962919	0.166079834896968	1	0.409	0.208
ENSMUSG00000037999.13	Arap2	No	0.946290515980952	0.0344355050658228	1	0.409	0.125
ENSMUSG00000037730.13	Mynn	No	0.946043138726452	0.054112248252001	1	0.273	0.167
ENSMUSG00000029817.11	Tra2a	No	0.944008296086696	0.00322652541953791	1	0.727	0.667
ENSMUSG00000006289.14	Osgep	No	0.94310686412936	0.0527330446575044	1	0.455	0.292
ENSMUSG00000031770.16	Herpud1	No	0.942325913826804	0.0635778651398493	1	0.727	0.542
ENSMUSG00000024621.16	Csf1r	No	0.942221728431123	0.0507655621143735	1	0.045	0.125
ENSMUSG00000029627.12	Zkscan14	No	0.942032124605338	0.196416006820279	1	0.182	0.042
ENSMUSG00000002980.14	Bcam	No	0.938758635752914	0.111288452903891	1	0.409	0.208
ENSMUSG00000004071.13	Cdip1	No	0.937733632533104	0.480566296118423	1	0.591	0.5
ENSMUSG00000032515.8	Csrnp1	No	0.937403561890664	0.0906182163922715	1	0.5	0.458
ENSMUSG00000035495.15	Tstd2	No	0.937064056647739	0.0760706405458871	1	0.409	0.208
ENSMUSG00000030245.10	Golt1b	No	0.935054152238414	0.000664327369828661	1	0.545	0.708
ENSMUSG00000003134.10	Tbc1d8	No	0.934045075629344	0.0836520599936769	1	0.727	0.542
ENSMUSG00000035064.17	Eef2k	No	0.933436175632119	0.0276946308694949	1	0.273	0.083
ENSMUSG00000027361.15	Gabpb1	No	0.931237412528006	0.0131877231839995	1	0.364	0.417
ENSMUSG00000019087.13	Atp6ap1	No	0.930312334677665	0.303198293738711	1	0.545	0.375
ENSMUSG00000036533.9	Cdc42ep3	No	0.930232173753908	0.0241016046143095	1	0.5	0.5
ENSMUSG00000039568.6	Ubald1	No	0.929881359212921	0.0181716956342617	1	0.591	0.625
ENSMUSG00000039153.17	Runx2	No	0.929674048473488	0.000246621560830407	1	0.545	0.042
ENSMUSG00000021963.17	Sap18	No	0.928571222465163	0.0549581444002068	1	0.773	0.667
ENSMUSG00000024858.14	Grk2	No	0.926799362395146	0.0220793353442275	1	0.455	0.208
ENSMUSG00000030161.8	Gabarapl1	No	0.926592982706199	0.0553716840949394	1	0.545	0.542
ENSMUSG00000027287.14	Snap23	No	0.9244712591994	0.117718644397453	1	0.545	0.333
ENSMUSG00000063406.11	Tmed5	No	0.924407723805595	0.0501365000540179	1	0.636	0.542
ENSMUSG00000046223.10	Plaur	No	0.923088899632475	0.0916059373578187	1	0.227	0.083
ENSMUSG00000022974.12	Paxbp1	No	0.922305452628098	0.00679346854802512	1	0.545	0.167
ENSMUSG00000030428.16	Ttyh1	No	0.921498980563675	0.076033623759429	1	0.182	0.042
ENSMUSG00000024793.14	Tnfrsf25	No	0.920898822550528	0.206318807702318	1	0.182	0.042
ENSMUSG00000030965.19	Abraxas2	No	0.920797695477319	0.0611153219199139	1	0.318	0.208
ENSMUSG00000015002.18	Efr3a	No	0.920364374400831	0.00174951328891018	1	0.273	0.375
ENSMUSG00000041354.16	Rgl2	No	0.920024240895228	0.00868094002318705	1	0.545	0.25
ENSMUSG00000019297.9	Nop9	No	0.918752137687906	0.122509967898387	1	0.409	0.25
ENSMUSG00000031532.7	Saraf	No	0.918368133642018	0.313297690119325	1	0.864	0.833
ENSMUSG00000041870.16	Ankrd13a	No	0.917080353031103	0.000135337058789278	1	0.409	0
ENSMUSG00000037475.15	Thoc2	No	0.916143753143141	0.0400147627359344	1	0.409	0.333
ENSMUSG00000051786.15	Tubgcp6	No	0.914386759611374	0.000743696213200363	1	0.182	0.208
ENSMUSG00000097583.2	6430590A07Rik	No	0.913476972692359	0.29041780819033	1	0.182	0.042
ENSMUSG00000011960.12	Ccnt1	No	0.912117241146646	0.0296617773175221	1	0.5	0.5
ENSMUSG00000039158.11	Akna	No	0.911855456270152	0.12472878175705	1	0.5	0.292
ENSMUSG00000022377.16	Asap1	No	0.910189702156445	0.0968714217271099	1	0.591	0.292
ENSMUSG00000036138.16	Acaa1a	No	0.91017352415621	0.180001108868794	1	0.591	0.5
ENSMUSG00000028383.17	Hsdl2	No	0.909645103207757	0.0560584398867646	1	0.273	0.167
ENSMUSG00000029110.13	Rnf4	No	0.908735977636363	0.0430520987639588	1	0.636	0.625
ENSMUSG00000042726.14	Trafd1	No	0.9064737863601	0.000238534728738948	1	0.273	0.375
ENSMUSG00000045827.10	Serpinb9	No	0.90618354942577	0.21755357172702	1	0.591	0.708
ENSMUSG00000030105.8	Arl8b	No	0.904698349177155	0.0550382174071903	1	0.727	0.667
ENSMUSG00000028277.13	Ube2j1	No	0.90461571268767	0.432367324399885	1	0.545	0.5
ENSMUSG00000035851.14	Ythdc1	No	0.904571735788279	0.00224231274904915	1	0.591	0.667
ENSMUSG00000034544.17	Rsrc1	No	0.904109726280898	0.137795700658026	1	0.455	0.458
ENSMUSG00000034593.16	Myo5a	No	0.904106087704005	0.0134376096873877	1	0.364	0.042
ENSMUSG00000027381.16	Bcl2l11	No	0.903890977046667	0.131570060011877	1	0.409	0.167
ENSMUSG00000026655.15	Fam107b	No	0.902529375110169	0.478483833081658	1	0.773	0.667
ENSMUSG00000040669.14	Phc1	No	0.901998440877585	0.00616957489108039	1	0.591	0.375
ENSMUSG00000063931.14	Pepd	No	0.901696845760862	0.0172008330701343	1	0.636	0.625
ENSMUSG00000024521.8	Pmaip1	No	0.901188578482393	0.169181820397057	1	0.682	0.458
ENSMUSG00000096001.2	2610528A11Rik	No	0.900734812055168	0.0758527247439599	1	0.364	0.167
ENSMUSG00000026355.11	Mcm6	No	0.899986695139301	0.482001413226802	1	0.273	0.208
ENSMUSG00000015697.14	Setdb1	No	0.898420430248893	0.120650751951058	1	0.364	0.25
ENSMUSG00000010755.17	Cars	No	0.897875615730005	0.00707821754962822	1	0.136	0.042
ENSMUSG00000052593.16	Adam17	No	0.897324065338581	0.370365424241762	1	0.409	0.375
ENSMUSG00000020715.9	Ern1	No	0.894959474539089	0.00264708766575504	1	0.5	0.083
ENSMUSG00000024691.13	Fam111a	No	0.894230489122952	0.00108925979689799	1	0.318	0
ENSMUSG00000028156.12	Eif4e	No	0.894119703646811	0.0686976690330505	1	0.455	0.458
ENSMUSG00000037876.17	Jmjd1c	No	0.892215091227992	0.056889319106508	1	0.409	0.5
ENSMUSG00000030084.11	Plxna1	No	0.891510106351771	0.00662595966035343	1	0.318	0.083
ENSMUSG00000040616.3	Tmem51	No	0.890686462765762	0.0127343652594604	1	0.273	0.167
ENSMUSG00000032097.10	Ddx6	No	0.888333880934481	0.0970060856524841	1	0.727	0.792
ENSMUSG00000018919.10	Tm4sf5	No	0.888171901319295	0.0284902265250264	1	0.636	0.667
ENSMUSG00000002107.18	Celf2	No	0.887101785844143	0.0415407917529424	1	0.773	0.667
ENSMUSG00000030172.15	Erc1	No	0.886922648956558	0.0154901183082743	1	0.364	0.333
ENSMUSG00000043384.15	Gprasp1	No	0.886549731622689	0.0289570688889617	1	0.455	0.292
ENSMUSG00000044072.14	Eml6	No	0.885214031269201	0.0162785628590565	1	0.364	0.25
ENSMUSG00000038679.16	Trps1	No	0.884931437989393	0.00110565947791744	1	0.636	0.125
ENSMUSG00000032667.17	Pon2	No	0.883530740265666	0.256192872613294	1	0.455	0.25
ENSMUSG00000027995.10	Tlr2	No	0.882538817196515	0.0798086841987645	1	0.273	0.042
ENSMUSG00000008690.15	Ncaph2	No	0.881795418504626	0.227403677057428	1	0.5	0.292
ENSMUSG00000038552.14	Fndc4	No	0.881136037269398	0.00764305182986609	1	0.227	0
ENSMUSG00000014402.15	Tsg101	No	0.880658177026232	0.0337030582699921	1	0.727	0.583
ENSMUSG00000032035.16	Ets1	No	0.878121743500346	0.0610081480169265	1	0.318	0.167
ENSMUSG00000020893.17	Per1	No	0.876858383561615	0.00358604001889598	1	0.864	0.458
ENSMUSG00000037965.14	Zc3h7a	No	0.874910488525356	0.0970112345340977	1	0.591	0.458
ENSMUSG00000014444.17	Piezo1	No	0.874785795377374	0.00579209908012494	1	0.455	0.083
ENSMUSG00000004359.16	Spic	No	0.872410110685015	0.019513880304034	1	0.182	0
ENSMUSG00000035297.14	Cops4	No	0.871990598937134	0.0240816951915719	1	0.636	0.667
ENSMUSG00000029063.16	Nadk	No	0.870270439111371	0.245668186005078	1	0.682	0.75
ENSMUSG00000028284.13	Map3k7	No	0.870270290720729	0.0573620360003873	1	0.273	0.042
ENSMUSG00000024906.10	Mus81	No	0.868858224389468	0.0913729195217144	1	0.227	0.125
ENSMUSG00000031838.8	Ifi30	No	0.867168000529271	0.00146327014949239	1	0.773	0.833
ENSMUSG00000025162.18	Csnk1d	No	0.866848285817807	0.132588956258973	1	0.364	0.458
ENSMUSG00000035725.13	Prkx	No	0.866471564415137	0.0325526193180638	1	0.182	0.25
ENSMUSG00000003363.15	Pld3	No	0.866378276797169	0.45558537050664	1	0.318	0.333
ENSMUSG00000047514.6	Tspyl1	No	0.866285317438209	0.0256735778123566	1	0.727	0.708
ENSMUSG00000021893.14	Capn7	No	0.865522684029686	0.152720460564015	1	0.455	0.458
ENSMUSG00000037652.15	Phc3	No	0.864613287937751	0.00399914263024643	1	0.591	0.625
ENSMUSG00000048332.13	Lhfp	No	0.864251217038853	0.0195138803040339	1	0.182	0
ENSMUSG00000022858.16	Tra2b	No	0.864057918059276	0.000918606056260083	1	0.818	0.75
ENSMUSG00000021196.14	Pfkp	No	0.863758203805346	0.0760392454833907	1	0.591	0.375
ENSMUSG00000037337.11	Map4k1	No	0.863317675674563	0.00108925979689798	1	0.318	0
ENSMUSG00000003545.3	Fosb	No	0.863230862870231	0.0336575486428603	1	0.864	0.792
ENSMUSG00000038604.9	Ripor1	No	0.862697929080645	0.0934226603984917	1	0.273	0.25
ENSMUSG00000031378.14	Abcd1	No	0.860080456875423	0.126010425483468	1	0.318	0.125
ENSMUSG00000109438.1	Gm45073	No	0.858089166076947	0.0582728277356572	1	0.227	0.042
ENSMUSG00000028945.9	Rheb	No	0.858045576273584	0.17499130831977	1	0.818	0.625
ENSMUSG00000005583.16	Mef2c	No	0.85763450782707	0.0826952121042377	1	0.273	0.125
ENSMUSG00000054434.14	Tmem120b	No	0.857557904734719	0.0655809400120492	1	0.227	0.083
ENSMUSG00000039262.16	Prrc2b	No	0.857395985082737	0.0146711787779872	1	0.273	0.25
ENSMUSG00000021268.17	Meg3	No	0.856725869381457	0.0110029547692291	1	0.182	0.042
ENSMUSG00000040990.17	Sh3kbp1	No	0.854762696133757	0.0319321713965729	1	0.455	0.208
ENSMUSG00000047888.10	Tnrc6b	No	0.852953457841443	0.48334287573153	1	0.591	0.583
ENSMUSG00000015176.11	Nolc1	No	0.849112299221606	0.140941735651076	1	0.5	0.375
ENSMUSG00000020608.7	Smc6	No	0.847591965362194	0.00634420620606666	1	0.5	0.583
ENSMUSG00000034832.15	Tet3	No	0.846778733875562	0.00370790925427024	1	0.227	0.375
ENSMUSG00000021987.9	Mtmr6	No	0.846736332427862	0.120227776018985	1	0.318	0.125
ENSMUSG00000027540.13	Ptpn1	No	0.846068853889077	0.134676216897234	1	0.727	0.75
ENSMUSG00000039994.15	Timeless	No	0.84571620732566	0.0208735807903584	1	0.227	0.292
ENSMUSG00000021282.17	Eif5	No	0.844960308908013	0.370346124727515	1	0.682	0.625
ENSMUSG00000020230.15	Prmt2	No	0.84378493039546	0.0168856123334936	1	0.182	0.167
ENSMUSG00000018677.9	Slc25a39	No	0.841901908534449	0.141721274029449	1	0.364	0.375
ENSMUSG00000109511.1	Nup62	No	0.841801909093708	0.38875931366265	1	0.318	0.292
ENSMUSG00000072109.11	A530040E14Rik	No	0.841119806600282	6.84699307773036e-07	0.0186203976748877	0.909	0.208
ENSMUSG00000029474.7	Rnf34	No	0.840246538768438	0.0443084648932275	1	0.227	0.208
ENSMUSG00000003948.17	Mmd	No	0.839958464274678	0.044162774584508	1	0.318	0.125
ENSMUSG00000026696.15	Vamp4	No	0.839846918381931	0.00122998235954217	1	0.727	0.292
ENSMUSG00000039697.16	Ncoa7	No	0.838969758007168	0.187114983423109	1	0.455	0.208
ENSMUSG00000038250.9	Usp38	No	0.838819053095147	0.00329337991442995	1	0.364	0.375
ENSMUSG00000036529.17	Sbf1	No	0.838323221834532	0.203680319813496	1	0.409	0.417
ENSMUSG00000034707.7	Gns	No	0.837496412123333	0.0615522187249099	1	0.182	0.292
ENSMUSG00000017707.9	Serinc3	No	0.836859301717882	0.114317407262488	1	0.864	0.875
ENSMUSG00000026483.13	Fam129a	No	0.836673044623276	0.0121317028154944	1	0.455	0.583
ENSMUSG00000015314.10	Slamf6	No	0.836284080797709	0.00104911852882806	1	0.273	0.125
ENSMUSG00000029465.14	Arpc3	No	0.836145210592778	0.13980834930248	1	0.727	0.667
ENSMUSG00000022043.19	Trim35	No	0.83613653081548	0.0970170115144807	1	0.409	0.458
ENSMUSG00000040274.11	Cdk6	No	0.835468161739424	0.0202200657206402	1	0.591	0.292
ENSMUSG00000026917.15	Wdr5	No	0.834913441739232	0.000211307077819917	1	0.136	0.25
ENSMUSG00000031963.8	Bmper	No	0.834083290470629	0.00566536146698966	1	0.136	0.083
ENSMUSG00000036246.14	Gmip	No	0.833918924349233	0.129964882582401	1	0.227	0.083
ENSMUSG00000104435.1	Gm37422	No	0.833894961085472	0.384489525554415	1	0.227	0.083
ENSMUSG00000025809.15	Itgb1	No	0.832919822724062	0.210615430017499	1	0.591	0.458
ENSMUSG00000026112.7	Coa5	No	0.832636629282574	0.0725102110437211	1	0.318	0.375
ENSMUSG00000044471.12	Lncpint	No	0.832514639589636	0.0864087579487445	1	0.182	0.25
ENSMUSG00000011306.7	Sugp1	No	0.831161297715908	0.0948594867235379	1	0.364	0.375
ENSMUSG00000038644.14	Pold1	No	0.830038724860112	0.104227997183029	1	0.545	0.417
ENSMUSG00000033454.6	Zbtb1	No	0.829757589586765	0.1144047402312	1	0.318	0.25
ENSMUSG00000034708.12	Grn	No	0.828817886789229	0.178431677902705	1	0.182	0.167
ENSMUSG00000025220.8	Oga	No	0.828397187380708	0.048782166171752	1	0.682	0.458
ENSMUSG00000024048.15	Myl12a	No	0.828320335607203	0.0169358935520429	1	0.773	0.833
ENSMUSG00000054277.8	Arfgap3	No	0.827248845231499	0.445772373245149	1	0.409	0.333
ENSMUSG00000028214.13	Gem	No	0.826911153213189	0.328008691456019	1	0.818	0.833
ENSMUSG00000031207.16	Msn	No	0.826889330531396	0.202372028452739	1	0.909	0.833
ENSMUSG00000006281.8	Tep1	No	0.825776823972799	0.0225332750097795	1	0.227	0.292
ENSMUSG00000092060.4	Bend4	No	0.825753293081545	0.035099840608991	1	0.591	0.625
ENSMUSG00000029174.18	Tbc1d1	No	0.825497866757481	0.0167847643004596	1	0.364	0.292
ENSMUSG00000052406.14	Rexo4	No	0.824994007668091	0.0239879693282028	1	0.273	0.375
ENSMUSG00000016283.13	H2-M2	No	0.823633357345202	2.48357198801199e-05	0.67540740213986	0.227	0.625
ENSMUSG00000021948.17	Prkcd	No	0.821901027218037	0.170727438929459	1	0.5	0.458
ENSMUSG00000030223.14	Ptpro	No	0.819469001896566	0.0821394150478787	1	0.273	0.083
ENSMUSG00000060126.14	Tpt1	No	0.81806050700974	0.00276433150618588	1	1	1
ENSMUSG00000067203.8	H2-K2	No	0.817842608186173	0.011646141396484	1	0.591	0.708
ENSMUSG00000030934.9	Oat	No	0.816951546859377	0.18278998914086	1	0.455	0.208
ENSMUSG00000021065.16	Fut8	No	0.815181022977913	0.0141742198495483	1	0.455	0.542
ENSMUSG00000041560.12	Nop53	No	0.814404337818533	0.0028588122213755	1	0.727	0.917
ENSMUSG00000031229.16	Atrx	No	0.813471891103158	0.466479812344651	1	0.591	0.542
ENSMUSG00000021555.15	Naa35	No	0.813337115537679	0.0908494162063108	1	0.409	0.25
ENSMUSG00000048277.15	Syngr2	No	0.813156750611266	0.0231080769480027	1	1	0.958
ENSMUSG00000027985.14	Lef1	No	0.812336900805241	0.0578497275306497	1	0.318	0.083
ENSMUSG00000026867.18	Gapvd1	No	0.81166535167666	0.158005866677547	1	0.409	0.417
ENSMUSG00000027358.6	Bmp2	No	0.810970322517955	0.132634518042285	1	0.409	0.208
ENSMUSG00000001986.16	Gria3	No	0.810268017041593	0.104884081663534	1	0.455	0.375
ENSMUSG00000024369.16	Nelfe	No	0.809642380757205	0.0426657044457771	1	0.5	0.333
ENSMUSG00000045211.5	Nudt18	No	0.808425569047384	0.549381848852725	1	0.273	0.167
ENSMUSG00000054640.15	Slc8a1	No	0.808319072422275	0.000605805417055928	1	0.545	0.125
ENSMUSG00000048440.16	Cyp4f16	No	0.807574582422332	0.177910315152563	1	0.591	0.333
ENSMUSG00000059923.13	Grb2	No	0.806443482840582	0.0842013725006338	1	0.364	0.167
ENSMUSG00000053600.8	Zfp472	No	0.806347824304023	0.306020815390886	1	0.227	0.125
ENSMUSG00000014077.13	Chp1	No	0.805591265234959	0.350439258279327	1	0.591	0.542
ENSMUSG00000050335.17	Lgals3	No	0.804847706062746	0.597804813405413	1	0.227	0.167
ENSMUSG00000049957.14	Ccdc137	No	0.804640558961545	0.11394915069762	1	0.227	0.125
ENSMUSG00000024083.16	Pja2	No	0.804340492153973	0.0287020332819203	1	0.318	0.25
ENSMUSG00000025758.10	Plk4	No	0.803385520456116	0.223884439407538	1	0.318	0.167
ENSMUSG00000024055.15	Cyp4f13	No	0.802760107983666	0.151993985808943	1	0.364	0.167
ENSMUSG00000056201.8	Cfl1	No	0.80265396538623	0.0253770335761316	1	1	0.958
ENSMUSG00000022412.14	Mief1	No	0.802392560498441	0.0467565874469206	1	0.182	0.208
ENSMUSG00000024669.8	Cd5	No	0.802045982848357	0.0491308747831737	1	0.136	0
ENSMUSG00000028967.10	Errfi1	No	0.801887777831048	0.260643906630345	1	0.273	0.167
ENSMUSG00000099696.6	2900052N01Rik	No	0.801885306388014	0.0201814979457276	1	0.273	0.292
ENSMUSG00000028879.4	Stx12	No	0.801430438976568	0.224695380300772	1	0.409	0.333
ENSMUSG00000040297.12	Suco	No	0.799136704331065	0.00173280698594386	1	0.318	0.25
ENSMUSG00000062908.12	Acadm	No	0.797225247723263	0.0496506560015834	1	0.273	0.25
ENSMUSG00000028465.16	Tln1	No	0.796649000045769	0.379776499335991	1	0.5	0.417
ENSMUSG00000011958.17	Bnip2	No	0.79609072059339	0.0591691230643405	1	0.318	0.375
ENSMUSG00000026341.16	Actr3	No	0.795156776336959	0.260954333509179	1	0.818	0.833
ENSMUSG00000043421.8	Hilpda	No	0.794967189454366	0.303950520579215	1	0.318	0.167
ENSMUSG00000075706.10	Gpx4	No	0.794307822986238	0.00514933943370513	1	0.955	0.958
ENSMUSG00000031604.10	Msmo1	No	0.794083381505783	0.640047461749568	1	0.273	0.167
ENSMUSG00000024474.7	Ik	No	0.792516074577426	0.0120689779039989	1	0.409	0.542
ENSMUSG00000027087.11	Itgav	No	0.790437224897366	0.0074337245760772	1	0.636	0.25
ENSMUSG00000059991.7	Nptx2	No	0.789277802855751	0.279297913808771	1	0.545	0.458
ENSMUSG00000021149.8	Gtpbp4	No	0.788833518185666	0.163201232768532	1	0.636	0.583
ENSMUSG00000003031.14	Cdkn1b	No	0.787983596672225	0.024776056839794	1	0.773	0.542
ENSMUSG00000028668.5	Eloa	No	0.787741865993595	0.0396504082022776	1	0.364	0.5
ENSMUSG00000028601.18	Echdc2	No	0.787640124577317	0.0195138803040341	1	0.182	0
ENSMUSG00000090935.10	Synj2bp	No	0.787444396018791	0.00650320903019574	1	0.409	0.333
ENSMUSG00000031093.14	Dock11	No	0.787192809107194	0.152455942517333	1	0.227	0.042
ENSMUSG00000030987.5	Stim1	No	0.78706205984385	0.0261052954603991	1	0.182	0.25
ENSMUSG00000030662.10	Ipo5	No	0.787016817884799	0.193219164293308	1	0.5	0.292
ENSMUSG00000027314.6	Dll4	No	0.786839215351215	0.277279535810123	1	0.136	0.083
ENSMUSG00000025384.15	Faap100	No	0.786426139655109	0.0314660052938156	1	0.136	0.083
ENSMUSG00000024732.7	Ccdc86	No	0.785084211555865	0.255347791146706	1	0.227	0.167
ENSMUSG00000029148.15	Nrbp1	No	0.781112771171808	0.0844137428353533	1	0.545	0.583
ENSMUSG00000009647.13	Mcu	No	0.778277548097138	0.0686801452917786	1	0.455	0.333
ENSMUSG00000021281.15	Tnfaip2	No	0.776925519807317	0.0514616989483823	1	0.318	0.083
ENSMUSG00000028917.14	Plekhm2	No	0.77664663606597	0.0102101552847776	1	0.591	0.167
ENSMUSG00000007880.16	Arid1a	No	0.775048792429773	0.0925044831355349	1	0.318	0.25
ENSMUSG00000002812.4	Flii	No	0.774799411315391	0.0503938486010662	1	0.5	0.458
ENSMUSG00000021725.9	Parp8	No	0.774508849423233	0.1582072832143	1	0.318	0.375
ENSMUSG00000020917.17	Acly	No	0.774025625141361	0.0500338253214995	1	0.591	0.708
ENSMUSG00000006299.13	Aamp	No	0.772576290940201	0.0954605643209601	1	0.682	0.625
ENSMUSG00000106149.1	Gm43430	No	0.771939701416956	0.183228832257271	1	0.409	0.208
ENSMUSG00000102037.1	Bcl2a1a	No	0.771700677271972	8.09197777551239e-06	0.220061335605059	0.909	0.25
ENSMUSG00000005125.13	Ndrg1	No	0.771685232085439	0.221956083359542	1	0.318	0.125
ENSMUSG00000032171.7	Pin1	No	0.770549250966525	0.00914699063637732	1	0.318	0.375
ENSMUSG00000002983.17	Relb	No	0.770392581857325	0.00558262331372861	1	0.818	0.833
ENSMUSG00000062822.8	4833420G17Rik	No	0.769862695097726	0.00406648495490655	1	0.273	0.375
ENSMUSG00000045980.13	Tmem104	No	0.769833232759706	0.26921104700631	1	0.455	0.583
ENSMUSG00000039062.15	Anpep	No	0.769633975835358	5.93325370484624e-05	1	0.591	0.042
ENSMUSG00000026000.16	Lancl1	No	0.768669358395661	0.00375944585805186	1	0.455	0.667
ENSMUSG00000028573.18	Fggy	No	0.767889304731492	0.191201024218867	1	0.136	0.042
ENSMUSG00000058818.13	Pirb	No	0.767808996281399	0.000332859376222723	1	0.682	0.125
ENSMUSG00000006010.14	Odr4	No	0.767770021180241	0.0961393686065473	1	0.182	0.25
ENSMUSG00000021756.12	Il6st	No	0.767457586981961	0.0429408560111517	1	0.455	0.167
ENSMUSG00000022303.9	Dcstamp	No	0.767109589565444	0.00292717117885505	1	0.273	0
ENSMUSG00000029576.17	Radil	No	0.766623386795188	0.287968685206468	1	0.227	0.083
ENSMUSG00000024758.15	Rtn3	No	0.765853098921687	0.0725033733676676	1	0.727	0.792
ENSMUSG00000021185.16	Dglucy	No	0.765686119709803	0.194543721671473	1	0.273	0.25
ENSMUSG00000019823.17	Mical1	No	0.765260703448984	0.153412633547439	1	0.227	0.083
ENSMUSG00000019806.13	Aig1	No	0.765197747119489	0.275226054738944	1	0.318	0.25
ENSMUSG00000075511.9	1700001L05Rik	No	0.764561760033174	0.593300200833224	1	0.182	0.125
ENSMUSG00000020178.6	Adora2a	No	0.764519681219202	0.0727661054610073	1	0.409	0.458
ENSMUSG00000040681.16	Hmgn1	No	0.764108221536916	0.0480364797030886	1	0.773	0.583
ENSMUSG00000030220.13	Arhgdib	No	0.762859212777431	0.0263750548429584	1	0.909	0.75
ENSMUSG00000024736.15	Tmem132a	No	0.762355672667413	0.0572607212484329	1	0.409	0.167
ENSMUSG00000038608.15	Dock10	No	0.762213725444268	0.152619264186735	1	0.727	0.667
ENSMUSG00000061259.11	Tmprss11d	No	0.762046828889687	0.26399322328558	1	0.318	0.125
ENSMUSG00000034158.9	Lrrc58	No	0.761585189885776	0.00012207918038016	1	1	0.75
ENSMUSG00000061577.12	Adgrg5	No	0.761394023620303	0.0562357486185007	1	0.364	0.083
ENSMUSG00000005087.17	Cd44	No	0.760286975718278	0.151077419015019	1	0.409	0.292
ENSMUSG00000027346.15	Gpcpd1	No	0.759514831590484	0.0681953677053628	1	0.682	0.417
ENSMUSG00000034403.16	Pja1	No	0.759457147031709	0.916964953585909	1	0.318	0.375
ENSMUSG00000002668.8	Dennd1c	No	0.759135029997335	0.293155515698087	1	0.273	0.208
ENSMUSG00000026648.18	Dclre1c	No	0.758747760827032	0.38004226049705	1	0.364	0.208
ENSMUSG00000054414.4	Slc30a7	No	0.75851417843603	0.00185276951506125	1	0.273	0.333
ENSMUSG00000030967.15	Zranb1	No	0.757750008821691	0.0241329855316104	1	0.364	0.333
ENSMUSG00000033502.15	Cdc14a	No	0.756767409056768	0.00756044024953476	1	0.545	0.125
ENSMUSG00000031286.6	Glt28d2	No	0.755016492043455	0.0296602935552166	1	0.227	0.208
ENSMUSG00000026491.13	Ahctf1	No	0.754314180836613	0.145746531174358	1	0.545	0.417
ENSMUSG00000018570.17	2810408A11Rik	No	0.754250775557574	0.0491308747831737	1	0.136	0
ENSMUSG00000054766.13	Set	No	0.753529107239622	0.0229194814414469	1	0.955	0.875
ENSMUSG00000043964.14	Orai3	No	0.753476378595086	0.221177180590116	1	0.182	0.208
ENSMUSG00000020189.15	Osbpl8	No	0.753403005900607	0.159664924438987	1	0.5	0.333
ENSMUSG00000037126.16	Psd	No	0.753275695051785	0.00747311041552727	1	0.591	0.708
ENSMUSG00000023905.15	Tnfrsf12a	No	0.752628928730726	0.0186569282195993	1	0.273	0.25
ENSMUSG00000029064.15	Gnb1	No	0.752219704361264	0.146817694762821	1	0.955	1
ENSMUSG00000033004.16	Mycbp2	No	0.752176951266259	0.452417179425269	1	0.636	0.542
ENSMUSG00000027187.10	Cat	No	0.751947820720989	0.249532006240884	1	0.455	0.333
ENSMUSG00000015749.12	Anp32e	No	0.75167809258836	0.200307974458944	1	0.545	0.417
ENSMUSG00000017264.16	Exosc10	No	0.751489217434793	0.26926726833627	1	0.364	0.292
ENSMUSG00000038179.13	Slamf7	No	0.751451011016204	0.0569332341008404	1	0.318	0.208
ENSMUSG00000029577.13	Ube3b	No	0.751129498861369	0.0228034301307805	1	0.318	0.083
ENSMUSG00000035325.16	Sec31a	No	0.75063404388968	0.249244785443569	1	0.636	0.667
ENSMUSG00000037318.10	Traf3ip3	No	0.749976259197663	0.000176389461734546	1	0.227	0.042
ENSMUSG00000030120.14	Mlf2	No	0.749840636488872	0.356954086765694	1	0.818	0.875
ENSMUSG00000024740.10	Ddb1	No	0.749765598158534	0.127177521276647	1	0.545	0.625
ENSMUSG00000034416.18	Pkd1l2	No	0.749308192637457	0.0491308747831733	1	0.136	0
ENSMUSG00000022426.6	Josd1	No	0.749220336933907	0.32579684169271	1	0.227	0.083
ENSMUSG00000044505.5	Lingo4	No	0.748718925899304	0.00712072054938121	1	0.409	0.083
ENSMUSG00000005204.12	Senp3	No	0.748203987088793	0.191996663599133	1	0.182	0.292
ENSMUSG00000038095.15	Sbno1	No	0.747231244502328	0.218713959003143	1	0.591	0.542
ENSMUSG00000019373.11	Cops3	No	0.747006501982364	0.00153270652712724	1	0.273	0.5
ENSMUSG00000013787.15	Ehmt2	No	0.746029111787866	0.00312076180754089	1	0.364	0.5
ENSMUSG00000006304.14	Arpc2	No	0.745601652665793	0.0279724277629484	1	1	0.875
ENSMUSG00000087370.3	Tmem170b	No	0.745314997441265	0.118528161467686	1	0.273	0.125
ENSMUSG00000060548.13	Tnfrsf19	No	0.744243126243436	0.00764305182986607	1	0.227	0
ENSMUSG00000005615.15	Pcyt1a	No	0.743951005502904	0.00234743579679046	1	0.455	0.042
ENSMUSG00000042396.10	Rbm7	No	0.743949008711546	0.372746826455807	1	0.545	0.375
ENSMUSG00000041747.3	Utp15	No	0.742189186438061	0.0665294176888555	1	0.182	0.25
ENSMUSG00000002332.16	Dhrs1	No	0.741430705469877	0.266684770122829	1	0.455	0.25
ENSMUSG00000022255.16	Mtdh	No	0.741325744313456	0.0775378931271663	1	0.909	0.708
ENSMUSG00000036275.13	9530068E07Rik	No	0.739729519429453	0.755034082356824	1	0.682	0.667
ENSMUSG00000061032.9	Rrp1	No	0.73970564102403	0.0453490449181875	1	0.636	0.833
ENSMUSG00000029363.14	Rfc5	No	0.739166862459933	0.299845276475891	1	0.273	0.25
ENSMUSG00000055013.16	Agap1	No	0.737676397016617	0.0384869277594627	1	0.227	0.292
ENSMUSG00000028059.16	Arhgef2	No	0.7372640183436	0.0439471402354939	1	0.591	0.25
ENSMUSG00000041879.13	Ipo9	No	0.736427756428188	0.070694754228712	1	0.136	0.208
ENSMUSG00000003518.13	Dusp3	No	0.7361169128416	0.0124673279622526	1	0.455	0.083
ENSMUSG00000029344.15	Tpst2	No	0.735799027029173	0.48470750103508	1	0.364	0.25
ENSMUSG00000074305.9	Peak1	No	0.735576010675566	0.39764631947811	1	0.364	0.333
ENSMUSG00000059326.7	Csf2ra	No	0.735170469159674	0.208641281719858	1	0.5	0.375
ENSMUSG00000071645.6	Tut1	No	0.734736217022686	0.163916601030458	1	0.273	0.083
ENSMUSG00000026203.16	Dnajb2	No	0.733670385457598	0.473808382543259	1	0.5	0.333
ENSMUSG00000055660.9	Mettl4	No	0.733060232010255	0.0750052183825207	1	0.318	0.083
ENSMUSG00000037523.13	Mavs	No	0.732221408080071	0.351884355477344	1	0.182	0.083
ENSMUSG00000026866.16	Kynu	No	0.732029395187909	0.0550643911623389	1	0.5	0.542
ENSMUSG00000019731.13	Slc35e1	No	0.731869985078068	0.0126760190119854	1	0.273	0.333
ENSMUSG00000050640.16	Tmem150c	No	0.731684593225681	0.0343185835947236	1	0.545	0.417
ENSMUSG00000107362.1	Gm40309	No	0.731539981750979	0.164921873952648	1	0.636	0.375
ENSMUSG00000058569.8	Tmed9	No	0.730847062814962	0.038075617748128	1	0.545	0.583
ENSMUSG00000021811.7	Dnajc9	No	0.730540990983036	2.49390771472219e-05	0.6782182030187	0.182	0.292
ENSMUSG00000021417.15	Eci2	No	0.730465610225904	0.0901102971796812	1	0.409	0.333
ENSMUSG00000035891.16	Cerk	No	0.730379530592078	0.238925672095572	1	0.227	0.083
ENSMUSG00000040713.12	Creg1	No	0.730197194619545	0.110180579044985	1	0.455	0.458
ENSMUSG00000009621.18	Vav2	No	0.729372386730493	0.0711842256544618	1	0.455	0.25
ENSMUSG00000020225.10	Tmbim4	No	0.729074428046068	0.00425134104810179	1	0.455	0.667
ENSMUSG00000025283.15	Sat1	No	0.728021840285406	0.350998946238355	1	0.727	0.667
ENSMUSG00000003559.8	As3mt	No	0.727233637922292	0.0235054089146739	1	0.409	0.083
ENSMUSG00000031015.8	Swap70	No	0.726545884436323	0.36355384703637	1	0.773	0.75
ENSMUSG00000074698.10	Csnk2a1	No	0.726255003060093	0.00422578958116676	1	0.636	0.792
ENSMUSG00000027304.9	Rtf1	No	0.725762996355781	0.0363084163691284	1	0.273	0.375
ENSMUSG00000073412.6	Lst1	No	0.7253403811203	0.000145475971104624	1	0.5	0.042
ENSMUSG00000053799.8	Exoc6	No	0.725149942624564	0.113889958146443	1	0.364	0.333
ENSMUSG00000040723.14	Rcsd1	No	0.72489248994191	0.059850599951374	1	0.364	0.375
ENSMUSG00000004099.16	Dnmt1	No	0.724255721037382	0.0703772421696248	1	0.318	0.083
ENSMUSG00000029004.15	Kmt2e	No	0.72271450727872	0.318999444195654	1	0.591	0.417
ENSMUSG00000024668.8	Sdhaf2	No	0.722615287340692	0.309055300635633	1	0.273	0.292
ENSMUSG00000032855.6	Pkd1	No	0.721731946454596	0.54946953535486	1	0.136	0.167
ENSMUSG00000035051.15	Dhx57	No	0.720623096603616	0.0234110138810145	1	0.273	0.208
ENSMUSG00000061878.16	Sphk1	No	0.720401180406443	0.661927491192661	1	0.364	0.25
ENSMUSG00000022760.17	Thap7	No	0.720082868946853	0.00437742667337636	1	0.318	0.208
ENSMUSG00000025626.16	Phf6	No	0.719712541773262	0.0735875381328707	1	0.273	0.083
ENSMUSG00000025212.17	Sfxn3	No	0.719497744934617	0.0481616416094832	1	0.227	0.25
ENSMUSG00000025173.13	Wdr45b	No	0.718663241320096	0.31318718942207	1	0.409	0.292
ENSMUSG00000021361.7	Tmem14c	No	0.717875042818193	0.2781418634589	1	0.5	0.417
ENSMUSG00000069045.11	Ddx3y	No	0.717715929933758	0.0404235327106014	1	0.591	0.333
ENSMUSG00000019487.11	Trip10	No	0.7170108816156	0.0296694621647238	1	0.227	0.125
ENSMUSG00000026643.16	Nmt2	No	0.716482414551044	0.0853193554335415	1	0.682	0.75
ENSMUSG00000041481.17	Serpina3g	No	0.716176042910435	0.462395238465556	1	0.636	0.542
ENSMUSG00000036833.16	Pnpla7	No	0.715972101268629	0.387594831194163	1	0.227	0.125
ENSMUSG00000089917.7	Uckl1	No	0.715058469415285	0.00267260311818066	1	0.227	0.333
ENSMUSG00000025178.9	Pi4k2a	No	0.714542938313609	0.272301559203031	1	0.409	0.25
ENSMUSG00000061244.14	Exoc5	No	0.714443927594532	0.110733380548076	1	0.364	0.208
ENSMUSG00000031700.11	Gpt2	No	0.714306205158907	0.0436394264812806	1	0.182	0.125
ENSMUSG00000017781.17	Pitpna	No	0.714047739725497	0.246938010811747	1	0.273	0.167
ENSMUSG00000024283.15	Wac	No	0.7136539466937	0.328630788193715	1	0.636	0.542
ENSMUSG00000041552.7	Ptchd1	No	0.713565711824698	0.0171144890022538	1	0.136	0.042
ENSMUSG00000027429.16	Sec23b	No	0.713318335144723	0.00408838060847758	1	0.364	0.625
ENSMUSG00000078429.9	Ctdsp2	No	0.712635684593445	0.139139838761554	1	0.182	0.083
ENSMUSG00000064090.14	Vrk2	No	0.712460698534416	0.324101495851425	1	0.409	0.25
ENSMUSG00000035919.16	Bbs9	No	0.712028379381277	0.13207475759643	1	0.273	0.167
ENSMUSG00000043535.13	Setx	No	0.711708749275816	0.219102769390933	1	0.273	0.208
ENSMUSG00000028101.18	Pias3	No	0.711691506979416	0.124378883471169	1	0.182	0.125
ENSMUSG00000022864.14	D16Ertd472e	No	0.710348511117463	0.0664336455060589	1	0.682	0.375
ENSMUSG00000032010.15	Usp2	No	0.710135966131666	0.0842980631739751	1	0.318	0.083
ENSMUSG00000002608.8	Ccdc97	No	0.709549483055159	0.0553455697462498	1	0.364	0.167
ENSMUSG00000030579.10	Tyrobp	No	0.709492346236594	0.00216373115609783	1	0.136	0.125
ENSMUSG00000020152.7	Actr2	No	0.709126036686125	0.0698380356935226	1	1	0.875
ENSMUSG00000019969.14	Psen1	No	0.708961548331886	0.270233226738089	1	0.409	0.333
ENSMUSG00000036646.13	Man1b1	No	0.707729044051693	0.219808211898789	1	0.591	0.417
ENSMUSG00000063445.14	Nmral1	No	0.707544764080908	0.0491308747831734	1	0.136	0
ENSMUSG00000047153.4	Khnyn	No	0.707093795251304	0.0206283972162082	1	0.318	0.375
ENSMUSG00000031731.16	Ap1g1	No	0.706953836041944	0.00378493296580364	1	0.273	0.417
ENSMUSG00000037257.8	Aagab	No	0.706745182117533	0.00783025464878054	1	0.273	0.417
ENSMUSG00000032012.9	Nectin1	No	0.706688821920779	0.00301756674017207	1	0.5	0.458
ENSMUSG00000040183.13	Ankrd6	No	0.706366476891788	0.0491308747831739	1	0.136	0
ENSMUSG00000052310.9	Slc39a1	No	0.706138156859076	0.0884696116195115	1	0.909	0.917
ENSMUSG00000020573.17	Pik3cg	No	0.706016683186848	0.174884699321654	1	0.182	0.083
ENSMUSG00000065954.11	Tacc1	No	0.70586717832851	0.190940490103516	1	0.636	0.583
ENSMUSG00000002227.15	Mov10	No	0.705071443302227	0.0621218553583417	1	0.364	0.083
ENSMUSG00000029119.9	Man2b2	No	0.703467257505665	0.482591407619495	1	0.318	0.292
ENSMUSG00000027018.11	Hat1	No	0.703336974910246	0.261271808768293	1	0.455	0.25
ENSMUSG00000071072.12	Ptges3	No	0.703197489917524	0.0224540492111937	1	0.955	0.792
ENSMUSG00000045752.13	Tssc4	No	0.702660452334534	0.221078985708868	1	0.182	0.125
ENSMUSG00000026103.14	Gls	No	0.702625138090909	0.274834266637756	1	0.455	0.292
ENSMUSG00000037089.11	Slc35b2	No	0.702228626608297	0.662839742163858	1	0.545	0.583
ENSMUSG00000034163.10	Zfc3h1	No	0.701917082843587	0.0229272157603148	1	0.727	0.542
ENSMUSG00000028878.11	Fam76a	No	0.701704034744622	0.618153313428424	1	0.364	0.25
ENSMUSG00000075232.6	Amd1	No	0.701686275814608	0.0121786321170169	1	0.545	0.542
ENSMUSG00000022994.9	Adcy6	No	0.701442953852326	0.0768837679295743	1	0.273	0.125
ENSMUSG00000003039.9	Fam32a	No	0.701090121030214	0.116074320270471	1	0.545	0.583
ENSMUSG00000020549.14	Elac2	No	0.701060089948623	0.172716222790414	1	0.273	0.292
ENSMUSG00000036820.12	Amdhd2	No	0.700320339732704	0.161584645516772	1	0.136	0.25
ENSMUSG00000003541.6	Ier3	No	0.700143610323411	0.325640028049199	1	0.136	0.125
ENSMUSG00000004815.12	Dgkq	No	0.700132591041632	0.132733609491282	1	0.136	0.042
ENSMUSG00000026150.14	Mff	No	0.699801096484795	0.107914872748412	1	0.591	0.417
ENSMUSG00000020482.4	Ccdc117	No	0.69960036782764	0.145800518331829	1	0.227	0.042
ENSMUSG00000026627.7	Pacc1	No	0.696945018164854	6.06630307513511e-06	0.164973112128299	0.182	0.5
ENSMUSG00000047879.17	Usp14	No	0.696738334693772	0.15185931230844	1	0.364	0.417
ENSMUSG00000026489.13	Coq8a	No	0.696703611544241	0.384822679703768	1	0.227	0.083
ENSMUSG00000004667.18	Polr2e	No	0.695868293389609	0.0427985859456219	1	0.5	0.625
ENSMUSG00000036693.12	Nop14	No	0.695669929093228	0.716860021415969	1	0.273	0.208
ENSMUSG00000028552.13	Eps15	No	0.695396563167162	0.333731359550692	1	0.5	0.375
ENSMUSG00000046718.8	Bst2	No	0.69538325023208	0.0344652577208231	1	0.409	0.417
ENSMUSG00000062110.14	Scfd2	No	0.693575983587392	0.544183473947467	1	0.182	0.083
ENSMUSG00000020737.12	Jpt1	No	0.693500164114753	0.034467496708852	1	0.545	0.75
ENSMUSG00000010110.17	Stx5a	No	0.693051666838193	0.405791366609137	1	0.545	0.375
ENSMUSG00000029426.8	Scarb2	No	0.69282384085473	0.00382411304737086	1	0.182	0.25
ENSMUSG00000026305.15	Lrrfip1	No	0.692712662889769	0.42874040245034	1	0.864	0.708
ENSMUSG00000020160.18	Meis1	No	0.691621702931155	0.269536455371768	1	0.273	0.25
ENSMUSG00000030166.14	Rad52	No	0.691449245475791	0.154450164805354	1	0.227	0.042
ENSMUSG00000058013.11	Septin11	No	0.691315406530571	0.180682920071145	1	0.545	0.458
ENSMUSG00000027698.14	Nceh1	No	0.690676718427274	0.242832849971283	1	0.409	0.208
ENSMUSG00000035498.10	Cdcp1	No	0.690203847003015	4.72232351882325e-05	1	0.227	0.542
ENSMUSG00000022443.17	Myh9	No	0.690163237488417	0.0612016156135632	1	0.909	0.75
ENSMUSG00000047180.8	Neurl3	No	0.6900993973092	0.00292717117885505	1	0.273	0
ENSMUSG00000067367.9	Lyar	No	0.689711093682026	0.0319196933655222	1	0.364	0.208
ENSMUSG00000022673.5	Mcm4	No	0.688828905168412	0.24745600026919	1	0.273	0.208
ENSMUSG00000031875.7	Cmtm3	No	0.687571942144868	0.105654531260435	1	0.318	0.083
ENSMUSG00000032456.13	Nmnat3	No	0.687410526260731	0.0367018975322009	1	0.182	0.042
ENSMUSG00000031934.14	Panx1	No	0.684483478957496	0.00278401568068618	1	0.273	0.458
ENSMUSG00000031708.17	Tecr	No	0.684293897708392	0.203002505818508	1	0.682	0.708
ENSMUSG00000022521.10	Crebbp	No	0.684291261437616	0.241060794802285	1	0.818	0.917
ENSMUSG00000029101.16	Rgs12	No	0.683129791678034	0.213640277864881	1	0.273	0.167
ENSMUSG00000031342.17	Gpm6b	No	0.68306056070005	0.0195138803040341	1	0.182	0
ENSMUSG00000030816.8	Rnf40	No	0.682920138326634	0.00809341275427817	1	0.364	0.625
ENSMUSG00000040940.18	Arhgef1	No	0.682699655414511	0.0554920085391478	1	0.409	0.417
ENSMUSG00000002233.13	Rhoc	No	0.682521634097915	0.0667525146072086	1	0.364	0.167
ENSMUSG00000021115.15	Vrk1	No	0.682186515121108	0.302066256176618	1	0.364	0.292
ENSMUSG00000013646.17	Sh3bp5l	No	0.681858575916089	0.103293675141902	1	0.182	0.083
ENSMUSG00000004207.14	Psap	No	0.681477619408287	0.332771370569036	1	0.773	0.917
ENSMUSG00000027193.12	Api5	No	0.681237160658999	0.161676571043566	1	0.5	0.542
ENSMUSG00000034893.9	Cog3	No	0.681187072481743	0.0712745709134686	1	0.136	0.167
ENSMUSG00000030559.8	Rab38	No	0.681044952641341	0.0491308747831737	1	0.136	0
ENSMUSG00000028034.15	Fubp1	No	0.680726573684136	0.134305428117168	1	0.636	0.667
ENSMUSG00000018160.15	Med1	No	0.680550216451484	0.0848869382144865	1	0.636	0.458
ENSMUSG00000060152.14	Pop5	No	0.679963509332583	0.00155966594019761	1	0.364	0.333
ENSMUSG00000021134.17	Srsf5	No	0.677367908592473	8.46985435904364e-05	1	0.864	1
ENSMUSG00000007812.16	Zfp655	No	0.677331820048129	0.262846339368303	1	0.318	0.208
ENSMUSG00000029075.6	Tnfrsf4	No	0.676817582708977	0.388409732769753	1	0.227	0.167
ENSMUSG00000001270.9	Ckb	No	0.676621132202287	0.0852590173783641	1	0.409	0.125
ENSMUSG00000015757.10	Ppil4	No	0.676596317295825	0.00851740121084621	1	0.5	0.5
ENSMUSG00000039637.15	Coro7	No	0.676121173716344	0.319702101032769	1	0.318	0.333
ENSMUSG00000024539.17	Ptpn2	No	0.67565746890451	0.339631185042587	1	0.545	0.417
ENSMUSG00000066306.13	Numa1	No	0.675481722880069	0.107151507998355	1	0.273	0.333
ENSMUSG00000025159.8	Mms19	No	0.67435880742458	0.110751291618186	1	0.182	0.292
ENSMUSG00000063077.15	Kif1b	No	0.674060547070675	0.0498475054884146	1	0.727	0.5
ENSMUSG00000002228.7	Ppm1j	No	0.673709790972832	0.0491308747831742	1	0.136	0
ENSMUSG00000026790.19	Odf2	No	0.673596979254967	0.301467553067777	1	0.364	0.25
ENSMUSG00000014353.15	Tmem87b	No	0.67359128173124	0.374772365852488	1	0.182	0.083
ENSMUSG00000058126.7	Tpm3-rs7	No	0.673517558693891	0.00131740065158156	1	0.909	0.667
ENSMUSG00000018322.10	Tomm34	No	0.672556086305077	0.468940100458886	1	0.591	0.542
ENSMUSG00000008855.17	Hdac5	No	0.671738631795984	0.185713536646607	1	0.227	0.125
ENSMUSG00000040385.7	Ppp1ca	No	0.671472598395215	0.196000984119935	1	0.909	0.917
ENSMUSG00000001946.14	Esam	No	0.670717377092014	0.322780276454134	1	0.273	0.125
ENSMUSG00000001750.16	Tcirg1	No	0.670532437362668	0.471837126042982	1	0.318	0.167
ENSMUSG00000003382.18	Etv3	No	0.670333427491707	0.504488199223196	1	0.455	0.542
ENSMUSG00000051329.13	Nup160	No	0.669890875821746	0.188034091289709	1	0.136	0.083
ENSMUSG00000036438.14	Calm2	No	0.669869539263905	0.0377627288610759	1	0.818	0.75
ENSMUSG00000035199.6	Arl6ip5	No	0.669618969407991	0.136102825080956	1	0.636	0.5
ENSMUSG00000103696.1	Gm37531	No	0.668236568102109	0.130593790296341	1	0.182	0.125
ENSMUSG00000025935.10	Tram1	No	0.667237308939822	0.524002151375168	1	0.636	0.625
ENSMUSG00000066258.13	Trim12a	No	0.666615687510096	0.102745406188533	1	0.273	0.083
ENSMUSG00000038658.15	Ric1	No	0.665462614117351	0.0291440446405989	1	0.545	0.25
ENSMUSG00000033713.12	Foxn3	No	0.664802807085074	0.608506165297075	1	0.364	0.375
ENSMUSG00000000359.3	Rem1	No	0.6639851193839	0.477093441640351	1	0.318	0.167
ENSMUSG00000011884.13	Gltp	No	0.663627316292285	0.00292504772836188	1	0.636	0.75
ENSMUSG00000029569.9	Tmem168	No	0.663226821288617	0.212812380798229	1	0.227	0.208
ENSMUSG00000004626.14	Stxbp2	No	0.663147644505121	0.00447649946340988	1	0.636	0.792
ENSMUSG00000004642.13	Slbp	No	0.662893280519099	0.106282214493398	1	0.545	0.5
ENSMUSG00000039886.8	Tmem120a	No	0.662691530495989	0.199600496656089	1	0.273	0.208
ENSMUSG00000037242.8	Clic4	No	0.662630188270007	0.653966256978991	1	0.955	0.917
ENSMUSG00000067722.4	BC003965	No	0.662608582934415	0.00247820741424846	1	0.136	0.125
ENSMUSG00000001020.8	S100a4	No	0.66212504806355	0.0216862542927586	1	0.545	0.292
ENSMUSG00000028901.13	Gmeb1	No	0.661772030562317	0.040390702768368	1	0.273	0.292
ENSMUSG00000031012.17	Cask	No	0.661132989232576	0.38417151699739	1	0.227	0.125
ENSMUSG00000023367.14	Tmem176a	No	0.661110145821197	0.11159436574816	1	0.955	0.917
ENSMUSG00000073775.4	Kti12	No	0.660885666798302	0.00834688122991645	1	0.182	0.25
ENSMUSG00000028249.15	Sdcbp	No	0.660840041892979	0.109503298252799	1	0.636	0.667
ENSMUSG00000022911.11	Arl13b	No	0.659947023770651	0.164947264216736	1	0.273	0.333
ENSMUSG00000021072.12	Tmx1	No	0.659843035546677	0.223613669075547	1	0.409	0.375
ENSMUSG00000046410.10	Kcnk6	No	0.658176460648812	0.0256701397871243	1	0.364	0.542
ENSMUSG00000029254.16	Stap1	No	0.657927180164751	0.0673707305652022	1	0.273	0.25
ENSMUSG00000098557.1	Kctd12	No	0.657223858598921	0.0419947572263393	1	0.591	0.25
ENSMUSG00000033940.8	Brk1	No	0.65688849272096	0.0646979562397183	1	0.364	0.375
ENSMUSG00000066892.14	Fbxl12	No	0.656327000729246	0.0596536236601749	1	0.136	0.042
ENSMUSG00000020349.4	Ppp2ca	No	0.655530250665377	0.0189718535003022	1	0.182	0.208
ENSMUSG00000028874.14	Fgr	No	0.655128345817658	0.0380634955378519	1	0.273	0.042
ENSMUSG00000032525.15	Nktr	No	0.653406149342494	0.099047497955184	1	0.5	0.542
ENSMUSG00000078515.4	Ddi2	No	0.653105423500333	0.0163901553737162	1	0.773	0.75
ENSMUSG00000030983.4	Bccip	No	0.652739075278979	0.0282646873248085	1	0.364	0.292
ENSMUSG00000032089.16	Il10ra	No	0.651392354929013	0.544990090512196	1	0.318	0.208
ENSMUSG00000030047.14	Arhgap25	No	0.650286101017105	0.102932560892411	1	0.182	0.042
ENSMUSG00000041959.14	S100a10	No	0.649546500776187	0.103342493470861	1	0.455	0.25
ENSMUSG00000020432.12	Tcn2	No	0.649321019238143	0.300446711882495	1	0.318	0.292
ENSMUSG00000023923.10	Tbc1d5	No	0.64860206518444	0.0439329224909733	1	0.182	0.25
ENSMUSG00000057788.13	Ddx49	No	0.64859814362215	0.0389816675617645	1	0.182	0.292
ENSMUSG00000003037.16	Rab8a	No	0.648286018478677	0.165400364673836	1	0.591	0.667
ENSMUSG00000044715.7	Gskip	No	0.648039839064103	0.127338586482906	1	0.318	0.167
ENSMUSG00000001424.14	Snd1	No	0.648006813753193	0.589958637440215	1	0.682	0.583
ENSMUSG00000032740.17	Ccdc88a	No	0.647924649041173	0.0489686094553768	1	0.682	0.792
ENSMUSG00000024826.15	Dpf2	No	0.647547507821422	2.22367256189442e-05	0.604727753207187	0.182	0.458
ENSMUSG00000025616.14	Usp16	No	0.646963579516046	0.0221969937109081	1	0.455	0.5
ENSMUSG00000039981.6	Zc3h12d	No	0.644686139310211	0.123012504213888	1	0.318	0.292
ENSMUSG00000022195.7	6030458C11Rik	No	0.644602379160566	0.0240820309318376	1	0.364	0.333
ENSMUSG00000015837.15	Sqstm1	No	0.644206586817169	0.353863148397833	1	1	0.958
ENSMUSG00000027520.16	Zdbf2	No	0.64386100632429	0.242547868044001	1	0.182	0.042
ENSMUSG00000041153.9	Osgin2	No	0.642789701497445	0.0672206424565184	1	0.182	0.083
ENSMUSG00000028580.15	Pum1	No	0.642400347175722	0.350656410026331	1	0.545	0.542
ENSMUSG00000025138.14	Sirt7	No	0.64227001044182	0.144815652689028	1	0.318	0.208
ENSMUSG00000093904.2	Tomm20	No	0.642011708972415	0.0157832310072412	1	0.545	0.708
ENSMUSG00000033392.16	Clasp2	No	0.641334539797386	0.0404956212265189	1	0.682	0.333
ENSMUSG00000029009.17	Mthfr	No	0.640298829771493	0.229060013814562	1	0.273	0.083
ENSMUSG00000112822.1	A130012E19Rik	No	0.639888875614472	0.0293228348546845	1	0.227	0.167
ENSMUSG00000070699.5	Sars2	No	0.639732832187377	0.153643798652683	1	0.227	0.125
ENSMUSG00000058427.10	Cxcl2	No	0.639159985401118	0.0364125570835454	1	0.091	0.292
ENSMUSG00000029922.15	Mkrn1	No	0.639045366347551	0.0874247513006135	1	0.455	0.458
ENSMUSG00000020993.9	Trappc6b	No	0.638457317286712	0.169205599220296	1	0.455	0.333
ENSMUSG00000040359.14	Ufl1	No	0.638436406576698	0.14351817346094	1	0.182	0.083
ENSMUSG00000017485.11	Top2b	No	0.63783159456147	0.31855066409406	1	0.318	0.25
ENSMUSG00000023868.17	Pde10a	No	0.637588326605708	0.535392916691296	1	0.273	0.292
ENSMUSG00000027620.16	Rbm39	No	0.637539050246891	0.0163009324265654	1	1	1
ENSMUSG00000038056.15	Kmt2c	No	0.637300777401436	0.105163036098808	1	0.5	0.458
ENSMUSG00000056383.10	AI987944	No	0.636741364523477	0.586848864766593	1	0.409	0.292
ENSMUSG00000012296.16	Tjap1	No	0.636341149943943	0.0127642322511494	1	0.318	0.333
ENSMUSG00000091649.3	Phf11b	No	0.636224796388307	0.0729729808701779	1	0.182	0.083
ENSMUSG00000053838.14	Nudcd3	No	0.636007366348746	0.0854979724081881	1	0.364	0.417
ENSMUSG00000024759.14	Atl3	No	0.635199966108298	0.592408542487073	1	0.318	0.292
ENSMUSG00000096847.2	Tmem151b	No	0.634874208989337	0.314444014799469	1	0.591	0.417
ENSMUSG00000032402.12	Smad3	No	0.634842684815454	0.129234617865573	1	0.227	0.208
ENSMUSG00000024393.14	Prrc2a	No	0.634818548987123	0.00258936548099967	1	1	0.958
ENSMUSG00000050212.4	Eva1b	No	0.633742792077029	0.124023835711415	1	0.182	0.042
ENSMUSG00000034312.15	Iqsec1	No	0.633713521121516	0.539166968607378	1	0.682	0.708
ENSMUSG00000021469.9	Msx2	No	0.632106798390756	0.00285181509593034	1	0.136	0.042
ENSMUSG00000004567.16	Mcoln1	No	0.631944930337085	0.388957787058975	1	0.227	0.083
ENSMUSG00000056498.13	Tmem154	No	0.63171275018305	0.00380177822391733	1	0.136	0.042
ENSMUSG00000035828.11	Pim3	No	0.631329546601337	0.107121405511566	1	0.682	0.708
ENSMUSG00000045679.14	Pqlc3	No	0.630938131492693	0.00507611883571413	1	0.182	0.125
ENSMUSG00000021460.17	Auh	No	0.630917203357522	0.278031709500435	1	0.545	0.458
ENSMUSG00000037204.7	Atg101	No	0.630882283335814	0.137377206301966	1	0.273	0.292
ENSMUSG00000028127.10	Abcd3	No	0.630734136464401	0.0910188831823183	1	0.227	0.292
ENSMUSG00000003418.11	St8sia6	No	0.630550496893671	0.0032412082312482	1	0.409	0.042
ENSMUSG00000020929.14	Eftud2	No	0.63046733747051	0.0309040707808464	1	0.318	0.5
ENSMUSG00000005823.9	Gpr108	No	0.630363304234674	0.487233117283245	1	0.364	0.375
ENSMUSG00000032178.14	Ilf3	No	0.62980641130025	0.171702271985018	1	0.591	0.542
ENSMUSG00000026811.18	St6galnac6	No	0.628201062793433	0.0406717774050522	1	0.364	0.083
ENSMUSG00000016831.12	Tox4	No	0.628170644898902	0.509773122740906	1	0.5	0.5
ENSMUSG00000035575.11	Utp6	No	0.626686084888313	0.429223382903854	1	0.227	0.167
ENSMUSG00000018209.15	Stk4	No	0.626594204015988	0.0855707594350903	1	0.455	0.458
ENSMUSG00000031570.17	Plpp5	No	0.625850616016142	0.0414310386944297	1	0.182	0.167
ENSMUSG00000020238.14	Ncln	No	0.625520477815015	0.00413992015098571	1	0.227	0.333
ENSMUSG00000034424.5	Gcsh	No	0.624714700774674	0.0142564723876615	1	0.091	0.167
ENSMUSG00000038766.16	Gabpb2	No	0.62390463500265	0.0140268319627665	1	0.182	0.125
ENSMUSG00000028902.4	Sf3a3	No	0.623768376377055	0.223761579765557	1	0.273	0.292
ENSMUSG00000029380.11	Cxcl1	No	0.623621238610989	0.314516431037281	1	0.136	0.083
ENSMUSG00000021767.19	Kat6b	No	0.622636951823296	0.098685351060882	1	0.318	0.125
ENSMUSG00000021306.11	Gpr137b	No	0.622499780263478	0.117735585102924	1	0.318	0.25
ENSMUSG00000041842.15	Fhdc1	No	0.622473686082857	0.00415430690456832	1	0.136	0.042
ENSMUSG00000026554.15	Dcaf8	No	0.622119267302665	0.296711433634015	1	0.409	0.5
ENSMUSG00000025316.16	Banp	No	0.620561842116004	0.105446618028767	1	0.227	0.167
ENSMUSG00000019982.15	Myb	No	0.620091586260761	0.181550564573798	1	0.318	0.167
ENSMUSG00000074247.10	Dda1	No	0.619846365805563	0.425887973410627	1	0.545	0.542
ENSMUSG00000031556.6	Tm2d2	No	0.619343938673121	0.0386170423787484	1	0.455	0.542
ENSMUSG00000034744.13	Nagk	No	0.61934067174713	0.303497518609575	1	0.455	0.375
ENSMUSG00000024410.15	Rmc1	No	0.619177241651289	0.565387807429694	1	0.227	0.167
ENSMUSG00000006676.16	Usp19	No	0.619085289020491	0.280858067649719	1	0.409	0.333
ENSMUSG00000055723.6	Rras2	No	0.618770008230653	0.0118040337462754	1	0.136	0.083
ENSMUSG00000032870.8	Smap2	No	0.6187089681409	0.0259873045262997	1	0.318	0.25
ENSMUSG00000071074.9	Yipf3	No	0.618633461704764	0.247029716792948	1	0.455	0.458
ENSMUSG00000051586.17	Mical3	No	0.618222109922205	0.580851194793675	1	0.455	0.333
ENSMUSG00000019470.12	Xab2	No	0.617853520849057	0.700937873793304	1	0.409	0.333
ENSMUSG00000041607.17	Mbp	No	0.616769881249277	0.200032939891954	1	0.455	0.208
ENSMUSG00000034007.10	Scaper	No	0.616678851963471	0.1164554536733	1	0.273	0.167
ENSMUSG00000027359.16	Slc27a2	No	0.616656521239243	0.0971097220264653	1	0.136	0.125
ENSMUSG00000000561.14	Wdr77	No	0.616460955417576	0.0625861213938547	1	0.318	0.25
ENSMUSG00000028906.17	Epb41	No	0.615570376171957	0.0561518711623467	1	0.5	0.25
ENSMUSG00000038160.7	Atg5	No	0.61541566529702	0.262672748000714	1	0.273	0.208
ENSMUSG00000000134.17	Tfe3	No	0.614964698076922	0.49961846198679	1	0.455	0.375
ENSMUSG00000045098.19	Kmt5b	No	0.614821238883377	0.0808072631512614	1	0.273	0.375
ENSMUSG00000034902.17	Pip5k1c	No	0.614812342174894	0.406873525131319	1	0.364	0.208
ENSMUSG00000031201.17	Brcc3	No	0.614417743898865	0.254602046585267	1	0.227	0.208
ENSMUSG00000042133.16	Ppig	No	0.614332415261682	0.109552957264777	1	0.545	0.5
ENSMUSG00000025017.10	Pik3ap1	No	0.614072150478288	0.317166587843156	1	0.136	0.125
ENSMUSG00000027680.15	Fxr1	No	0.613779125365479	0.235493648496157	1	0.455	0.542
ENSMUSG00000024404.7	Riok3	No	0.612986001256622	0.00741211001079691	1	0.545	0.75
ENSMUSG00000023075.9	Akirin1	No	0.612804363035344	0.188971743534458	1	0.636	0.583
ENSMUSG00000040829.14	Zmynd15	No	0.612573411661957	0.135041746338069	1	0.545	0.375
ENSMUSG00000015355.13	Cd48	No	0.611250469604929	0.391546244184161	1	0.227	0.083
ENSMUSG00000078349.3	AW011738	No	0.611107831168089	0.00820048205534188	1	0.136	0.042
ENSMUSG00000061458.9	Nol10	No	0.610896445629639	0.186592478097368	1	0.227	0.167
ENSMUSG00000040511.14	Pvr	No	0.610839625755417	0.336801481360768	1	0.227	0.083
ENSMUSG00000005882.18	Uqcc1	No	0.610326873295454	0.329803508884074	1	0.227	0.125
ENSMUSG00000024287.8	Thoc1	No	0.610248688042491	0.246727090014789	1	0.409	0.333
ENSMUSG00000029014.14	Dnajc2	No	0.610039848163646	0.210871852183797	1	0.636	0.417
ENSMUSG00000022378.14	Fam49b	No	0.609302252550978	0.195491363568641	1	0.455	0.208
ENSMUSG00000031488.14	Rab11fip1	No	0.608950898945549	0.190484077547381	1	0.682	0.792
ENSMUSG00000071714.7	Csf2rb2	No	0.608201297342573	0.44637369940182	1	0.455	0.333
ENSMUSG00000000253.13	Gmpr	No	0.606816452877191	0.0982285292974851	1	0.136	0.083
ENSMUSG00000034684.12	Sema3f	No	0.606745674890072	0.200955790846094	1	0.455	0.208
ENSMUSG00000020850.14	Prpf8	No	0.606608231754633	0.406245054880348	1	0.455	0.458
ENSMUSG00000025153.9	Fasn	No	0.606230938591658	0.641286699739301	1	0.273	0.167
ENSMUSG00000112445.1	Gm47830	No	0.606091706624358	0.147319711038012	1	0.364	0.208
ENSMUSG00000020719.14	Ddx5	No	0.604405795796967	0.251685645806934	1	1	0.958
ENSMUSG00000031878.18	Nae1	No	0.604234688893618	0.339110948848815	1	0.318	0.333
ENSMUSG00000025491.14	Ifitm1	No	0.603230279378781	0.114550675208572	1	0.318	0.083
ENSMUSG00000028409.11	Smu1	No	0.60245410373681	0.0197255392999274	1	0.409	0.583
ENSMUSG00000021266.16	Wars	No	0.602243188915515	0.355024315002474	1	0.5	0.542
ENSMUSG00000034837.12	Gnat1	No	0.602205929165017	0.180786896405367	1	0.273	0.125
ENSMUSG00000038544.14	Inip	No	0.602175259088039	0.411093963747933	1	0.318	0.208
ENSMUSG00000029416.17	Slc15a4	No	0.601798902526916	0.465328775564911	1	0.409	0.25
ENSMUSG00000058056.16	Palld	No	0.601768490004966	0.0403141160733885	1	0.227	0.208
ENSMUSG00000062352.15	Itgb1bp1	No	0.601482426261189	0.107446249687782	1	0.227	0.25
ENSMUSG00000003282.9	Plag1	No	0.601169967148851	0.240899173571412	1	0.182	0.083
ENSMUSG00000018583.5	G3bp1	No	0.600852296855785	0.720704913654222	1	0.818	0.792
ENSMUSG00000033220.7	Rac2	No	0.600019043004183	0.129446104315413	1	0.909	0.792
ENSMUSG00000027244.14	Atg13	No	0.599160042765137	0.249547091976228	1	0.364	0.375
ENSMUSG00000048416.15	Mlf1	No	0.598930752290786	0.0491308747831737	1	0.136	0
ENSMUSG00000018263.11	Tbx5	No	0.598119492323742	0.312138119321495	1	0.182	0.083
ENSMUSG00000027091.14	Zc3h15	No	0.597605023696353	0.0349980806844705	1	0.682	0.75
ENSMUSG00000026499.5	Acbd3	No	0.597359401741477	1.38079761724447e-05	0.375507912009633	0.182	0.458
ENSMUSG00000027615.14	Hps3	No	0.597224915496462	0.235554173064675	1	0.182	0.042
ENSMUSG00000002372.9	Ranbp3	No	0.597214296975927	0.00143502030216611	1	0.182	0.167
ENSMUSG00000032316.8	Clk3	No	0.597023122688964	0.43350368407407	1	0.409	0.333
ENSMUSG00000036403.15	Cep135	No	0.596977220092836	8.0249402374535e-07	0.0218238249757548	0.136	0.083
ENSMUSG00000039357.2	Fut11	No	0.595837670650694	0.0121996006161861	1	0.182	0.25
ENSMUSG00000028974.13	Dffa	No	0.595829609379738	0.249971729533352	1	0.136	0.083
ENSMUSG00000055148.7	Klf2	No	0.59553847269191	0.0491308747831739	1	0.136	0
ENSMUSG00000043336.14	Filip1l	No	0.595444248573892	0.211208209642321	1	0.455	0.5
ENSMUSG00000054321.7	Taf4b	No	0.595136903658778	0.518759111570517	1	0.273	0.25
ENSMUSG00000051510.13	Mafg	No	0.595109385367977	0.778119417892171	1	0.318	0.292
ENSMUSG00000020572.8	Nampt	No	0.594605756682296	0.640953767607918	1	0.727	0.667
ENSMUSG00000026626.11	Ppp2r5a	No	0.594597323698493	0.080835110969805	1	0.455	0.333
ENSMUSG00000024109.18	Nrxn1	No	0.594560165413787	0.161127024052927	1	0.227	0.042
ENSMUSG00000031774.8	Fam192a	No	0.594369052800437	0.0471657286263215	1	0.273	0.458
ENSMUSG00000019810.15	Fuca2	No	0.594347870174144	0.31074691865787	1	0.364	0.167
ENSMUSG00000048118.17	Arid4a	No	0.594152702942918	0.0972891484529777	1	0.409	0.417
ENSMUSG00000034330.10	Plcg2	No	0.594116425342245	0.309318643552149	1	0.364	0.167
ENSMUSG00000027215.13	Cd82	No	0.593845894617117	0.0431405490437527	1	0.864	0.958
ENSMUSG00000060044.8	Tmem26	No	0.593695174672143	0.0195138803040339	1	0.182	0
ENSMUSG00000019820.11	Utrn	No	0.593435518468019	0.118053905027689	1	0.318	0.167
ENSMUSG00000040033.16	Stat2	No	0.593424107019817	0.491736420240174	1	0.318	0.292
ENSMUSG00000020363.6	Gfpt2	No	0.592831507631126	0.279530940792674	1	0.227	0.083
ENSMUSG00000030451.16	Herc2	No	0.592751429534909	0.147179147658522	1	0.273	0.417
ENSMUSG00000056529.7	Ptafr	No	0.592460852802051	0.292691711511256	1	0.182	0.125
ENSMUSG00000026675.12	Hsd17b7	No	0.592015689319708	0.0491308747831742	1	0.136	0
ENSMUSG00000031880.7	Rrad	No	0.59194209492422	0.367467957837554	1	0.409	0.458
ENSMUSG00000002496.10	Tsc2	No	0.591931367015325	0.216489899804465	1	0.227	0.25
ENSMUSG00000054408.9	Spcs3	No	0.591805415539842	0.182609683201432	1	0.545	0.333
ENSMUSG00000024947.17	Men1	No	0.590953574488934	0.0735955355350452	1	0.227	0.167
ENSMUSG00000024589.18	Nedd4l	No	0.590914491900517	0.335561101102795	1	0.182	0.125
ENSMUSG00000042520.16	Ubap2l	No	0.590805843941423	0.194890586474139	1	0.682	0.875
ENSMUSG00000038518.15	Jarid2	No	0.590331991570777	0.152595280699209	1	0.864	0.625
ENSMUSG00000001855.15	Nup214	No	0.590297489897865	0.0102070002998375	1	0.318	0.542
ENSMUSG00000030509.17	Asb7	No	0.589600213919691	0.121078290361419	1	0.318	0.25
ENSMUSG00000064145.12	Arih2	No	0.588882558754878	0.215802340656966	1	0.5	0.417
ENSMUSG00000090386.10	Mir99ahg	No	0.58882076460002	0.221462756385697	1	0.227	0.167
ENSMUSG00000025786.17	Zdhhc3	No	0.588520168452562	0.0013548105613632	1	0.409	0.583
ENSMUSG00000027722.14	Spata5	No	0.587809219664558	0.144534487961143	1	0.227	0.042
ENSMUSG00000024862.16	Klc2	No	0.587670210353095	6.13899824559612e-06	0.166950057288986	0.091	0.25
ENSMUSG00000027808.8	Serp1	No	0.587546883011468	0.201131574324607	1	0.818	0.875
ENSMUSG00000016541.10	Atxn10	No	0.587493246938531	0.195995577983405	1	0.545	0.583
ENSMUSG00000032594.11	Ip6k1	No	0.587432053331365	0.555234946892131	1	0.318	0.375
ENSMUSG00000070544.6	Top1	No	0.587338906530197	0.0168127307330667	1	0.636	0.667
ENSMUSG00000028459.11	Cd72	No	0.587150583407191	0.0573496070511232	1	0.227	0.292
ENSMUSG00000032534.18	Cep63	No	0.586874400142423	0.00612602237287264	1	0.409	0.5
ENSMUSG00000071226.11	Cecr2	No	0.586820826609478	0.101754020810745	1	0.227	0.042
ENSMUSG00000043059.16	Zfp513	No	0.586665129135332	0.00494261855776966	1	0.136	0.125
ENSMUSG00000036019.8	Tmtc2	No	0.58654033432658	0.000135337058789279	1	0.409	0
ENSMUSG00000052331.14	Ankrd44	No	0.585907831454323	0.0800896485947163	1	0.227	0.083
ENSMUSG00000036006.20	Ripor2	No	0.585444040761936	0.449232415785517	1	0.182	0.083
ENSMUSG00000039128.13	Cdc123	No	0.583961200944468	0.200480811713586	1	0.591	0.542
ENSMUSG00000067365.10	Tmem128	No	0.583871860562253	0.00131470550949222	1	0.182	0.542
ENSMUSG00000021959.16	Lats2	No	0.583604398465565	0.00305529735101784	1	0.409	0.042
ENSMUSG00000034243.17	Golgb1	No	0.583133449566377	0.116117247174106	1	0.409	0.458
ENSMUSG00000002763.16	Pex6	No	0.582765291989042	0.454813452559348	1	0.091	0.125
ENSMUSG00000030822.15	Prr14	No	0.581676925703167	0.000487100215509146	1	0.318	0.625
ENSMUSG00000031985.9	Gnpat	No	0.581651595165185	0.534773906219665	1	0.273	0.208
ENSMUSG00000057335.11	Cep170	No	0.581411924887914	0.132995622610865	1	0.318	0.375
ENSMUSG00000036257.15	Pnpla8	No	0.580847744508318	0.00035966714848315	1	0.455	0.667
ENSMUSG00000045503.16	Sys1	No	0.579935956396508	0.120952248919862	1	0.455	0.333
ENSMUSG00000035678.8	Tnfsf9	No	0.579882201802495	0.0484063367270336	1	0.318	0.417
ENSMUSG00000032121.9	Tmem218	No	0.579657943577523	0.430688613667491	1	0.182	0.083
ENSMUSG00000027531.16	Impa1	No	0.579141090527211	0.485870638995575	1	0.455	0.292
ENSMUSG00000057897.14	Camk2b	No	0.57833044582431	0.482680095198343	1	0.227	0.167
ENSMUSG00000030232.18	Aebp2	No	0.578004671788449	0.263158776825673	1	0.727	0.583
ENSMUSG00000024835.15	Coro1b	No	0.577469004329693	0.424611483224327	1	0.591	0.75
ENSMUSG00000032413.12	Rasa2	No	0.577314214163469	0.399975907812173	1	0.455	0.292
ENSMUSG00000037754.13	Ppp1r16b	No	0.57718572594608	0.0849959224817417	1	0.409	0.625
ENSMUSG00000049421.13	Zfp260	No	0.576737593155871	0.370000438842124	1	0.273	0.292
ENSMUSG00000017843.14	Ppp2r5c	No	0.576173700034041	0.220105257038829	1	0.682	0.625
ENSMUSG00000057182.15	Scn3a	No	0.575989585630835	0.00227170576215298	1	0.136	0.167
ENSMUSG00000004677.17	Myo9b	No	0.575667648420042	0.00873987117618537	1	0.182	0.292
ENSMUSG00000074417.9	Gm14548	No	0.574956577228281	0.0934135212296288	1	0.136	0.083
ENSMUSG00000037355.14	Uvssa	No	0.574646462786406	0.237205732321488	1	0.318	0.25
ENSMUSG00000006134.4	Crkl	No	0.574189037087297	0.0156194084609917	1	0.227	0.25
ENSMUSG00000029462.18	Vps29	No	0.573954641922004	0.0459244554153485	1	0.591	0.667
ENSMUSG00000049307.6	Fut4	No	0.573451877764641	0.460967314674491	1	0.318	0.167
ENSMUSG00000062604.11	Srpk2	No	0.573389072347344	0.125800992412222	1	0.364	0.292
ENSMUSG00000022964.14	Tmem50b	No	0.572739873723578	0.0997211747708897	1	0.545	0.667
ENSMUSG00000068040.10	Tm9sf4	No	0.572671150013055	0.134267892399144	1	0.409	0.542
ENSMUSG00000062202.14	Btbd9	No	0.571977374842122	0.135938030747607	1	0.318	0.292
ENSMUSG00000037885.18	Stk35	No	0.571485129059082	0.427478869658417	1	0.182	0.125
ENSMUSG00000001833.17	Septin7	No	0.571203969847147	0.0503426548433282	1	0.727	0.708
ENSMUSG00000032637.15	Atxn2l	No	0.570402569274629	0.579866723734637	1	0.727	0.792
ENSMUSG00000024974.10	Smc3	No	0.570331036309557	0.000555470509514864	1	0.455	0.625
ENSMUSG00000041921.16	Metap1d	No	0.570324317271529	0.542747378230206	1	0.136	0.083
ENSMUSG00000008398.16	Elk3	No	0.570177203818422	0.130979037931906	1	0.5	0.292
ENSMUSG00000029681.12	Bcl7b	No	0.569724661462278	0.0056806116797616	1	0.409	0.625
ENSMUSG00000059005.13	Hnrnpa3	No	0.569087985709807	0.0360288849253676	1	0.773	0.75
ENSMUSG00000109429.1	Gm45223	No	0.569046803135417	0.0726610610964782	1	0.182	0.042
ENSMUSG00000026113.17	Inpp4a	No	0.569040655080373	0.0917081468090889	1	0.591	0.417
ENSMUSG00000071866.12	Ppia	No	0.568962781065786	0.0186353555374156	1	1	1
ENSMUSG00000031386.14	Hcfc1	No	0.568895357139136	0.0215827072159015	1	0.273	0.458
ENSMUSG00000015377.10	Dennd6b	No	0.568605915707688	0.62675397857372	1	0.182	0.125
ENSMUSG00000039206.13	Daglb	No	0.568284351992797	0.136261744280418	1	0.136	0.083
ENSMUSG00000022967.13	Ifnar1	No	0.567748550534277	0.000444511021780243	1	0.182	0.333
ENSMUSG00000048170.14	Mcmbp	No	0.567705950118865	0.450271703209121	1	0.682	0.625
ENSMUSG00000005034.15	Prkacb	No	0.567536409881444	0.0582744482724516	1	0.136	0.083
ENSMUSG00000031592.10	Pcm1	No	0.566876764950241	0.246160226172688	1	0.227	0.292
ENSMUSG00000004552.16	Ctse	No	0.566491512762485	0.392972936677269	1	0.227	0.083
ENSMUSG00000025868.6	Higd2a	No	0.566227820014751	0.0147947127219181	1	0.409	0.583
ENSMUSG00000031826.20	Usp10	No	0.566058806508328	0.072263159562676	1	0.364	0.5
ENSMUSG00000037112.16	Sik2	No	0.565471426989501	0.437252606306426	1	0.364	0.208
ENSMUSG00000059552.13	Trp53	No	0.564805420798816	0.00261067605652402	1	0.636	0.833
ENSMUSG00000038256.15	Bcl9	No	0.564561269229857	0.166047701283385	1	0.545	0.292
ENSMUSG00000026708.16	Cenpl	No	0.564463643113695	0.336740876759787	1	0.273	0.125
ENSMUSG00000053536.7	Cstf2t	No	0.564069535101998	0.0110468677537926	1	0.182	0.292
ENSMUSG00000041765.6	Ubac2	No	0.563626343085375	0.665521727423854	1	0.773	0.667
ENSMUSG00000024081.9	Cebpz	No	0.563617495284085	0.190958650891508	1	0.273	0.333
ENSMUSG00000059890.16	Ube4a	No	0.563593927029039	0.53091872661158	1	0.364	0.292
ENSMUSG00000007050.17	Lsm2	No	0.563557300791509	0.000403860114248868	1	0.227	0.417
ENSMUSG00000037012.18	Hk1	No	0.563209382992489	0.021369366284263	1	0.273	0.167
ENSMUSG00000021395.11	Spin1	No	0.56115617277701	0.179611318416619	1	0.636	0.5
ENSMUSG00000005465.9	Il27ra	No	0.560363056904735	0.477525845602319	1	0.182	0.167
ENSMUSG00000018841.17	Rad51d	No	0.560215061841622	0.0584944321906275	1	0.182	0.25
ENSMUSG00000026851.9	BC005624	No	0.559673879218726	0.0416581580102836	1	0.545	0.583
ENSMUSG00000026484.13	Rnf2	No	0.559272273754436	0.0765931691350812	1	0.318	0.125
ENSMUSG00000028977.17	Casz1	No	0.558938387403306	0.0205305384368071	1	0.364	0.458
ENSMUSG00000036712.15	Cyld	No	0.558659916235247	0.331270124182071	1	0.591	0.417
ENSMUSG00000048874.15	Phf3	No	0.558645867433259	0.249056590115219	1	0.227	0.083
ENSMUSG00000024654.8	Asrgl1	No	0.557721755573359	0.351548771453933	1	0.182	0.083
ENSMUSG00000026029.14	Casp8	No	0.556355383771581	0.371138429210213	1	0.227	0.125
ENSMUSG00000020898.18	Ctc1	No	0.556094161288977	0.00623946624183712	1	0.091	0.167
ENSMUSG00000087177.7	E130307A14Rik	No	0.555724936954154	0.287476956429326	1	0.227	0.167
ENSMUSG00000029034.9	Ints11	No	0.555376565790996	0.131820648025061	1	0.182	0.292
ENSMUSG00000055805.15	Fmnl1	No	0.555117984329034	0.0118487624899518	1	0.455	0.083
ENSMUSG00000029672.16	Fam3c	No	0.554508794418473	0.00292717117885504	1	0.273	0
ENSMUSG00000004565.15	Pnpla6	No	0.554372329037397	0.199328218086965	1	0.136	0.167
ENSMUSG00000069135.11	Fgfr1op	No	0.554354087317961	0.064595906210555	1	0.182	0.292
ENSMUSG00000028760.16	Eif4g3	No	0.553927065561833	0.099461465630818	1	0.455	0.208
ENSMUSG00000079084.10	Ccdc82	No	0.553871600427502	0.110853630035838	1	0.409	0.25
ENSMUSG00000021186.9	Fbln5	No	0.5534891159377	0.664699697540957	1	0.182	0.125
ENSMUSG00000021356.10	Irf4	No	0.552366104687695	0.0175548915133368	1	0.227	0.333
ENSMUSG00000035372.2	1810055G02Rik	No	0.552211026330537	0.0711552928710702	1	0.182	0.208
ENSMUSG00000039428.11	Tmem135	No	0.552122483981185	0.294256134609008	1	0.273	0.292
ENSMUSG00000057497.8	Fam136a	No	0.552071538522701	0.00346657119302217	1	0.182	0.292
ENSMUSG00000021396.5	Nxnl2	No	0.551924827133461	0.00599188731241454	1	0.136	0.083
ENSMUSG00000059743.12	Fdps	No	0.55139764575749	0.0120887411275852	1	0.545	0.458
ENSMUSG00000047909.11	Ankrd16	No	0.551121579427585	0.275567501653314	1	0.182	0.042
ENSMUSG00000041415.10	Dicer1	No	0.550686234534167	0.0813072436705624	1	0.182	0.25
ENSMUSG00000043998.10	Mgat2	No	0.550213201454342	0.176463832860874	1	0.318	0.25
ENSMUSG00000059981.12	Taok2	No	0.549849259074272	0.540891865794408	1	0.409	0.292
ENSMUSG00000069114.8	Zbtb10	No	0.549721178762542	0.0843926565030506	1	0.318	0.208
ENSMUSG00000022095.9	Fam160b2	No	0.548780078856614	0.00448201803781479	1	0.091	0.125
ENSMUSG00000018548.15	Trim37	No	0.548764556207701	0.0275375518547755	1	0.227	0.292
ENSMUSG00000022701.18	Ccdc191	No	0.548475296979455	0.0903486913615508	1	0.136	0.083
ENSMUSG00000037395.15	Rcor3	No	0.548432355238286	0.11235214400646	1	0.364	0.167
ENSMUSG00000056962.11	Jmjd6	No	0.548153568620738	0.205810760390368	1	0.136	0.042
ENSMUSG00000032381.5	Ciao2a	No	0.547843184706932	0.014211199581955	1	0.5	0.667
ENSMUSG00000027200.17	Sema6d	No	0.547613502874512	0.0241167562226514	1	0.227	0.417
ENSMUSG00000049354.8	Dcaf7	No	0.547196656069127	0.0431188677854147	1	0.273	0.333
ENSMUSG00000030595.15	Nfkbib	No	0.547154847244872	0.189845635586588	1	0.682	0.667
ENSMUSG00000037847.14	Nmrk1	No	0.547072695385888	0.34226091349118	1	0.273	0.125
ENSMUSG00000043991.5	Pura	No	0.54698345656977	0.0115358759206878	1	0.227	0.292
ENSMUSG00000056394.17	Lig1	No	0.546456498754322	0.160847155127799	1	0.227	0.042
ENSMUSG00000006800.14	Sulf2	No	0.54643825889959	0.0322238788112352	1	0.227	0.292
ENSMUSG00000031835.16	Mbtps1	No	0.545076303995243	0.391518079256725	1	0.318	0.333
ENSMUSG00000009293.17	Ube2g2	No	0.544922256046466	0.664475688063753	1	0.409	0.417
ENSMUSG00000016308.12	Ube2a	No	0.544577981272495	0.00153483064298539	1	0.318	0.292
ENSMUSG00000034826.14	Nup54	No	0.54432893459834	0.520152316376098	1	0.364	0.333
ENSMUSG00000031813.8	Mvb12a	No	0.543936487854395	0.169604157015707	1	0.318	0.542
ENSMUSG00000039114.16	Nrn1	No	0.543446800029486	0.00764305182986602	1	0.227	0
ENSMUSG00000022808.5	Snx4	No	0.543394445228582	0.367550960307246	1	0.455	0.333
ENSMUSG00000055553.16	Kxd1	No	0.542587905684728	0.417974891732376	1	0.409	0.292
ENSMUSG00000054079.12	Utp18	No	0.542334546170734	0.731264092947737	1	0.545	0.5
ENSMUSG00000037270.18	4932438A13Rik	No	0.542096398923724	0.0238059810783418	1	0.636	0.25
ENSMUSG00000034663.13	Bmp2k	No	0.541861252384451	0.134900879619084	1	0.955	0.875
ENSMUSG00000024772.9	Ehd1	No	0.541476165702343	0.531150012377074	1	0.864	0.75
ENSMUSG00000104262.1	Gm37747	No	0.540977696445449	0.00764305182986605	1	0.227	0
ENSMUSG00000070564.15	Ntn5	No	0.540883073912896	3.21536731417161e-06	0.087441914108897	0.182	0.583
ENSMUSG00000071369.11	Map3k5	No	0.54061797727597	0.122115671317937	1	0.455	0.208
ENSMUSG00000022999.15	Lmbr1l	No	0.540247602217138	0.0407167896114312	1	0.227	0.25
ENSMUSG00000019054.13	Fis1	No	0.540035982855692	0.0542597756973612	1	0.682	0.75
ENSMUSG00000020130.9	Tbc1d15	No	0.539925281344128	0.517487289795968	1	0.364	0.292
ENSMUSG00000038274.13	Fau	No	0.539854659048002	0.0947533428926489	1	1	1
ENSMUSG00000028759.13	Hp1bp3	No	0.539567170068357	0.165266495550358	1	0.591	0.417
ENSMUSG00000028522.16	Mier1	No	0.539317659027227	0.0362775707594576	1	0.455	0.417
ENSMUSG00000038534.19	Osbpl7	No	0.538679120109772	0.015481325637315	1	0.091	0.125
ENSMUSG00000031133.12	Arhgef6	No	0.538063874045129	0.00764305182986609	1	0.227	0
ENSMUSG00000001300.16	Efnb2	No	0.538019940412296	0.0155045757445133	1	0.318	0.125
ENSMUSG00000045620.7	Odf3l1	No	0.537687572404821	0.0491308747831734	1	0.136	0
ENSMUSG00000010911.12	Apip	No	0.537632552242204	0.0276291338253525	1	0.227	0.125
ENSMUSG00000024991.8	Eif3a	No	0.537280354356131	0.0945951056978302	1	0.727	0.917
ENSMUSG00000069520.6	Tmem19	No	0.537256749700968	0.119126289892619	1	0.591	0.75
ENSMUSG00000019852.7	Arfgef3	No	0.536710012271168	0.0154329283291041	1	0.318	0.042
ENSMUSG00000037022.3	Mmaa	No	0.536338854720599	0.00418705905806296	1	0.136	0.167
ENSMUSG00000086859.4	Snhg20	No	0.536289030507913	0.0565709048419151	1	0.273	0.042
ENSMUSG00000030067.17	Foxp1	No	0.535832654985563	0.452658075524376	1	0.273	0.292
ENSMUSG00000030541.16	Idh2	No	0.535658863074258	0.685801258287808	1	0.5	0.417
ENSMUSG00000040061.17	Plcb2	No	0.535423230213979	0.120159587238421	1	0.227	0.083
ENSMUSG00000042682.9	Selenok	No	0.535271786273638	0.0308346770647619	1	0.864	0.833
ENSMUSG00000078485.3	Plekhn1	No	0.534611768899048	0.659279538969057	1	0.136	0.125
ENSMUSG00000013846.10	St3gal1	No	0.534464813917358	0.0726650380564995	1	0.227	0.083
ENSMUSG00000033285.15	Wdr3	No	0.533744733498105	0.0772643723487065	1	0.136	0.25
ENSMUSG00000028962.14	Slc4a2	No	0.533668295404574	0.814595636699608	1	0.227	0.167
ENSMUSG00000053510.12	Nrd1	No	0.533646850031223	0.34758622487987	1	0.591	0.417
ENSMUSG00000022772.12	Senp5	No	0.533489431167393	0.633974800967717	1	0.227	0.208
ENSMUSG00000018567.14	Gabarap	No	0.533475224930445	0.1424143866984	1	0.909	0.958
ENSMUSG00000014554.13	Dguok	No	0.533271356253431	0.175354346099796	1	0.227	0.25
ENSMUSG00000039536.16	Stau1	No	0.53275531731923	0.142661798392112	1	0.227	0.25
ENSMUSG00000022771.17	Ppil2	No	0.532634010832255	0.105054019475207	1	0.409	0.5
ENSMUSG00000085148.1	Mir22hg	No	0.529648550073571	0.0267278109680949	1	0.318	0.083
ENSMUSG00000035704.17	Alg8	No	0.529402904988881	0.105738899842362	1	0.182	0.25
ENSMUSG00000006728.12	Cdk4	No	0.52914856567109	0.534745350992821	1	0.591	0.542
ENSMUSG00000049037.8	Clec4a1	No	0.528968011971565	0.0491308747831733	1	0.136	0
ENSMUSG00000025036.7	Sfxn2	No	0.528415722417899	0.0149191718928059	1	0.136	0.125
ENSMUSG00000030888.14	Rrp8	No	0.528375403864579	0.151901746279309	1	0.227	0.042
ENSMUSG00000031902.10	Nfatc3	No	0.528011466632669	0.00100411840340814	1	0.455	0.583
ENSMUSG00000004266.15	Ptpn6	No	0.527783558347834	0.402228023313685	1	0.591	0.417
ENSMUSG00000015619.10	Gata3	No	0.527747371543551	0.177289783821746	1	0.409	0.167
ENSMUSG00000041439.15	Mfsd6	No	0.527439958655615	0.255664880610895	1	0.182	0.083
ENSMUSG00000015869.16	Prpsap1	No	0.527411509744485	0.716967253648767	1	0.455	0.5
ENSMUSG00000024293.16	Esco1	No	0.527135214793475	0.000376053738250368	1	0.318	0.5
ENSMUSG00000022498.16	Txndc11	No	0.526667512992792	0.868546920760161	1	0.409	0.333
ENSMUSG00000022897.15	Dyrk1a	No	0.526284534536889	0.0522897572899032	1	0.5	0.292
ENSMUSG00000022201.16	Zfr	No	0.526263972640403	0.661547169668978	1	0.682	0.625
ENSMUSG00000075595.9	Zfp652	No	0.52565096004509	0.0044815009385008	1	0.136	0.167
ENSMUSG00000047030.15	Spata2	No	0.525403715719825	0.00448392364721361	1	0.273	0.417
ENSMUSG00000073725.8	Lmbrd1	No	0.525318969801876	0.0126810735567479	1	0.318	0.458
ENSMUSG00000009535.13	Rnmt	No	0.525089562479241	0.00311182629627514	1	0.273	0.333
ENSMUSG00000018395.19	Kif3a	No	0.523953423781037	0.0350037012303731	1	0.182	0.333
ENSMUSG00000061079.14	Zfp143	No	0.523821095928729	0.00239781962515381	1	0.091	0.208
ENSMUSG00000028677.19	Rnf220	No	0.523431425959943	0.163470150079857	1	0.273	0.208
ENSMUSG00000020630.9	Rnaseh1	No	0.523417622464514	0.125641738003256	1	0.182	0.208
ENSMUSG00000021824.13	Ap3m1	No	0.523314961242469	0.000779353517640693	1	0.136	0.208
ENSMUSG00000024006.17	Stk38	No	0.523241884730705	0.465172630424432	1	0.318	0.292
ENSMUSG00000020310.9	Madcam1	No	0.52291858828803	0.0751553663423184	1	0.545	0.25
ENSMUSG00000053094.15	Tmem248	No	0.522566119645471	0.147301688527006	1	0.318	0.333
ENSMUSG00000026361.9	Cdc73	No	0.522420296222916	0.0723819988589767	1	0.5	0.25
ENSMUSG00000028480.14	Glipr2	No	0.521845036198916	0.50899115717401	1	0.727	0.583
ENSMUSG00000041133.11	Smc1a	No	0.521021744692059	0.0231130903047239	1	0.455	0.667
ENSMUSG00000055917.15	Zfp277	No	0.52095810342421	0.609478640168363	1	0.273	0.167
ENSMUSG00000024397.14	Aif1	No	0.520889364481886	0.0788764172439857	1	0.227	0.167
ENSMUSG00000019951.10	Uhrf1bp1l	No	0.520671420691612	0.2730919076036	1	0.273	0.125
ENSMUSG00000038280.12	Ostm1	No	0.520302093022488	0.45222489056379	1	0.182	0.125
ENSMUSG00000023010.15	Tmbim6	No	0.520257218990551	0.744754396342207	1	0.909	0.917
ENSMUSG00000041642.18	Kif21b	No	0.520247633833859	0.453972988486901	1	0.227	0.208
ENSMUSG00000040822.7	1700123O20Rik	No	0.520201597985362	9.02051045705785e-05	1	0.227	0.167
ENSMUSG00000056167.8	Cnot10	No	0.519674994889529	0.00311717156752513	1	0.318	0.583
ENSMUSG00000028820.13	Sfpq	No	0.519585291369209	0.0507565108825323	1	0.364	0.125
ENSMUSG00000092341.3	Malat1	No	0.519489775139179	0.460034799131284	1	1	0.958
ENSMUSG00000021427.10	Ssr1	No	0.518948512768885	0.392508376446556	1	0.591	0.667
ENSMUSG00000030779.16	Rbbp6	No	0.51875624655735	0.405042811708161	1	0.5	0.375
ENSMUSG00000102930.1	Gm38115	No	0.518071104659197	0.220948853928996	1	0.136	0.083
ENSMUSG00000109498.1	Gm45222	No	0.517939888609825	0.0216122908758874	1	0.318	0.167
ENSMUSG00000021794.16	Glud1	No	0.517816998368746	0.0732230882212329	1	0.455	0.458
ENSMUSG00000032745.18	Gpbp1	No	0.517159637940082	0.154793485786597	1	0.409	0.375
ENSMUSG00000025357.8	Dgka	No	0.517111396375545	0.000278376139428187	1	0.182	0.542
ENSMUSG00000025487.15	Psmd13	No	0.516640941717157	0.0531239547498541	1	0.455	0.667
ENSMUSG00000024908.15	Ppp6r3	No	0.51594647835124	0.355449294978869	1	0.409	0.458
ENSMUSG00000027164.8	Traf6	No	0.515520063782835	0.0947411551761955	1	0.591	0.75
ENSMUSG00000034681.17	Rnps1	No	0.51542020676927	0.00017340104604377	1	0.409	0.542
ENSMUSG00000025962.15	Fastkd2	No	0.515249492522168	0.387634702247541	1	0.227	0.083
ENSMUSG00000042729.11	Wdr74	No	0.514137587888357	0.0885339945816121	1	0.091	0.167
ENSMUSG00000038954.14	Supt3	No	0.513062390746042	0.0366416584177655	1	0.273	0.208
ENSMUSG00000020495.13	Smg8	No	0.513015039495155	0.0372865817296618	1	0.182	0.208
ENSMUSG00000052299.9	Ltn1	No	0.512211788592594	0.585349788255974	1	0.227	0.167
ENSMUSG00000021608.15	Lpcat1	No	0.512190645428265	0.70165940575114	1	0.591	0.5
ENSMUSG00000005899.14	Smpd4	No	0.512062350229545	0.00516189975647346	1	0.091	0.25
ENSMUSG00000041040.12	Fam117b	No	0.511820992967694	0.00293883373739124	1	0.136	0.042
ENSMUSG00000012535.14	Tnpo3	No	0.511717703509928	0.792089862538693	1	0.409	0.333
ENSMUSG00000026349.14	Ccnt2	No	0.511523881561145	0.253832229673767	1	0.409	0.375
ENSMUSG00000037553.14	Zdhhc18	No	0.51115634121043	0.107901269211417	1	0.273	0.125
ENSMUSG00000032322.14	Pstpip1	No	0.510390800944233	0.161265183558521	1	0.227	0.042
ENSMUSG00000097352.7	C920009B18Rik	No	0.509735502234955	0.0182643335206086	1	0.318	0.042
ENSMUSG00000050890.15	Pdik1l	No	0.50960248620491	0.0491308747831739	1	0.136	0
ENSMUSG00000007817.15	Zmiz1	No	0.509521688395319	0.385686287274102	1	0.545	0.375
ENSMUSG00000008475.13	Arpc5	No	0.509399051016483	0.50060756873168	1	0.909	0.917
ENSMUSG00000024818.15	Slc25a45	No	0.508751740486779	0.302467534432038	1	0.182	0.042
ENSMUSG00000040356.16	Skiv2l	No	0.508548736875359	0.241502433134139	1	0.227	0.375
ENSMUSG00000021413.9	Prpf4b	No	0.507863053474982	0.00482940587190011	1	0.409	0.75
ENSMUSG00000027650.12	Tti1	No	0.507773999054616	0.450125905742431	1	0.136	0.083
ENSMUSG00000033467.12	Crlf2	No	0.507482979953538	0.000391655702130979	1	0.364	0
ENSMUSG00000032869.15	Psmf1	No	0.507249034475586	0.727303889494848	1	0.5	0.5
ENSMUSG00000031586.17	Rbpms	No	0.506398638626917	0.45002426990698	1	0.545	0.583
ENSMUSG00000090035.3	Galnt4	No	0.506374687589696	0.304756440290275	1	0.136	0.083
ENSMUSG00000002455.14	Prpf6	No	0.505229027880597	0.0310157058535005	1	0.364	0.625
ENSMUSG00000021057.15	Akap5	No	0.504855521237525	0.0569863729097602	1	0.091	0.125
ENSMUSG00000025792.9	Slc25a10	No	0.504738042093103	0.308118369499923	1	0.364	0.417
ENSMUSG00000028914.13	Casp9	No	0.50454032146243	0.0574563340204628	1	0.273	0.042
ENSMUSG00000063410.8	Stk24	No	0.503614121133994	0.0392118281631707	1	0.591	0.333
ENSMUSG00000022884.16	Eif4a2	No	0.50360463512237	0.0675141584401997	1	0.727	0.875
ENSMUSG00000044156.14	Hepacam2	No	0.503397661292472	0.0155693702997611	1	0.045	0.125
ENSMUSG00000058392.13	Rrp1b	No	0.503322335809217	0.776692549281916	1	0.227	0.25
ENSMUSG00000022369.13	Mtbp	No	0.5031344506808	0.136469877302842	1	0.227	0.083
ENSMUSG00000046079.16	Lrrc8d	No	0.502843423548318	0.155294721433903	1	0.409	0.167
ENSMUSG00000040028.10	Elavl1	No	0.501927196017806	0.246940964610635	1	0.773	0.708
ENSMUSG00000027466.15	Rbck1	No	0.500915151344588	0.159985631949807	1	0.591	0.708
ENSMUSG00000041912.12	Tdrkh	No	0.500645197111401	0.0404894516651069	1	0.136	0.042
ENSMUSG00000038371.15	Sbf2	No	0.500417737081881	0.363582136816555	1	0.273	0.25
ENSMUSG00000026827.12	Gpd2	No	0.500013473214254	0.449191736295541	1	0.273	0.125
ENSMUSG00000035545.13	Leng8	No	0.499647584179185	0.248884406238163	1	0.545	0.625
ENSMUSG00000031816.15	Mthfsd	No	0.499635190607027	0.282212934603112	1	0.182	0.25
ENSMUSG00000030534.13	Vps33b	No	0.499629214546173	0.731602625620976	1	0.227	0.25
ENSMUSG00000031246.14	Sh3bgrl	No	0.499367346669352	0.00802931078650152	1	0.364	0.458
ENSMUSG00000030795.18	Fus	No	0.499336060464339	0.0138837595877378	1	0.818	0.833
ENSMUSG00000028559.17	Osbpl9	No	0.498792452658566	0.0968560864262218	1	0.364	0.417
ENSMUSG00000024926.10	Kat5	No	0.498301481261672	0.000663859609866719	1	0.227	0.458
ENSMUSG00000027303.18	Ptpra	No	0.498223883592862	0.582472439797091	1	0.227	0.25
ENSMUSG00000021482.10	Prxl2c	No	0.498222759148475	0.00416413922447005	1	0.136	0.125
ENSMUSG00000079523.8	Tmsb10	No	0.498187937154	0.00802759325074354	1	0.955	0.917
ENSMUSG00000022387.17	Brd1	No	0.497902117532082	0.469026446689625	1	0.455	0.333
ENSMUSG00000023973.13	Cnpy3	No	0.497550138715505	0.205012067001176	1	0.636	0.792
ENSMUSG00000041235.12	Chd7	No	0.496973485967964	0.150144747885764	1	0.455	0.292
ENSMUSG00000028651.12	Ppie	No	0.496612534973239	0.487022975425314	1	0.227	0.208
ENSMUSG00000024781.16	Lipa	No	0.496391012204774	0.394167433779165	1	0.227	0.083
ENSMUSG00000028282.12	Casp8ap2	No	0.496244901524397	0.328241619458819	1	0.227	0.167
ENSMUSG00000031715.14	Smarca5	No	0.496188895870609	0.0987202089664831	1	0.5	0.25
ENSMUSG00000054280.14	Prr14l	No	0.495888902371688	0.0627882474923153	1	0.364	0.375
ENSMUSG00000048371.8	Pdp2	No	0.495800933580223	3.06839221187827e-05	0.834449262020296	0.182	0.125
ENSMUSG00000078676.9	Casc3	No	0.495768470655872	0.0212413652862595	1	0.273	0.375
ENSMUSG00000028581.17	Laptm5	No	0.495756541426851	0.152422620695303	1	0.909	0.958
ENSMUSG00000023274.14	Cd4	No	0.495360957004642	0.666356331414518	1	0.273	0.167
ENSMUSG00000031751.14	Amfr	No	0.495183409979399	0.0842594220056171	1	0.273	0.292
ENSMUSG00000021240.6	Abcd4	No	0.495010088898266	0.357637443386615	1	0.182	0.125
ENSMUSG00000002718.14	Cse1l	No	0.494790928255032	0.000341123705540962	1	0.091	0.208
ENSMUSG00000039768.16	Dnajc11	No	0.494746833899289	0.0846912185343111	1	0.273	0.458
ENSMUSG00000027882.18	Stxbp3	No	0.494201716304914	0.115904473172356	1	0.5	0.625
ENSMUSG00000022365.6	Derl1	No	0.49406529079054	0.162401663812439	1	0.591	0.708
ENSMUSG00000046722.14	Cdc42se1	No	0.494011461309586	0.224292440823358	1	0.773	0.75
ENSMUSG00000019179.10	Mdh2	No	0.493968565075302	0.281956489071163	1	0.773	0.875
ENSMUSG00000024240.13	Epc1	No	0.493898465150881	0.639986691709618	1	0.318	0.208
ENSMUSG00000020064.9	Herc4	No	0.493550137975332	0.0676273232653054	1	0.364	0.5
ENSMUSG00000070426.12	Rnf121	No	0.493499775087445	0.319053821349071	1	0.273	0.208
ENSMUSG00000028030.12	Tbck	No	0.493475265059327	0.0220308920476148	1	0.364	0.333
ENSMUSG00000024937.15	Ehbp1l1	No	0.493398555547744	0.150334835840104	1	0.182	0.042
ENSMUSG00000021715.12	Cwc27	No	0.493128060601139	0.16002959198164	1	0.227	0.042
ENSMUSG00000040747.9	Cd53	No	0.492961769140207	0.0166391568625243	1	0.409	0.083
ENSMUSG00000019984.16	Med23	No	0.492890726920807	0.150538325146652	1	0.409	0.167
ENSMUSG00000031432.3	Prps1	No	0.492621977917028	0.115663441432738	1	0.227	0.375
ENSMUSG00000063382.6	Bcl9l	No	0.492553558046133	0.0800983734839756	1	0.5	0.292
ENSMUSG00000106864.3	Gtf3c2	No	0.492189006967838	0.0480467747607898	1	0.364	0.292
ENSMUSG00000033450.8	Tagap	No	0.49214312970484	0.262260541408674	1	0.227	0.208
ENSMUSG00000033319.5	Fem1c	No	0.491795022071524	0.457589920904125	1	0.227	0.167
ENSMUSG00000038084.16	Opa1	No	0.491602738775348	0.0832067544874857	1	0.182	0.292
ENSMUSG00000029993.16	Nfu1	No	0.491554929746832	0.0121650984325209	1	0.409	0.333
ENSMUSG00000022812.14	Gsk3b	No	0.491532205600741	0.0811733917616971	1	0.864	0.875
ENSMUSG00000036748.16	Cuedc2	No	0.491268425354917	0.784693824774986	1	0.545	0.458
ENSMUSG00000022285.17	Ywhaz	No	0.491259799603259	0.216087572272423	1	1	0.917
ENSMUSG00000028954.11	Nub1	No	0.490869577039397	0.240941602831667	1	0.545	0.417
ENSMUSG00000018474.18	Chd3	No	0.490640748433099	0.118263289396187	1	0.545	0.625
ENSMUSG00000027447.6	Cst3	No	0.490141575204739	0.27178216145587	1	0.818	0.875
ENSMUSG00000029670.12	Ing3	No	0.489663988444037	0.186321072971852	1	0.409	0.25
ENSMUSG00000043885.14	Slc36a4	No	0.489503317822122	0.161291964406342	1	0.227	0.042
ENSMUSG00000033216.9	Eefsec	No	0.489316565326341	0.0466646467535051	1	0.182	0.333
ENSMUSG00000053774.9	Ubxn7	No	0.489203165687099	0.417535154183905	1	0.136	0.125
ENSMUSG00000037013.17	Ss18	No	0.488931561602841	0.357716235243504	1	0.5	0.542
ENSMUSG00000117628.1	Gm50012	No	0.488721833878535	0.0195138803040341	1	0.182	0
ENSMUSG00000003778.14	Brd8	No	0.488582904356223	0.387660971066331	1	0.5	0.542
ENSMUSG00000032606.7	Nicn1	No	0.488577286412942	0.595614921690416	1	0.318	0.25
ENSMUSG00000039787.13	Cercam	No	0.488364236728801	0.136335496164785	1	0.273	0.125
ENSMUSG00000052102.15	Gnpda1	No	0.48810866659638	0.143889003873479	1	0.182	0.042
ENSMUSG00000030204.10	Ddx47	No	0.487685271031139	0.657279906343261	1	0.364	0.25
ENSMUSG00000045165.6	AI467606	No	0.486960599370319	0.40547825005108	1	0.136	0.125
ENSMUSG00000020522.13	Mfap3	No	0.486237279278702	0.00464189732429965	1	0.136	0.333
ENSMUSG00000022983.16	Scaf4	No	0.485996007780252	0.00133185783875812	1	0.318	0.542
ENSMUSG00000048787.13	Dcun1d3	No	0.485878755280266	0.126675051635806	1	0.227	0.042
ENSMUSG00000066037.14	Hnrnpr	No	0.485831569509182	0.493461219588803	1	0.636	0.708
ENSMUSG00000104960.1	Snhg8	No	0.485706520940148	0.0104477391530337	1	0.364	0.208
ENSMUSG00000057342.15	Sphk2	No	0.48553315368212	0.324151873221195	1	0.273	0.333
ENSMUSG00000025076.11	Casp7	No	0.484390687718695	0.219820353984774	1	0.409	0.333
ENSMUSG00000029378.5	Areg	No	0.484327525550837	0.0441701038608625	1	0.273	0.042
ENSMUSG00000058444.8	Map2k5	No	0.483283394819904	0.0107638381424472	1	0.227	0.333
ENSMUSG00000020521.7	Rnft1	No	0.48324272227983	0.446222817980335	1	0.318	0.292
ENSMUSG00000027639.16	Samhd1	No	0.482998653081772	0.0876959679787367	1	0.727	0.417
ENSMUSG00000024013.15	Fgd2	No	0.482930998537384	0.212128660425623	1	0.182	0.083
ENSMUSG00000056234.15	Ncoa4	No	0.482423973345644	0.310045308111339	1	0.591	0.542
ENSMUSG00000035355.15	Kcnh4	No	0.482075963347121	0.133074513739902	1	0.182	0.042
ENSMUSG00000070565.11	Rasal2	No	0.48203924060817	0.263532920110905	1	0.273	0.208
ENSMUSG00000028191.11	Bcl10	No	0.481963095631626	0.0483620198339517	1	0.591	0.792
ENSMUSG00000066979.6	Bub3	No	0.481872593883881	0.236035044589321	1	0.591	0.625
ENSMUSG00000039137.18	Whrn	No	0.481590566899323	0.0179492325807702	1	0.5	0.125
ENSMUSG00000038312.10	Edem2	No	0.481579742393241	0.821835220241827	1	0.364	0.375
ENSMUSG00000030560.17	Ctsc	No	0.481470162561751	0.70058294567	1	0.455	0.417
ENSMUSG00000002020.15	Ltbp2	No	0.481298529244078	0.136558025322432	1	0.273	0.25
ENSMUSG00000004393.10	Ddx56	No	0.481201823209962	0.872982346448421	1	0.364	0.292
ENSMUSG00000068227.9	Il2rb	No	0.480508424471765	0.570479433523841	1	0.182	0.125
ENSMUSG00000027665.13	Pik3ca	No	0.479902391612378	0.608496682587378	1	0.227	0.125
ENSMUSG00000075040.9	Zfp408	No	0.479766474108813	0.126387788315292	1	0.182	0.125
ENSMUSG00000084796.1	Mir142hg	No	0.478954886747085	2.3262233261147e-06	0.0632616433536893	0.864	0.167
ENSMUSG00000027454.10	Gins1	No	0.478766327730788	0.0007361064199763	1	0.091	0.167
ENSMUSG00000003184.15	Irf3	No	0.478546737242741	0.213050079725769	1	0.409	0.375
ENSMUSG00000028382.15	Ptbp3	No	0.478397152262653	0.268607635703844	1	0.545	0.375
ENSMUSG00000040928.15	S100pbp	No	0.47830434045572	0.0636663171724472	1	0.273	0.167
ENSMUSG00000041530.17	Ago1	No	0.478167884531028	0.0143228570813297	1	0.136	0.208
ENSMUSG00000049878.13	Rlf	No	0.477791539120133	0.0170137099049697	1	0.182	0.25
ENSMUSG00000001082.12	Mfsd10	No	0.477710252679622	0.142902529723578	1	0.273	0.292
ENSMUSG00000079657.10	Rab26	No	0.477425163849444	0.271394697392391	1	0.273	0.292
ENSMUSG00000040093.16	Bmf	No	0.477287055589534	0.480106414605709	1	0.136	0.083
ENSMUSG00000032253.13	Phip	No	0.476883821056139	0.664413441298527	1	0.727	0.792
ENSMUSG00000026421.14	Csrp1	No	0.476104977487588	0.100302921095354	1	0.455	0.5
ENSMUSG00000096472.2	Cdkn2d	No	0.475859312232654	0.122229006203489	1	0.136	0.125
ENSMUSG00000059183.12	Mtfmt	No	0.475728293316629	0.558885182123934	1	0.227	0.125
ENSMUSG00000029726.16	Mepce	No	0.475690783220589	0.0491308747831737	1	0.136	0
ENSMUSG00000018287.12	Spag7	No	0.475404678490839	0.0274826928165932	1	0.273	0.5
ENSMUSG00000030079.15	Ruvbl1	No	0.475069387331283	0.0854798454341975	1	0.364	0.333
ENSMUSG00000022637.11	Cblb	No	0.474600842983593	0.231526874366195	1	0.273	0.083
ENSMUSG00000071337.11	Tia1	No	0.474457262533304	0.0111285132565813	1	0.227	0.25
ENSMUSG00000022023.6	Wbp4	No	0.473947071299156	0.00667727551084322	1	0.273	0.458
ENSMUSG00000022744.12	Cldnd1	No	0.473831016956517	0.255267359235148	1	0.318	0.458
ENSMUSG00000059811.13	Atl2	No	0.473617087933875	0.00217969793626024	1	0.182	0.292
ENSMUSG00000021962.9	Dcp1a	No	0.473357693334766	0.0360765061617892	1	0.273	0.208
ENSMUSG00000034452.7	Slc24a1	No	0.47330135251241	0.241702650240433	1	0.318	0.125
ENSMUSG00000037103.8	Dcaf15	No	0.473225582801305	0.559303824191757	1	0.227	0.125
ENSMUSG00000005813.12	Metap1	No	0.473045345901657	0.200549271001599	1	0.318	0.333
ENSMUSG00000025579.14	Gaa	No	0.472733557070339	0.00785421904436181	1	0.455	0.708
ENSMUSG00000066647.8	Gm5113	No	0.472575229102022	0.0491308747831739	1	0.136	0
ENSMUSG00000048701.13	Ccdc6	No	0.472311984826763	0.11890811649767	1	0.364	0.208
ENSMUSG00000030423.7	Pop4	No	0.472051587227839	0.228697869173657	1	0.273	0.25
ENSMUSG00000039901.10	Armh3	No	0.472038299656118	0.0107044208336939	1	0.091	0.25
ENSMUSG00000050783.5	Htr1f	No	0.471687488295909	0.019513880304034	1	0.182	0
ENSMUSG00000021792.15	Prxl2a	No	0.471359517527146	0.429226543381742	1	0.136	0.042
ENSMUSG00000021662.11	Arhgef28	No	0.471330079823742	0.225864633798188	1	0.5	0.458
ENSMUSG00000025340.14	Rabgef1	No	0.471147505363415	0.166244415173834	1	0.318	0.375
ENSMUSG00000027580.17	Helz2	No	0.470512918344779	0.706851375766429	1	0.364	0.333
ENSMUSG00000022629.17	Kif21a	No	0.470217165539	0.27166060421015	1	0.591	0.667
ENSMUSG00000004788.11	Eif2b2	No	0.47019062982263	0.0018539991546166	1	0.227	0.417
ENSMUSG00000056131.13	Pgm3	No	0.470022371598249	0.0990252878927227	1	0.136	0.125
ENSMUSG00000026755.14	Arpc5l	No	0.469986699359068	0.529247989215269	1	0.455	0.375
ENSMUSG00000031422.16	Morf4l2	No	0.469916510320673	0.281003512003004	1	0.864	0.667
ENSMUSG00000013465.19	Nelfb	No	0.469533389029128	0.401185064950798	1	0.545	0.583
ENSMUSG00000023965.13	Fbxl17	No	0.469375472885475	0.35991476471145	1	0.273	0.125
ENSMUSG00000026893.4	Gca	No	0.469126904609616	0.00504129561855773	1	0.5	0.75
ENSMUSG00000024165.9	Jpt2	No	0.468965717382483	0.00603718411116189	1	0.273	0.458
ENSMUSG00000089942.9	Pira2	No	0.468704721195111	0.0297644735684135	1	0.409	0.083
ENSMUSG00000026810.12	Dpm2	No	0.468678123735696	0.000138975873566645	1	0.182	0.417
ENSMUSG00000061533.16	Cep128	No	0.468368224523369	0.176561063870633	1	0.182	0.042
ENSMUSG00000034595.17	Ppp1r18	No	0.468192245867632	0.033160122481361	1	0.455	0.167
ENSMUSG00000015095.12	Fbxw5	No	0.468186311974073	0.470508953281259	1	0.364	0.458
ENSMUSG00000041313.14	Slc7a1	No	0.466989649499936	0.49503921958635	1	0.227	0.25
ENSMUSG00000005893.14	Nr2c2	No	0.466930814601797	0.192106582730806	1	0.182	0.167
ENSMUSG00000039156.19	Stim2	No	0.466602769075388	0.748045629043963	1	0.136	0.083
ENSMUSG00000041236.8	Vps41	No	0.466562745568265	0.720591463595759	1	0.455	0.375
ENSMUSG00000059796.16	Eif4a1	No	0.466271545389099	0.0155879856630689	1	0.864	0.958
ENSMUSG00000035640.18	Cbarp	No	0.46607280396767	0.0144275285470368	1	0.364	0.042
ENSMUSG00000030002.15	Dusp11	No	0.465640312264537	0.413248448534767	1	0.682	0.542
ENSMUSG00000018501.17	Ncor1	No	0.465367793528393	0.436655498269565	1	0.545	0.458
ENSMUSG00000117987.1	Gm50222	No	0.46478794782602	0.00292717117885504	1	0.273	0
ENSMUSG00000025260.10	Hsd17b10	No	0.46402605500551	0.298096996652227	1	0.227	0.25
ENSMUSG00000039205.16	Ciz1	No	0.463486219629773	0.00138015226022862	1	0.182	0.333
ENSMUSG00000027433.5	Xrn2	No	0.462840188698993	0.0554190169529882	1	0.409	0.625
ENSMUSG00000053289.8	Ddx10	No	0.462655665455786	0.172868167045624	1	0.364	0.458
ENSMUSG00000038037.5	Socs1	No	0.462441495481827	0.0030971563900436	1	0.591	0.708
ENSMUSG00000019813.16	Cep57l1	No	0.462369604635875	0.0321941561632824	1	0.091	0.167
ENSMUSG00000032184.5	Lysmd2	No	0.462231872861837	0.00086564820226116	1	0.136	0.083
ENSMUSG00000037887.11	Dusp8	No	0.461991944772341	0.414900393839745	1	0.273	0.167
ENSMUSG00000027351.14	Spred1	No	0.461978358907014	0.0672275832247452	1	0.318	0.125
ENSMUSG00000036188.4	Ankmy2	No	0.461910720803334	0.239135022041971	1	0.227	0.125
ENSMUSG00000009112.4	Bcl2l13	No	0.461710808005258	0.259122589562662	1	0.318	0.125
ENSMUSG00000015522.18	Arnt	No	0.461659016326334	0.816041619899703	1	0.455	0.417
ENSMUSG00000035139.14	Secisbp2	No	0.461597482664886	0.036279275029158	1	0.227	0.333
ENSMUSG00000028538.12	St3gal3	No	0.461324439184631	0.186591427001985	1	0.182	0.042
ENSMUSG00000001248.15	Gramd1a	No	0.461282257637657	0.072664985593178	1	0.182	0.333
ENSMUSG00000023990.18	Tfeb	No	0.460854607099616	0.102604331221508	1	0.182	0.042
ENSMUSG00000060538.14	Tmem219	No	0.460189196529435	0.288042226332659	1	0.409	0.292
ENSMUSG00000038324.13	Trpc4ap	No	0.460145315937713	0.357083508150025	1	0.364	0.417
ENSMUSG00000074829.10	2010315B03Rik	No	0.460069368488304	0.526994488686436	1	0.227	0.125
ENSMUSG00000026630.9	Batf3	No	0.459488917947004	0.0336121242744247	1	0.273	0.083
ENSMUSG00000032640.10	Chsy1	No	0.458959401502474	0.0942520122889763	1	0.136	0.167
ENSMUSG00000028798.16	Eif3i	No	0.458814102915685	0.00382439957239298	1	0.545	0.833
ENSMUSG00000015149.14	Sirt2	No	0.458249360330945	0.357018747945972	1	0.5	0.375
ENSMUSG00000049866.12	Arl4c	No	0.458213106114382	0.147297008603245	1	0.227	0.083
ENSMUSG00000026116.11	Tmem131	No	0.45817098973573	0.008726817629152	1	0.227	0.333
ENSMUSG00000032479.15	Map4	No	0.45816298624439	0.0351348226170307	1	0.455	0.667
ENSMUSG00000028863.13	Meaf6	No	0.458015321398762	0.403197838812766	1	0.318	0.208
ENSMUSG00000035898.13	Uba6	No	0.457651746084302	0.384591740388094	1	0.273	0.167
ENSMUSG00000020385.16	Clk4	No	0.457640277635158	0.594392115997513	1	0.5	0.375
ENSMUSG00000029209.15	Gnpda2	No	0.457057821328384	0.00124507456359032	1	0.045	0.167
ENSMUSG00000026425.15	Srgap2	No	0.4569434142307	0.0195138803040341	1	0.182	0
ENSMUSG00000025486.17	Sirt3	No	0.456858574235945	0.408929312613506	1	0.227	0.167
ENSMUSG00000053964.17	Lgals4	No	0.456746701150994	0.772230722016215	1	0.136	0.083
ENSMUSG00000106918.3	Mrpl33	No	0.4562092927283	0.044392336683259	1	0.409	0.458
ENSMUSG00000019809.16	Pex3	No	0.456028608836207	0.0545201126679525	1	0.182	0.375
ENSMUSG00000058881.13	Zfp516	No	0.455951446217948	0.0360903064715008	1	0.227	0.125
ENSMUSG00000029613.15	Eif2ak1	No	0.455531106869497	0.0874242566235687	1	0.182	0.333
ENSMUSG00000027479.14	Mapre1	No	0.455406054075032	0.776726878929744	1	0.773	0.792
ENSMUSG00000030614.8	Tmem126b	No	0.455337571729689	0.11746384519724	1	0.273	0.208
ENSMUSG00000031591.14	Asah1	No	0.453908832003157	0.798041258211134	1	0.455	0.417
ENSMUSG00000094870.8	Zfp131	No	0.453726600504504	0.181306622872081	1	0.318	0.292
ENSMUSG00000053483.13	Usp21	No	0.453441588474985	0.0143748317292585	1	0.136	0.208
ENSMUSG00000015942.9	Gtf2ird2	No	0.453291606938944	0.0482104266849407	1	0.409	0.125
ENSMUSG00000026786.14	Apbb1ip	No	0.452678169306593	0.000710597071699392	1	0.591	0.083
ENSMUSG00000025409.14	Mbd6	No	0.452657995343601	0.101353119083636	1	0.182	0.208
ENSMUSG00000040701.16	Ap1g2	No	0.452574711161744	0.379390394609794	1	0.227	0.292
ENSMUSG00000032596.14	Uba7	No	0.452160043187519	0.0315933136848348	1	0.318	0.625
ENSMUSG00000073468.12	Sft2d1	No	0.451434692429258	0.159679865152559	1	0.409	0.458
ENSMUSG00000060703.12	Cd302	No	0.451429087830913	0.0491308747831742	1	0.136	0
ENSMUSG00000058748.9	Zfp958	No	0.451416322332865	0.210980641324038	1	0.136	0.125
ENSMUSG00000006585.3	Cdt1	No	0.451374153229876	0.744652692259555	1	0.182	0.125
ENSMUSG00000032342.13	Mto1	No	0.451061690272083	0.257879054665799	1	0.136	0.167
ENSMUSG00000025199.16	Chuk	No	0.450902486309678	0.226531836246781	1	0.409	0.25
ENSMUSG00000022507.6	1810013L24Rik	No	0.450175348850593	0.0210207842296564	1	0.318	0.458
ENSMUSG00000017664.16	Slc35c2	No	0.449892680297723	0.760440993899983	1	0.273	0.208
ENSMUSG00000046207.14	Pik3r6	No	0.449800130843454	0.631538882497819	1	0.227	0.125
ENSMUSG00000021770.11	Samd8	No	0.449374498623295	0.10430822069843	1	0.318	0.458
ENSMUSG00000034647.15	Ankrd12	No	0.449214763125814	0.158913628638682	1	0.545	0.333
ENSMUSG00000052760.16	A630001G21Rik	No	0.448582070526874	0.176530824980766	1	0.182	0.125
ENSMUSG00000034610.14	Tut4	No	0.448402184973257	0.0248663043956568	1	0.364	0.083
ENSMUSG00000040537.17	Adam22	No	0.448253283380005	0.0701825508126063	1	0.409	0.125
ENSMUSG00000046711.16	Hmga1	No	0.44793449569011	0.00222222143047946	1	0.591	0.25
ENSMUSG00000024163.17	Mapk8ip3	No	0.447854539642162	0.169881494295519	1	0.136	0.25
ENSMUSG00000024817.13	Uhrf2	No	0.447451835838381	0.638578647117628	1	0.227	0.167
ENSMUSG00000028159.14	Dapp1	No	0.447438004067919	0.640151831564642	1	0.636	0.667
ENSMUSG00000016018.4	Mtrex	No	0.446858861039292	0.514353252519407	1	0.318	0.25
ENSMUSG00000043004.13	Gng2	No	0.446548301639084	0.255550674315194	1	0.182	0.125
ENSMUSG00000039662.16	Icmt	No	0.446348921929728	0.179740032336212	1	0.136	0.167
ENSMUSG00000027678.17	Ncoa3	No	0.446299004536086	0.0306417556253467	1	0.773	0.458
ENSMUSG00000021585.10	Cast	No	0.446128469552444	0.443189827197544	1	0.455	0.333
ENSMUSG00000058454.15	Dhcr7	No	0.445427973888701	0.00212191889242107	1	0.136	0.125
ENSMUSG00000006906.10	Stambp	No	0.445341377968268	0.0431114137188598	1	0.182	0.292
ENSMUSG00000074749.10	Kiz	No	0.445156605005741	0.529518113489725	1	0.136	0.167
ENSMUSG00000024528.8	Srfbp1	No	0.44499607234816	0.113981829133318	1	0.136	0.167
ENSMUSG00000029022.18	Miip	No	0.444663342213711	0.0459195230350326	1	0.182	0.292
ENSMUSG00000030850.17	Ate1	No	0.444096115667322	0.430881695111939	1	0.273	0.25
ENSMUSG00000062729.11	Ppox	No	0.443662507632029	0.263632162756231	1	0.182	0.333
ENSMUSG00000042594.16	Sh2b3	No	0.44365341551386	0.45660441330347	1	0.364	0.208
ENSMUSG00000005699.16	Pard6a	No	0.44364723075048	0.588097837366143	1	0.091	0.125
ENSMUSG00000041143.16	Tmco4	No	0.443347295994807	0.311738919295077	1	0.136	0.083
ENSMUSG00000034211.14	Mrps17	No	0.443202408461096	0.551153620929406	1	0.5	0.417
ENSMUSG00000047810.9	Ccdc88b	No	0.442554213811923	0.0906222328082805	1	0.091	0.208
ENSMUSG00000002845.14	Tmem39a	No	0.442520353164757	0.846233037471719	1	0.364	0.333
ENSMUSG00000054509.7	Parp4	No	0.442518778909801	0.460793530721462	1	0.545	0.458
ENSMUSG00000021365.15	Nedd9	No	0.442305128026008	0.356828256100818	1	0.182	0.167
ENSMUSG00000032175.11	Tyk2	No	0.442249625197108	0.0807336798804205	1	0.318	0.375
ENSMUSG00000056899.10	Immp2l	No	0.442095870017103	0.0195138803040341	1	0.182	0
ENSMUSG00000004980.16	Hnrnpa2b1	No	0.441675111194836	0.266656798008517	1	1	0.917
ENSMUSG00000021880.7	Rnase6	No	0.441524912830154	0.049130874783173	1	0.136	0
ENSMUSG00000033767.14	Tmem131l	No	0.441448063000996	0.383780794320421	1	0.682	0.542
ENSMUSG00000030051.10	Aplf	No	0.440941756434027	0.306046572754024	1	0.136	0.042
ENSMUSG00000045427.13	Hnrnph2	No	0.44089099597557	0.0187407107670547	1	0.318	0.542
ENSMUSG00000020430.12	Pes1	No	0.440737579958306	0.640754553923991	1	0.409	0.458
ENSMUSG00000024533.17	Spire1	No	0.440583779739976	0.019513880304034	1	0.182	0
ENSMUSG00000041168.10	Lonp1	No	0.440501505991675	0.068746137916478	1	0.136	0.208
ENSMUSG00000056917.13	Sipa1	No	0.440320585722451	0.474430883317185	1	0.182	0.125
ENSMUSG00000021738.5	Atxn7	No	0.440312046157735	0.355094447311204	1	0.136	0.083
ENSMUSG00000035392.17	Dennd1a	No	0.439962559584828	0.34594661972154	1	0.227	0.083
ENSMUSG00000020922.11	Lsm12	No	0.439923676661236	0.0336191995963808	1	0.773	0.625
ENSMUSG00000076441.9	Ass1	No	0.439776131125521	0.217529814403523	1	0.273	0.167
ENSMUSG00000026170.6	Cyp27a1	No	0.439405868491275	0.00157383749069694	1	0.227	0.5
ENSMUSG00000098188.1	Sowahc	No	0.439053872343431	0.121396837277912	1	0.364	0.292
ENSMUSG00000039509.8	Nup133	No	0.438949786303912	0.11434907296907	1	0.136	0.083
ENSMUSG00000032750.13	Gab3	No	0.438792646566979	0.0491308747831739	1	0.136	0
ENSMUSG00000031756.5	Cenpn	No	0.438665771404463	0.298507909872013	1	0.136	0.042
ENSMUSG00000051557.15	Pusl1	No	0.438615241291218	0.401279255993929	1	0.182	0.083
ENSMUSG00000085133.2	B930095G15Rik	No	0.43855081127586	0.245324450554136	1	0.182	0.125
ENSMUSG00000052837.7	Junb	No	0.43851202646803	0.633913713247682	1	1	0.958
ENSMUSG00000028634.17	Hivep3	No	0.438174445201955	0.03291706804208	1	0.455	0.667
ENSMUSG00000025066.10	Sfr1	No	0.438121722392616	0.177487329414128	1	0.636	0.542
ENSMUSG00000020876.14	Snx11	No	0.438067824840736	0.00579814528656236	1	0.409	0.583
ENSMUSG00000056579.18	Tug1	No	0.437425566404386	0.230031014554439	1	0.636	0.667
ENSMUSG00000003360.15	Ddx23	No	0.437306633810534	0.264473561459716	1	0.227	0.25
ENSMUSG00000049728.14	Zfp668	No	0.437253701121207	7.80956474345136e-06	0.21238111319816	0.045	0.125
ENSMUSG00000017288.15	Vps53	No	0.437178371951026	0.223772584038034	1	0.273	0.292
ENSMUSG00000025224.16	Gbf1	No	0.437133445591835	0.00565932207574984	1	0.318	0.75
ENSMUSG00000031583.13	Wrn	No	0.436594228352464	0.182804607983185	1	0.273	0.125
ENSMUSG00000075289.5	Carns1	No	0.436432561322937	0.0491308747831734	1	0.136	0
ENSMUSG00000031158.11	Timm17b	No	0.436126222027374	0.128335125237067	1	0.318	0.25
ENSMUSG00000006215.12	Zbtb17	No	0.435661435673153	0.46437987970946	1	0.136	0.167
ENSMUSG00000024943.9	Smc5	No	0.435287435460476	0.0159080122167128	1	0.136	0.25
ENSMUSG00000006456.10	Rbm14	No	0.435140455990997	0.0524125233350078	1	0.227	0.208
ENSMUSG00000020459.14	Mtif2	No	0.435068123447581	0.00874260773919834	1	0.182	0.25
ENSMUSG00000000399.10	Ndufa9	No	0.434415582663102	0.408080412346605	1	0.455	0.5
ENSMUSG00000015133.17	Lrrk1	No	0.434319942286258	0.034284907326235	1	0.909	0.583
ENSMUSG00000052302.6	Tbc1d30	No	0.433815025000814	0.00764305182986609	1	0.227	0
ENSMUSG00000030738.11	Eif3c	No	0.433232778086697	0.567496526125276	1	0.773	0.833
ENSMUSG00000000826.16	Dnajc5	No	0.43296266790964	0.364253345765714	1	0.455	0.5
ENSMUSG00000035232.8	Pdk3	No	0.432835302886905	0.00420398823762395	1	0.136	0.292
ENSMUSG00000039463.14	Slc9a8	No	0.432486358628331	0.166487767812286	1	0.318	0.417
ENSMUSG00000028530.14	Jak1	No	0.432369490601233	0.454890198454812	1	0.636	0.75
ENSMUSG00000008730.17	Hipk1	No	0.432302003408029	0.335334982167793	1	0.364	0.25
ENSMUSG00000009575.14	Cbx5	No	0.43215800584678	0.266974104706298	1	0.364	0.375
ENSMUSG00000005371.15	Fbxo11	No	0.431657568808618	0.318238478486138	1	0.409	0.208
ENSMUSG00000036281.13	Snapc4	No	0.43149155490862	0.453577407978678	1	0.182	0.125
ENSMUSG00000040782.12	Cop1	No	0.431484842108526	0.0199858182508222	1	0.545	0.333
ENSMUSG00000021360.16	Gcnt2	No	0.431315949747123	0.0491308747831742	1	0.136	0
ENSMUSG00000030314.16	Atg7	No	0.431185392612658	0.431226386990603	1	0.227	0.292
ENSMUSG00000007739.10	Cct4	No	0.43112507632469	0.609637111894693	1	0.818	0.875
ENSMUSG00000037992.16	Rara	No	0.431072772976689	0.180056476233946	1	0.273	0.333
ENSMUSG00000055447.19	Cd47	No	0.43057711138881	0.439282489642214	1	0.818	0.667
ENSMUSG00000052681.8	Rap1b	No	0.430369111630545	0.623594352338699	1	0.318	0.375
ENSMUSG00000030527.15	Crtc3	No	0.429958226798974	0.0611518236832994	1	0.409	0.292
ENSMUSG00000002102.15	Psmc3	No	0.429955524021308	0.0103274331959757	1	0.636	0.833
ENSMUSG00000020074.7	Ccar1	No	0.429831418593282	0.0453407237407013	1	0.409	0.708
ENSMUSG00000040345.10	Arhgap9	No	0.429675548480479	0.019513880304034	1	0.182	0
ENSMUSG00000022361.14	Zhx1	No	0.429560979677453	0.135617231709865	1	0.227	0.292
ENSMUSG00000056124.5	B4galt6	No	0.429552141022048	0.00505130917529688	1	0.409	0.042
ENSMUSG00000003032.8	Klf4	No	0.429027661136854	0.331682132608849	1	0.409	0.208
ENSMUSG00000092558.3	Med20	No	0.428755940285518	0.724909238788514	1	0.227	0.167
ENSMUSG00000024851.14	Pitpnm1	No	0.428535296755187	0.542609967873476	1	0.455	0.333
ENSMUSG00000028898.15	Trnau1ap	No	0.42826436311483	0.000703735599725004	1	0.182	0.417
ENSMUSG00000027406.13	Idh3b	No	0.427274126584676	0.288441318453106	1	0.364	0.458
ENSMUSG00000041362.17	Shtn1	No	0.426767987640599	0.107798834059628	1	0.545	0.25
ENSMUSG00000042079.13	Hnrnpf	No	0.426557764029803	0.0169124409940326	1	0.955	0.792
ENSMUSG00000061613.13	U2af1	No	0.42626675453773	0.000515124962476205	1	0.636	0.75
ENSMUSG00000070284.10	Gmppb	No	0.42591677196063	0.0766093690225322	1	0.136	0.208
ENSMUSG00000039007.10	Cpq	No	0.425745397656469	0.351965962281872	1	0.136	0.125
ENSMUSG00000037373.12	Ctbp1	No	0.425494087918447	0.0495306270091689	1	0.227	0.417
ENSMUSG00000000278.10	Scpep1	No	0.424694920898984	0.0675800869037881	1	0.591	0.625
ENSMUSG00000021027.17	Ralgapa1	No	0.424485217145688	0.411428115065918	1	0.273	0.208
ENSMUSG00000032834.11	Pwp2	No	0.424309647650765	0.255063744127269	1	0.136	0.167
ENSMUSG00000032480.17	Dhx30	No	0.424135369514199	0.66909094062175	1	0.364	0.292
ENSMUSG00000015165.16	Hnrnpl	No	0.424115872297021	0.0424739632216753	1	0.818	0.5
ENSMUSG00000004936.8	Map2k1	No	0.423815681019928	0.872151417423236	1	0.545	0.583
ENSMUSG00000027327.16	1700037H04Rik	No	0.423449749501358	0.0165424570567364	1	0.227	0.167
ENSMUSG00000046062.5	Ppp1r15b	No	0.423261280960976	0.372874195220916	1	0.273	0.292
ENSMUSG00000022337.7	Emc2	No	0.423065494303841	0.196600711808651	1	0.5	0.542
ENSMUSG00000024331.11	Dsc2	No	0.423057531201624	0.0018101923517489	1	0.091	0.25
ENSMUSG00000002741.9	Ykt6	No	0.422725983133391	0.0912574360793112	1	0.455	0.417
ENSMUSG00000042606.9	Hirip3	No	0.422671839207094	0.646648025610218	1	0.136	0.125
ENSMUSG00000024556.4	Me2	No	0.42218969466624	0.761384348899577	1	0.455	0.375
ENSMUSG00000022364.14	Tbc1d31	No	0.42201874449569	0.715490424439735	1	0.182	0.125
ENSMUSG00000060586.11	H2-Eb1	No	0.421804313153659	0.141351516714463	1	1	1
ENSMUSG00000028229.11	Rmdn1	No	0.421634299245637	0.00567554228625304	1	0.136	0.25
ENSMUSG00000031862.11	Atp13a1	No	0.421435535666991	0.0471278372400727	1	0.182	0.333
ENSMUSG00000059602.14	Syn3	No	0.421227728865389	0.0696355270540146	1	0.182	0.125
ENSMUSG00000026930.15	Gpsm1	No	0.421160742556248	0.0491308747831739	1	0.136	0
ENSMUSG00000016520.7	Lnx2	No	0.421064855403681	0.843000192702762	1	0.182	0.167
ENSMUSG00000061313.8	Ddhd2	No	0.420916760079386	0.0923069557057973	1	0.364	0.25
ENSMUSG00000031833.10	Mast3	No	0.4207469266599	0.4448701577775	1	0.227	0.125
ENSMUSG00000022816.11	Fstl1	No	0.420297252309339	0.174723053392384	1	0.182	0.25
ENSMUSG00000020034.7	Tcp11l2	No	0.420123902163612	0.226743322263617	1	0.182	0.25
ENSMUSG00000027905.15	Ddx20	No	0.420083466961283	0.645085584608316	1	0.182	0.167
ENSMUSG00000020441.6	2310033P09Rik	No	0.419869988603221	0.0256888413383427	1	0.364	0.417
ENSMUSG00000014606.14	Slc25a11	No	0.419865202534071	0.524925219259577	1	0.636	0.708
ENSMUSG00000039377.7	Hlx	No	0.419779246086191	0.0390399000057377	1	0.364	0.083
ENSMUSG00000056216.9	Cebpg	No	0.419678176150323	0.00628479324186872	1	0.227	0.5
ENSMUSG00000052142.15	Rasal3	No	0.419581138070227	0.128859822265305	1	0.227	0.042
ENSMUSG00000006930.15	Hap1	No	0.41879120644307	0.168188020595149	1	0.5	0.417
ENSMUSG00000027411.17	Vps16	No	0.418706846517569	0.734956634455587	1	0.409	0.333
ENSMUSG00000041954.18	Tnfrsf18	No	0.418420267375909	0.128277426336473	1	0.182	0.083
ENSMUSG00000083282.3	Ctsf	No	0.41820132475531	0.0139645317026561	1	0.091	0.25
ENSMUSG00000062270.14	Morf4l1	No	0.417612554068991	0.0362774869176384	1	0.818	0.958
ENSMUSG00000024160.16	Spsb3	No	0.417327929568209	0.033470163110928	1	0.409	0.292
ENSMUSG00000024319.18	Vps52	No	0.417069497732397	0.411706164843899	1	0.455	0.458
ENSMUSG00000032051.9	Fdx1	No	0.416998815207007	0.609333751589749	1	0.227	0.208
ENSMUSG00000062190.12	Lancl2	No	0.416614553950995	0.0360721978092061	1	0.227	0.292
ENSMUSG00000033478.5	Fam160b1	No	0.416466051726257	0.280110241284161	1	0.136	0.042
ENSMUSG00000020883.18	Fbxl20	No	0.416461555194204	0.767497520795419	1	0.227	0.208
ENSMUSG00000022510.14	Trp63	No	0.416415524837851	0.0639817353142131	1	0.227	0.375
ENSMUSG00000037750.16	Fam222b	No	0.416332432924138	0.632054507597428	1	0.227	0.208
ENSMUSG00000027079.15	Clp1	No	0.416293408946575	0.48277155952191	1	0.273	0.375
ENSMUSG00000107023.2	Gm42715	No	0.416037975482512	0.312923064046013	1	0.182	0.125
ENSMUSG00000025366.8	Esyt1	No	0.41601533191045	0.274256484919036	1	0.364	0.417
ENSMUSG00000030990.18	Pgap2	No	0.415703350573224	0.488466343906095	1	0.409	0.5
ENSMUSG00000035048.13	Anapc13	No	0.415497478345705	0.00475991581824195	1	0.455	0.75
ENSMUSG00000027953.13	Slc50a1	No	0.415456333102993	0.142911192244723	1	0.273	0.333
ENSMUSG00000045031.18	Cetn4	No	0.415213688953217	0.0177441013141366	1	0.273	0.042
ENSMUSG00000025358.16	Cdk2	No	0.41484230230751	0.392047101367914	1	0.227	0.208
ENSMUSG00000033499.14	Larp4b	No	0.414821162803115	0.0329700112426629	1	0.273	0.375
ENSMUSG00000036707.16	Cab39	No	0.414632326336459	0.418845963054296	1	0.136	0.083
ENSMUSG00000023143.10	Nagpa	No	0.414462013855305	0.598863591578447	1	0.182	0.208
ENSMUSG00000014791.10	Elmo3	No	0.413353562227813	0.000326537427387831	1	0.045	0.208
ENSMUSG00000032116.18	Stt3a	No	0.41320177735998	0.258335959695536	1	0.682	0.833
ENSMUSG00000025161.16	Slc16a3	No	0.413086146985354	0.113439654535452	1	0.227	0.083
ENSMUSG00000054400.16	Cklf	No	0.412780153535248	0.301578548065202	1	0.227	0.083
ENSMUSG00000034780.6	B3galt1	No	0.4123117492457	0.00108925979689798	1	0.318	0
ENSMUSG00000009731.4	Kcnd1	No	0.41229881189386	0.019513880304034	1	0.182	0
ENSMUSG00000052906.7	Ubxn8	No	0.412108775363752	0.0273738779740584	1	0.273	0.292
ENSMUSG00000021277.16	Traf3	No	0.411686878194443	0.501747649833606	1	0.273	0.167
ENSMUSG00000040663.9	Clcf1	No	0.411036032979475	0.00127587034045329	1	0.227	0.042
ENSMUSG00000028104.14	Polr3gl	No	0.410806971583369	0.0276199712322926	1	0.136	0.208
ENSMUSG00000030199.16	Etv6	No	0.410736111082773	0.209747900238171	1	0.773	0.875
ENSMUSG00000008958.14	Vps72	No	0.410715815279242	0.945019040016391	1	0.364	0.375
ENSMUSG00000030766.15	Arhgap17	No	0.409948008523735	0.0521976156553176	1	0.364	0.333
ENSMUSG00000074212.7	Dnajb14	No	0.409315596388471	0.587619650316992	1	0.273	0.167
ENSMUSG00000024594.9	Prrc1	No	0.408578483041499	0.64622888629963	1	0.227	0.125
ENSMUSG00000028252.20	Ccnc	No	0.40825557984886	0.288727403049276	1	0.318	0.292
ENSMUSG00000070427.4	Il18bp	No	0.40806482827593	0.456479283038981	1	0.136	0.208
ENSMUSG00000016528.10	Mapkapk2	No	0.407931369889624	0.0547274178164956	1	0.182	0.208
ENSMUSG00000024764.10	Naa40	No	0.407709631441832	0.279597936293228	1	0.318	0.125
ENSMUSG00000033880.11	Lgals3bp	No	0.407475027468405	5.50303339370653e-05	1	0.045	0.458
ENSMUSG00000028233.6	Tgs1	No	0.407330095403077	0.367972395731343	1	0.227	0.208
ENSMUSG00000001763.14	Tspan33	No	0.407159646627137	0.541817627162987	1	0.227	0.125
ENSMUSG00000027751.13	Supt20	No	0.406873103434048	0.9840137641715	1	0.5	0.5
ENSMUSG00000066415.4	Msl2	No	0.406116219731763	0.359873803737085	1	0.227	0.167
ENSMUSG00000022721.19	Trmt2a	No	0.405640307944119	0.731416033737605	1	0.318	0.25
ENSMUSG00000029401.8	Rilpl2	No	0.405555440418985	0.723609183134251	1	0.409	0.417
ENSMUSG00000001569.10	Nom1	No	0.405315197551778	0.229138297888292	1	0.273	0.375
ENSMUSG00000054604.7	Cggbp1	No	0.405144954363062	0.102702987333273	1	0.409	0.542
ENSMUSG00000010608.15	Rbm25	No	0.404383812935992	0.269802116976073	1	0.818	0.833
ENSMUSG00000024576.14	Csnk1a1	No	0.404345558008259	0.24173768629932	1	0.818	0.917
ENSMUSG00000006390.15	Elovl1	No	0.404270758454853	0.486384741190035	1	0.364	0.5
ENSMUSG00000020485.14	Supt4a	No	0.403624996941928	0.0159905812563283	1	0.455	0.625
ENSMUSG00000030397.11	Mark4	No	0.403612158828555	0.740025540365158	1	0.136	0.083
ENSMUSG00000035168.16	Tanc1	No	0.403122686995093	0.423651659424579	1	0.136	0.042
ENSMUSG00000053436.15	Mapk14	No	0.402511948890331	0.0491308747831734	1	0.136	0
ENSMUSG00000044768.16	D1Ertd622e	No	0.402454522672867	0.304468044448462	1	0.318	0.375
ENSMUSG00000021254.9	Gpatch2l	No	0.402376794880324	0.0807053821156694	1	0.182	0.208
ENSMUSG00000025575.14	Cant1	No	0.402285192276081	0.193920090997738	1	0.227	0.333
ENSMUSG00000031109.16	Enox2	No	0.401659838532279	0.184521109807853	1	0.409	0.167
ENSMUSG00000070000.13	Fcho1	No	0.40047473480861	0.202077197785562	1	0.273	0.125
ENSMUSG00000073684.13	Faap20	No	0.400391349939894	0.525043579368436	1	0.273	0.167
ENSMUSG00000022462.7	Slc38a2	No	0.400379522247235	0.933626241517521	1	0.5	0.458
ENSMUSG00000026553.17	Copa	No	0.400088306143549	0.815086056740981	1	0.636	0.667
ENSMUSG00000031508.14	Ankrd10	No	0.399937229167299	0.591147543482796	1	0.409	0.333
ENSMUSG00000060935.6	Tmem263	No	0.399422852193144	0.50818794620671	1	0.273	0.167
ENSMUSG00000052139.18	Babam2	No	0.399377124679975	0.140060813926708	1	0.364	0.5
ENSMUSG00000002428.12	Hltf	No	0.399304563847304	0.159654256297366	1	0.182	0.167
ENSMUSG00000031264.13	Btk	No	0.399279819232272	0.019513880304034	1	0.182	0
ENSMUSG00000002603.15	Tgfb1	No	0.398559833552104	0.12234306705124	1	0.136	0.042
ENSMUSG00000036270.16	Edc4	No	0.398346831991638	0.180135080428861	1	0.227	0.375
ENSMUSG00000009905.5	Kdsr	No	0.398317733543864	0.000549159626508331	1	0.091	0.167
ENSMUSG00000035671.6	Zswim4	No	0.398149367717743	0.038294201407641	1	0.227	0.292
ENSMUSG00000002550.16	Uck1	No	0.398069149628906	0.0534076518737623	1	0.227	0.208
ENSMUSG00000020265.16	Sumo3	No	0.397540500962623	0.664410977299371	1	0.455	0.5
[truncated: 10,671 more rows]
