# Supplementary material for: Novel antigen-presenting cell imparts Treg-dependent tolerance to gut microbiota
Source: Nature. 2022 Sep 7;610(7933):752–60. doi: 10.1038/s41586-022-05309-5 (PMC9605865; doi:10.1038/s41586-022-05309-5)
Supplement: Supplementary file 3 — Differential gene expression for SS2 Thetis cell and ILC3 clusters. [file 41586_2022_5309_MOESM3_ESM.csv]

gene_id	gene_name	cluster	DEG	avg_logFC	p_val	p_val_adj	pct.1	pct.2
ENSMUSG00000075014.1	Gm10800	non-mTEC C6 (Aire+CCR7+ DC)	Yes	2.81229011187037	1.64489590371153e-08	0.00044732944101435	0.978	1
ENSMUSG00000095280.1	Gm21738	non-mTEC C6 (Aire+CCR7+ DC)	Yes	2.7125277860993	1.70148253190627e-07	0.00462718174551911	0.978	0.972
ENSMUSG00000075015.3	Gm10801	non-mTEC C6 (Aire+CCR7+ DC)	Yes	2.6171215816103	2.97804553926443e-08	0.000809879484402963	0.978	0.991
ENSMUSG00000095891.7	Gm10717	non-mTEC C6 (Aire+CCR7+ DC)	Yes	2.22137225732257	4.79529695081918e-08	0.00130408100577528	0.933	0.944
ENSMUSG00000075010.5	AW112010	non-mTEC C6 (Aire+CCR7+ DC)	Yes	1.75893015928354	4.68186948527367e-08	0.00127323440652017	0.444	0.083
ENSMUSG00000050919.9	Zfp366	non-mTEC C6 (Aire+CCR7+ DC)	Yes	1.57649921501165	1.55872072627174e-11	4.238941015096e-07	0.644	0.093
ENSMUSG00000039899.5	Fgl2	non-mTEC C6 (Aire+CCR7+ DC)	Yes	1.51718364063608	3.55182334716288e-09	9.65918359260946e-05	0.489	0.102
ENSMUSG00000020284.16	Cfap410	non-mTEC C6 (Aire+CCR7+ DC)	Yes	1.42029946123897	4.01499994111589e-08	0.00109187923398647	0.644	0.194
ENSMUSG00000020277.10	Pfkl	non-mTEC C6 (Aire+CCR7+ DC)	Yes	1.31061331842912	5.42007133768198e-08	0.00147398840028261	0.733	0.352
ENSMUSG00000030745.9	Il21r	non-mTEC C6 (Aire+CCR7+ DC)	Yes	1.30934366252972	6.99568043615615e-09	0.000190247529461266	0.822	0.343
ENSMUSG00000023367.14	Tmem176a	non-mTEC C6 (Aire+CCR7+ DC)	Yes	1.28971431451322	1.19047529448133e-08	0.000323749756334198	0.911	0.5
ENSMUSG00000035042.2	Ccl5	non-mTEC C6 (Aire+CCR7+ DC)	Yes	1.18005913737734	2.94356324276508e-09	8.00502023869963e-05	0.867	0.37
ENSMUSG00000001156.9	Mxd1	non-mTEC C6 (Aire+CCR7+ DC)	Yes	1.14755288136593	3.09780941616607e-08	0.000842449270726364	0.978	0.769
ENSMUSG00000079363.7	Gbp4	non-mTEC C6 (Aire+CCR7+ DC)	Yes	1.14616746372127	7.96756055297267e-08	0.00216677809238092	0.467	0.065
ENSMUSG00000022014.15	Epsti1	non-mTEC C6 (Aire+CCR7+ DC)	Yes	1.10366271593322	3.12638943409647e-07	0.00850221606602536	0.889	0.509
ENSMUSG00000003948.17	Mmd	non-mTEC C6 (Aire+CCR7+ DC)	Yes	0.685787283633098	2.31525022441882e-07	0.00629632298530699	0.511	0.093
ENSMUSG00000031779.3	Ccl22	non-mTEC C5 (RORgt+ DC)	Yes	2.52391156059226	2.7490978474928e-17	7.47617159625667e-13	0.906	0.4
ENSMUSG00000045394.9	Epcam	non-mTEC C5 (RORgt+ DC)	Yes	1.69143697204029	1.1039827183096e-13	3.00228100244295e-09	0.774	0.24
ENSMUSG00000032231.14	Anxa2	non-mTEC C5 (RORgt+ DC)	Yes	1.6359780109878	8.32507732838967e-17	2.26400477945557e-12	0.981	0.67
ENSMUSG00000022037.15	Clu	non-mTEC C5 (RORgt+ DC)	Yes	1.62487073297026	9.24091652140705e-08	0.00251306724799665	0.604	0.17
ENSMUSG00000001750.16	Tcirg1	non-mTEC C5 (RORgt+ DC)	Yes	1.58687981326686	7.44512913187622e-13	2.02470286741374e-08	0.849	0.39
ENSMUSG00000058056.16	Palld	non-mTEC C5 (RORgt+ DC)	Yes	1.54539666908427	2.67172145072082e-16	7.26574648523528e-12	0.849	0.27
ENSMUSG00000025068.8	Gsto1	non-mTEC C5 (RORgt+ DC)	Yes	1.50238050268195	1.01504594382816e-16	2.76041744424068e-12	0.981	0.59
ENSMUSG00000044337.5	Ackr3	non-mTEC C5 (RORgt+ DC)	Yes	1.478405123633	2.81674543297606e-12	7.66013920497839e-08	0.774	0.23
ENSMUSG00000000386.16	Mx1	non-mTEC C5 (RORgt+ DC)	Yes	1.42155408594137	3.18670381253592e-11	8.66624101819143e-07	0.717	0.22
ENSMUSG00000005087.17	Cd44	non-mTEC C5 (RORgt+ DC)	Yes	1.36599547448487	1.74643215393337e-12	4.7494222426218e-08	0.962	0.68
ENSMUSG00000095704.2	Gm8221	non-mTEC C5 (RORgt+ DC)	Yes	1.35511963672435	2.23675646939818e-15	6.08285921852835e-11	0.981	0.51
ENSMUSG00000044309.8	Apol7c	non-mTEC C5 (RORgt+ DC)	Yes	1.28483255879419	2.82966218500547e-14	7.69526631212237e-10	1	0.58
ENSMUSG00000026980.15	Ly75	non-mTEC C5 (RORgt+ DC)	Yes	1.27858344110379	3.11291903191152e-16	8.46558330728338e-12	0.962	0.46
ENSMUSG00000113669.1	Gm36723	non-mTEC C5 (RORgt+ DC)	Yes	1.27550336093691	7.4739567290472e-14	2.03254253246438e-09	0.66	0.1
ENSMUSG00000040405.13	Havcr1	non-mTEC C5 (RORgt+ DC)	Yes	1.26342531562466	3.00673072719026e-10	8.17680421259392e-06	0.396	0.02
ENSMUSG00000039981.6	Zc3h12d	non-mTEC C5 (RORgt+ DC)	Yes	1.25705978816677	1.20028574323625e-08	0.000326417707873097	0.774	0.4
ENSMUSG00000040511.14	Pvr	non-mTEC C5 (RORgt+ DC)	Yes	1.20823969641781	6.82787938338483e-09	0.00018568417983115	0.792	0.42
ENSMUSG00000028603.15	Scp2	non-mTEC C5 (RORgt+ DC)	Yes	1.19302552019317	3.57821896206867e-12	9.73096646734575e-08	0.925	0.61
ENSMUSG00000075702.9	Selenom	non-mTEC C5 (RORgt+ DC)	Yes	1.18149589772759	8.54123111770982e-08	0.00232278780246119	0.491	0.09
ENSMUSG00000026770.5	Il2ra	non-mTEC C5 (RORgt+ DC)	Yes	1.1523311933722	5.97509099720812e-10	1.62492599669075e-05	0.642	0.15
ENSMUSG00000040829.14	Zmynd15	non-mTEC C5 (RORgt+ DC)	Yes	1.1467175573328	9.55824230581557e-16	2.59936399506654e-11	0.962	0.55
ENSMUSG00000004788.11	Eif2b2	non-mTEC C5 (RORgt+ DC)	Yes	1.1441718775736	3.03729523429543e-11	8.25992438966641e-07	0.736	0.23
ENSMUSG00000026049.11	Tex30	non-mTEC C5 (RORgt+ DC)	Yes	1.13959289325082	2.40750211151057e-15	6.547201992253e-11	0.736	0.18
ENSMUSG00000028641.16	P3h1	non-mTEC C5 (RORgt+ DC)	Yes	1.13616749424017	1.00002439386357e-07	0.00271956633911198	0.698	0.29
ENSMUSG00000071714.7	Csf2rb2	non-mTEC C5 (RORgt+ DC)	Yes	1.09494289664959	2.19941601167321e-07	0.00598131184374529	0.811	0.54
ENSMUSG00000023186.14	Vwa5a	non-mTEC C5 (RORgt+ DC)	Yes	1.09096668580741	1.38101498212953e-07	0.00375567024390125	0.736	0.52
ENSMUSG00000026483.13	Fam129a	non-mTEC C5 (RORgt+ DC)	Yes	1.08492747982241	7.39802575330097e-10	2.0118931036102e-05	0.925	0.52
ENSMUSG00000041515.10	Irf8	non-mTEC C5 (RORgt+ DC)	Yes	1.08083318950304	1.9295710242459e-09	5.24746840043671e-05	0.962	0.69
ENSMUSG00000024158.17	Hagh	non-mTEC C5 (RORgt+ DC)	Yes	1.06418886871187	2.35883056502893e-08	0.000641483972159617	0.604	0.21
ENSMUSG00000019832.5	Rab32	non-mTEC C5 (RORgt+ DC)	Yes	1.04076234621908	4.79507015212005e-08	0.00130401932786905	0.528	0.14
ENSMUSG00000062478.16	Ctrc	non-mTEC C5 (RORgt+ DC)	Yes	1.03679689526537	3.19430108885689e-09	8.68690181114632e-05	0.623	0.17
ENSMUSG00000041736.7	Tspo	non-mTEC C5 (RORgt+ DC)	Yes	1.03455646073548	5.4514023086791e-10	1.48250885784528e-05	0.943	0.52
ENSMUSG00000047090.13	Tmem198b	non-mTEC C5 (RORgt+ DC)	Yes	1.03363326754261	1.2325639914992e-08	0.000335195777488209	0.434	0.09
ENSMUSG00000002504.15	Slc9a3r2	non-mTEC C5 (RORgt+ DC)	Yes	1.02453988688057	1.81195667118722e-07	0.00492761616729363	0.528	0.13
ENSMUSG00000001665.11	Gstt3	non-mTEC C5 (RORgt+ DC)	Yes	1.01838380098417	1.15451719969375e-09	3.13970952456716e-05	0.566	0.09
ENSMUSG00000040413.15	Timd2	non-mTEC C5 (RORgt+ DC)	Yes	1.01277769583381	1.91767058914184e-07	0.00521510516717124	0.283	0.02
ENSMUSG00000025321.14	Itgb8	non-mTEC C5 (RORgt+ DC)	Yes	0.986178883492745	6.92826756882339e-12	1.88414236534152e-07	0.642	0.13
ENSMUSG00000033530.8	Ttc7b	non-mTEC C5 (RORgt+ DC)	Yes	0.952901476630839	6.05143061545125e-13	1.64568655587197e-08	0.642	0.1
ENSMUSG00000039232.12	Stx11	non-mTEC C5 (RORgt+ DC)	Yes	0.951725955638202	5.71742772939703e-08	0.00155485447100952	0.83	0.38
ENSMUSG00000078815.8	Cacng6	non-mTEC C5 (RORgt+ DC)	Yes	0.950461794677217	1.07405622971144e-08	0.000292089591670026	0.434	0.07
ENSMUSG00000023022.14	Lima1	non-mTEC C5 (RORgt+ DC)	Yes	0.943691675897352	8.23064797095458e-08	0.0022383247157011	0.717	0.27
ENSMUSG00000034570.12	Inpp5j	non-mTEC C5 (RORgt+ DC)	Yes	0.925465654184154	6.38684251080767e-12	1.73690182081415e-07	0.547	0.07
ENSMUSG00000028894.18	Inpp5b	non-mTEC C5 (RORgt+ DC)	Yes	0.917024751116309	3.49679699136564e-07	0.00950953941801885	0.755	0.4
ENSMUSG00000015837.15	Sqstm1	non-mTEC C5 (RORgt+ DC)	Yes	0.908829016422896	1.63228854809248e-10	4.43900870653749e-06	1	0.98
ENSMUSG00000026223.15	Itm2c	non-mTEC C5 (RORgt+ DC)	Yes	0.900198437561472	9.19332008547303e-11	2.50012339724439e-06	1	0.78
ENSMUSG00000028367.5	Txn1	non-mTEC C5 (RORgt+ DC)	Yes	0.881354061016516	1.18728623948017e-09	3.22882492826631e-05	0.83	0.53
ENSMUSG00000028893.8	Sesn2	non-mTEC C5 (RORgt+ DC)	Yes	0.866670162075891	7.26477324475933e-08	0.0019756550839123	0.868	0.43
ENSMUSG00000030342.8	Cd9	non-mTEC C5 (RORgt+ DC)	Yes	0.853262445852289	5.41837357966006e-10	1.47352669498855e-05	0.943	0.49
ENSMUSG00000025340.14	Rabgef1	non-mTEC C5 (RORgt+ DC)	Yes	0.849942512540258	7.56679461335148e-10	2.05778979510094e-05	0.849	0.37
ENSMUSG00000026827.12	Gpd2	non-mTEC C5 (RORgt+ DC)	Yes	0.837246128447876	2.34999530154552e-08	0.000639081222255304	0.868	0.49
ENSMUSG00000074227.12	Spint2	non-mTEC C5 (RORgt+ DC)	Yes	0.836891058760167	1.22920424326407e-09	3.34282093955664e-05	0.962	0.74
ENSMUSG00000032324.11	Tspan3	non-mTEC C5 (RORgt+ DC)	Yes	0.801482219271594	1.05375692366483e-07	0.0028656919539065	0.981	0.88
ENSMUSG00000006360.11	Crip1	non-mTEC C5 (RORgt+ DC)	Yes	0.79947079923213	4.23317031501243e-11	1.15121066716763e-06	0.981	0.64
ENSMUSG00000027333.18	Smox	non-mTEC C5 (RORgt+ DC)	Yes	0.786866786723614	1.00941342479619e-08	0.000274509980873325	0.717	0.23
ENSMUSG00000028100.11	Nudt17	non-mTEC C5 (RORgt+ DC)	Yes	0.783440442538786	4.95448936465009e-11	1.34737338271659e-06	0.943	0.46
ENSMUSG00000064289.15	Tank	non-mTEC C5 (RORgt+ DC)	Yes	0.782119843543168	3.00390171325829e-07	0.00816911070920592	0.925	0.59
ENSMUSG00000020027.18	Socs2	non-mTEC C5 (RORgt+ DC)	Yes	0.771520719687377	4.06824651540326e-10	1.10635963986392e-05	1	0.82
ENSMUSG00000050708.16	Ftl1	non-mTEC C5 (RORgt+ DC)	Yes	0.770560049341142	9.02795520412301e-12	2.45515241776125e-07	1	1
ENSMUSG00000002944.15	Cd36	non-mTEC C5 (RORgt+ DC)	Yes	0.767814015478232	3.73306876563457e-08	0.00101520805081432	0.321	0.02
ENSMUSG00000022836.11	Mylk	non-mTEC C5 (RORgt+ DC)	Yes	0.76279632560417	1.34269627486698e-08	0.000365146251950074	0.453	0.09
ENSMUSG00000024339.12	Tap2	non-mTEC C5 (RORgt+ DC)	Yes	0.755702230319723	4.5982869408707e-09	0.000125050413356979	0.962	0.58
ENSMUSG00000019878.8	Hsf2	non-mTEC C5 (RORgt+ DC)	Yes	0.740920578182409	5.58698580172187e-12	1.51938078877826e-07	0.792	0.22
ENSMUSG00000022661.14	Cd200	non-mTEC C5 (RORgt+ DC)	Yes	0.710329505534202	2.71834590170496e-07	0.00739254167968665	0.962	0.69
ENSMUSG00000025809.15	Itgb1	non-mTEC C5 (RORgt+ DC)	Yes	0.709579514764989	1.92258349925391e-10	5.22846582622101e-06	1	0.66
ENSMUSG00000030104.9	Edem1	non-mTEC C5 (RORgt+ DC)	Yes	0.69474188419901	8.50805838353312e-08	0.00231376647740183	0.925	0.61
ENSMUSG00000029484.12	Anxa3	non-mTEC C5 (RORgt+ DC)	Yes	0.679831816001565	1.19133269803944e-07	0.00323982927231826	0.962	0.71
ENSMUSG00000024308.15	Tapbp	non-mTEC C5 (RORgt+ DC)	Yes	0.678225436665544	1.02420294180871e-07	0.0027853199002488	1	0.91
ENSMUSG00000033039.10	Micall1	non-mTEC C5 (RORgt+ DC)	Yes	0.673085772960849	6.27645341069925e-10	1.70688150503966e-05	0.642	0.14
ENSMUSG00000022490.7	Ppp1r1a	non-mTEC C5 (RORgt+ DC)	Yes	0.64286447982236	4.19402917176325e-10	1.14056623326102e-05	0.528	0.07
ENSMUSG00000075415.13	Fnbp1	non-mTEC C5 (RORgt+ DC)	Yes	0.621087468005408	3.09713887600596e-07	0.0084226691732982	1	0.92
ENSMUSG00000029822.15	Osbpl3	non-mTEC C5 (RORgt+ DC)	Yes	0.615474598996461	6.32164875870494e-10	1.71917237992981e-05	0.925	0.44
ENSMUSG00000001175.16	Calm1	non-mTEC C5 (RORgt+ DC)	Yes	0.588932876426479	1.05016190409898e-08	0.000285591529819719	1	1
ENSMUSG00000027555.8	Car13	non-mTEC C5 (RORgt+ DC)	Yes	0.58420428657457	2.76760584791461e-07	0.00752650410340378	0.415	0.06
ENSMUSG00000042842.11	Serpinb6b	non-mTEC C5 (RORgt+ DC)	Yes	0.582678726329998	2.53143103644435e-07	0.00688422670361042	0.925	0.58
ENSMUSG00000042817.15	Flt3	non-mTEC C5 (RORgt+ DC)	Yes	0.553516524984626	1.42175865498157e-08	0.000386647266222237	0.925	0.47
ENSMUSG00000022272.17	Myo10	non-mTEC C5 (RORgt+ DC)	Yes	0.543336624449815	2.48826780563839e-07	0.00676684429743359	0.528	0.14
ENSMUSG00000103912.1	Gm33819	non-mTEC C5 (RORgt+ DC)	Yes	0.538869451923529	2.85946530573396e-08	0.000777631589894349	0.321	0.01
ENSMUSG00000002233.13	Rhoc	non-mTEC C5 (RORgt+ DC)	Yes	0.514337771436349	6.00895668706201e-08	0.00163413577104651	0.849	0.38
ENSMUSG00000062939.11	Stat4	non-mTEC C5 (RORgt+ DC)	Yes	0.491251031052175	7.05589563703273e-08	0.00191885081849105	0.83	0.37
ENSMUSG00000039701.11	Usp53	non-mTEC C5 (RORgt+ DC)	Yes	0.459810813509785	1.65109588418089e-08	0.000449015525702992	0.528	0.11
ENSMUSG00000113679.1	Gm10432	non-mTEC C5 (RORgt+ DC)	Yes	0.427736508985316	6.59417077852914e-08	0.001793284743221	0.396	0.04
ENSMUSG00000001128.7	Cfp	non-mTEC C4 (TC)	Yes	3.27258702648667	6.81653141216609e-23	1.85375571753857e-18	0.673	0.102
ENSMUSG00000027215.13	Cd82	non-mTEC C4 (TC)	Yes	2.21591154248492	4.80100951786325e-25	1.30563453838291e-20	0.945	0.306
ENSMUSG00000025064.15	Col17a1	non-mTEC C4 (TC)	Yes	1.98158630134718	4.96792474238584e-21	1.35102713369183e-16	0.891	0.378
ENSMUSG00000022439.9	Parvg	non-mTEC C4 (TC)	Yes	1.93560114159339	2.22813213075298e-18	6.05940532958274e-14	0.6	0.051
ENSMUSG00000015093.15	Clic3	non-mTEC C4 (TC)	Yes	1.86415951631976	1.12043877002848e-15	3.04703323509246e-11	0.618	0.061
ENSMUSG00000024399.5	Ltb	non-mTEC C4 (TC)	Yes	1.74528281597448	2.29427553378255e-18	6.23928231412163e-14	0.945	0.449
ENSMUSG00000000628.10	Hk2	non-mTEC C4 (TC)	Yes	1.72179282985506	2.03005721887782e-11	5.52074060673822e-07	0.709	0.235
ENSMUSG00000022587.14	Ly6e	non-mTEC C4 (TC)	Yes	1.63030514462308	1.45129251630119e-17	3.94678999808109e-13	0.873	0.235
ENSMUSG00000032076.20	Cadm1	non-mTEC C4 (TC)	Yes	1.62859261411409	4.80392560266837e-19	1.30642756764566e-14	0.764	0.102
ENSMUSG00000063229.15	Ldha	non-mTEC C4 (TC)	Yes	1.62693857939183	6.62557999826722e-18	1.80182648052877e-13	0.909	0.337
ENSMUSG00000025163.6	Cd7	non-mTEC C4 (TC)	Yes	1.62255614281827	6.39473662523626e-18	1.739048625233e-13	0.891	0.265
ENSMUSG00000018008.8	Cyth4	non-mTEC C4 (TC)	Yes	1.53236236535156	1.74122832383184e-15	4.73527042666068e-11	0.764	0.194
ENSMUSG00000000594.7	Gm2a	non-mTEC C4 (TC)	Yes	1.49397941754114	3.76835495445188e-13	1.02480412986319e-08	0.927	0.551
ENSMUSG00000040899.14	Ccr6	non-mTEC C4 (TC)	Yes	1.41525547874313	5.9207744468137e-11	1.61015461081099e-06	0.673	0.173
ENSMUSG00000056737.14	Capg	non-mTEC C4 (TC)	Yes	1.40103458438502	7.57639023822264e-14	2.06039932528465e-09	0.8	0.214
ENSMUSG00000001281.10	Itgb7	non-mTEC C4 (TC)	Yes	1.40005922787527	7.986344069249e-09	0.000217188626963227	0.455	0.082
ENSMUSG00000026701.15	Prdx6	non-mTEC C4 (TC)	Yes	1.33272914235883	5.6948484350129e-11	1.54871403190176e-06	0.855	0.378
ENSMUSG00000074342.3	I830077J02Rik	non-mTEC C4 (TC)	Yes	1.2960586489875	1.0843314682978e-10	2.94883942803588e-06	0.582	0.122
ENSMUSG00000061577.12	Adgrg5	non-mTEC C4 (TC)	Yes	1.27436179359433	2.25060112558897e-10	6.1205097610392e-06	0.509	0.092
ENSMUSG00000030214.7	Plbd1	non-mTEC C4 (TC)	Yes	1.25071742411837	1.49363437156606e-09	4.0619386734739e-05	0.655	0.235
ENSMUSG00000029860.16	Zyx	non-mTEC C4 (TC)	Yes	1.24886889099149	4.78132325644548e-11	1.30028085959035e-06	0.855	0.449
ENSMUSG00000047586.4	Nccrp1	non-mTEC C4 (TC)	Yes	1.23947540469014	3.52655463120485e-16	9.59046531956158e-12	0.764	0.194
ENSMUSG00000033220.7	Rac2	non-mTEC C4 (TC)	Yes	1.22681286845363	2.4429575147238e-15	6.64362296129137e-11	0.964	0.5
ENSMUSG00000026417.13	Pigr	non-mTEC C4 (TC)	Yes	1.22389707884977	1.21383508630054e-07	0.00330102451719432	0.291	0.01
ENSMUSG00000052384.14	Nrros	non-mTEC C4 (TC)	Yes	1.20629706644057	1.58161144961624e-12	4.30119233723137e-08	0.836	0.245
ENSMUSG00000029135.10	Fosl2	non-mTEC C4 (TC)	Yes	1.2037104855574	5.53789691856635e-13	1.50603106700412e-08	0.891	0.531
ENSMUSG00000025503.5	Taldo1	non-mTEC C4 (TC)	Yes	1.1766807566855	1.03639171904277e-12	2.81846727993682e-08	0.909	0.531
ENSMUSG00000051506.17	Wdfy4	non-mTEC C4 (TC)	Yes	1.16874737473324	2.36612088285558e-12	6.43466574092576e-08	0.709	0.194
ENSMUSG00000031532.7	Saraf	non-mTEC C4 (TC)	Yes	1.16513485986444	3.25485831935565e-09	8.85158719948769e-05	0.8	0.459
ENSMUSG00000001270.9	Ckb	non-mTEC C4 (TC)	Yes	1.16480082799351	1.63139088469354e-08	0.000443656751092409	0.618	0.194
ENSMUSG00000027506.15	Tpd52	non-mTEC C4 (TC)	Yes	1.15333603320762	4.04446734714716e-11	1.09989289505667e-06	0.764	0.286
ENSMUSG00000030310.10	Slc6a1	non-mTEC C4 (TC)	Yes	1.13177987747025	8.61134769495986e-10	2.34185600564433e-05	0.436	0.031
ENSMUSG00000005672.12	Kit	non-mTEC C4 (TC)	Yes	1.13128156361651	8.0116046211111e-09	0.000217875587671116	0.873	0.592
ENSMUSG00000028150.14	Rorc	non-mTEC C4 (TC)	Yes	1.12798790645556	8.05778900563696e-10	2.19131572008297e-05	0.764	0.316
ENSMUSG00000018476.7	Kdm6b	non-mTEC C4 (TC)	Yes	1.10958883672873	7.10725432289845e-15	1.93281781311223e-10	1	0.949
ENSMUSG00000062867.13	Impdh2	non-mTEC C4 (TC)	Yes	1.10938376104668	3.61239337736398e-10	9.82390378974134e-06	0.691	0.327
ENSMUSG00000002699.13	Lcp2	non-mTEC C4 (TC)	Yes	1.08781735542547	4.41905616575555e-09	0.000120176232427722	0.455	0.051
ENSMUSG00000005397.8	Nid1	non-mTEC C4 (TC)	Yes	1.08710960852264	1.69602336291346e-11	4.61233553544317e-07	0.673	0.122
ENSMUSG00000024986.12	Hhex	non-mTEC C4 (TC)	Yes	1.0770804571079	1.1737369638467e-09	3.19197767318111e-05	0.455	0.051
ENSMUSG00000061259.11	Tmprss11d	non-mTEC C4 (TC)	Yes	1.07106193785307	1.09844634067343e-07	0.00298722482346138	0.345	0.051
ENSMUSG00000026433.13	Rab29	non-mTEC C4 (TC)	Yes	1.05514531932623	7.29035969208093e-09	0.000198261331826141	0.673	0.316
ENSMUSG00000002204.9	Napsa	non-mTEC C4 (TC)	Yes	1.040530167037	1.94898833795139e-10	5.3002737850588e-06	0.927	0.704
ENSMUSG00000022555.12	Dgat1	non-mTEC C4 (TC)	Yes	1.03329363956557	1.81416482333484e-07	0.00493362123705909	0.945	0.796
ENSMUSG00000063856.7	Gpx1	non-mTEC C4 (TC)	Yes	1.03041079869045	7.61329860325828e-13	2.07043655515609e-08	0.964	0.765
ENSMUSG00000021998.16	Lcp1	non-mTEC C4 (TC)	Yes	0.998999639211815	5.54900894117128e-11	1.50905298155153e-06	1	0.816
ENSMUSG00000032220.10	Myo1e	non-mTEC C4 (TC)	Yes	0.998802911100891	1.7508364897516e-13	4.76139983387947e-09	0.818	0.245
ENSMUSG00000020593.16	Lpin1	non-mTEC C4 (TC)	Yes	0.9736243000344	2.63557407092997e-08	0.000716744368589404	0.636	0.194
ENSMUSG00000059336.14	Slc14a1	non-mTEC C4 (TC)	Yes	0.96936896838379	3.6535535702104e-12	9.93583893418717e-08	0.491	0.02
ENSMUSG00000044505.5	Lingo4	non-mTEC C4 (TC)	Yes	0.966405480993685	9.62200566648661e-14	2.61670444100103e-09	0.727	0.153
ENSMUSG00000030541.16	Idh2	non-mTEC C4 (TC)	Yes	0.964001703805178	3.2136690503346e-09	8.73957298238495e-05	0.655	0.184
ENSMUSG00000036880.10	Acaa2	non-mTEC C4 (TC)	Yes	0.954392916605532	1.60963367418484e-09	4.37739877694567e-05	0.636	0.173
ENSMUSG00000029797.13	Sspo	non-mTEC C4 (TC)	Yes	0.932433132506073	1.83558817516972e-11	4.99188204237405e-07	0.727	0.163
ENSMUSG00000039410.16	Prdm16	non-mTEC C4 (TC)	Yes	0.929319493784147	2.93100353947981e-08	0.000797086412561533	0.764	0.531
ENSMUSG00000030246.12	Ldhb	non-mTEC C4 (TC)	Yes	0.908902476932073	2.56086048673683e-08	0.000696426009368082	0.436	0.082
ENSMUSG00000063931.14	Pepd	non-mTEC C4 (TC)	Yes	0.897044867155963	3.4815722579458e-08	0.000946813575548361	0.709	0.286
ENSMUSG00000020048.13	Hsp90b1	non-mTEC C4 (TC)	Yes	0.89281720377181	2.99349505327192e-08	0.000814080979737298	0.909	0.531
ENSMUSG00000034353.14	Ramp1	non-mTEC C4 (TC)	Yes	0.889290724608111	5.15044129835e-08	0.00140066251108628	0.418	0.082
ENSMUSG00000026615.14	Eprs	non-mTEC C4 (TC)	Yes	0.882933472893826	1.44208720510209e-07	0.00392175615427514	0.909	0.673
ENSMUSG00000022831.14	Hcls1	non-mTEC C4 (TC)	Yes	0.879704045166879	1.47830878547905e-10	4.02026074211028e-06	0.582	0.102
ENSMUSG00000020661.15	Dnmt3a	non-mTEC C4 (TC)	Yes	0.876906620609991	1.41185629823314e-08	0.000383954320304501	0.927	0.571
ENSMUSG00000048440.16	Cyp4f16	non-mTEC C4 (TC)	Yes	0.862147233008564	1.11383840873042e-07	0.00302908355254238	0.582	0.153
ENSMUSG00000020250.10	Txnrd1	non-mTEC C4 (TC)	Yes	0.853059715050736	2.74966139739584e-08	0.000747770417021799	0.909	0.582
ENSMUSG00000053898.12	Ech1	non-mTEC C4 (TC)	Yes	0.851138983643579	3.51883094610289e-07	0.00956946075792682	0.618	0.184
ENSMUSG00000037754.13	Ppp1r16b	non-mTEC C4 (TC)	Yes	0.842522074894481	5.00798385540641e-11	1.36192120947777e-06	0.691	0.184
ENSMUSG00000023947.8	Nfkbie	non-mTEC C4 (TC)	Yes	0.828417167737372	1.05368136400782e-07	0.00286548646941928	0.964	0.806
ENSMUSG00000078812.10	Eif5a	non-mTEC C4 (TC)	Yes	0.805624167175469	1.10771371312618e-08	0.000301242744284666	0.964	0.745
ENSMUSG00000053641.9	Dennd4a	non-mTEC C4 (TC)	Yes	0.803990990314006	5.56238214406563e-08	0.00151268982407865	0.964	0.898
ENSMUSG00000003545.3	Fosb	non-mTEC C4 (TC)	Yes	0.802867209979905	7.37659356066689e-09	0.000200606461882336	0.909	0.612
ENSMUSG00000034640.9	Tiparp	non-mTEC C4 (TC)	Yes	0.801153521588957	4.85942130555324e-09	0.00013215196240452	0.473	0.082
ENSMUSG00000003559.8	As3mt	non-mTEC C4 (TC)	Yes	0.796133595883472	2.12568595711464e-07	0.00578080296037326	0.418	0.061
ENSMUSG00000022048.8	Dpysl2	non-mTEC C4 (TC)	Yes	0.789134210997883	7.18593002932974e-12	1.95421367147622e-07	0.745	0.214
ENSMUSG00000099696.6	2900052N01Rik	non-mTEC C4 (TC)	Yes	0.786416088742351	8.34038371519996e-09	0.000226816735134863	0.509	0.082
ENSMUSG00000059639.2	Clec4a4	non-mTEC C4 (TC)	Yes	0.783509205610481	6.94016967373261e-16	1.88737914277158e-11	0.618	0.051
ENSMUSG00000061589.14	Dot1l	non-mTEC C4 (TC)	Yes	0.780331590270677	2.20137536724118e-08	0.000598664031121238	0.909	0.531
ENSMUSG00000042082.7	Arsb	non-mTEC C4 (TC)	Yes	0.772148928737532	6.78330808620684e-09	0.000184472063404395	0.382	0.051
ENSMUSG00000030220.13	Arhgdib	non-mTEC C4 (TC)	Yes	0.771613692250213	5.922564558071e-09	0.000161064143156741	0.909	0.622
ENSMUSG00000033192.5	Lpcat2	non-mTEC C4 (TC)	Yes	0.765863181413392	1.05589580090214e-09	2.87150863055336e-05	0.509	0.061
ENSMUSG00000096001.2	2610528A11Rik	non-mTEC C4 (TC)	Yes	0.765362520795481	4.1636691233083e-09	0.000113230981808369	0.6	0.122
ENSMUSG00000034684.12	Sema3f	non-mTEC C4 (TC)	Yes	0.764166396615355	8.88863172697675e-10	2.41726339815133e-05	0.545	0.092
ENSMUSG00000015957.12	Wnt11	non-mTEC C4 (TC)	Yes	0.762715011156282	2.66815886946482e-08	0.000725605804550958	0.545	0.133
ENSMUSG00000099974.1	Bcl2a1d	non-mTEC C4 (TC)	Yes	0.734426836049044	1.26574142960586e-14	3.44218381781314e-10	0.982	0.908
ENSMUSG00000037580.10	Gch1	non-mTEC C4 (TC)	Yes	0.727963594473975	8.84279006822935e-08	0.00240479675905497	0.582	0.153
ENSMUSG00000054766.13	Set	non-mTEC C4 (TC)	Yes	0.711156423940699	4.34798998764462e-11	1.18243587713995e-06	0.964	0.612
ENSMUSG00000052040.10	Klf13	non-mTEC C4 (TC)	Yes	0.709444846529159	1.13349660407065e-08	0.000308254401477012	0.909	0.5
ENSMUSG00000018821.3	Avpi1	non-mTEC C4 (TC)	Yes	0.682581995428284	2.81393667864486e-08	0.000765250079757469	0.945	0.673
ENSMUSG00000030413.7	Pglyrp1	non-mTEC C4 (TC)	Yes	0.671135707910654	7.90490204099063e-08	0.0021497381100474	0.327	0.041
ENSMUSG00000024042.7	Sik1	non-mTEC C4 (TC)	Yes	0.658213438170886	6.79575801262426e-12	1.84810639153317e-07	0.927	0.459
ENSMUSG00000075706.10	Gpx4	non-mTEC C4 (TC)	Yes	0.649383433324023	1.91886029497619e-07	0.00521834057218775	0.982	0.806
ENSMUSG00000038518.15	Jarid2	non-mTEC C4 (TC)	Yes	0.648016486025037	7.92109776610931e-09	0.000215414253749343	0.6	0.143
ENSMUSG00000021662.11	Arhgef28	non-mTEC C4 (TC)	Yes	0.63407737314856	4.83924802040946e-08	0.00131603349915035	0.473	0.092
ENSMUSG00000021553.14	Slc28a3	non-mTEC C4 (TC)	Yes	0.633519445771306	1.75421423149474e-07	0.00477058560254996	0.327	0.02
ENSMUSG00000075254.12	Heg1	non-mTEC C4 (TC)	Yes	0.623408433322525	2.71374798576361e-10	7.38003764728414e-06	0.327	0
ENSMUSG00000032202.11	Rab27a	non-mTEC C4 (TC)	Yes	0.617230222437438	2.47048141786766e-08	0.000671847421589111	0.691	0.235
ENSMUSG00000018604.18	Tbx3	non-mTEC C4 (TC)	Yes	0.600871817882788	2.7364098066973e-08	0.000744166646931331	0.327	0.01
ENSMUSG00000026603.13	Smyd2	non-mTEC C4 (TC)	Yes	0.591313573730174	2.64682724860483e-07	0.00719804670258084	0.545	0.133
ENSMUSG00000031530.6	Dusp4	non-mTEC C4 (TC)	Yes	0.574397480388631	2.3053866569389e-07	0.00626949901354534	0.473	0.082
ENSMUSG00000049037.8	Clec4a1	non-mTEC C4 (TC)	Yes	0.541732691983906	2.304921542377e-08	0.000626823413449425	0.327	0.02
ENSMUSG00000005338.13	Cadm3	non-mTEC C4 (TC)	Yes	0.508661172729992	6.64293702754049e-14	1.80654672463964e-09	0.673	0.082
ENSMUSG00000059796.16	Eif4a1	non-mTEC C4 (TC)	Yes	0.484846806338769	2.24721394999959e-07	0.00611129833702388	0.945	0.786
ENSMUSG00000060063.9	Alox5ap	non-mTEC C4 (TC)	Yes	0.479659318886353	1.29275239197272e-08	0.00035156401299698	0.273	0
ENSMUSG00000001020.8	S100a4	non-mTEC C4 (TC)	Yes	0.451766907278492	1.79463655263379e-10	4.88051410488759e-06	0.691	0.184
ENSMUSG00000089929.1	Bcl2a1b	non-mTEC C4 (TC)	Yes	0.428844557502365	2.15475022312093e-07	0.00585984323177736	1	0.908
ENSMUSG00000096201.1	Gm10715	non-mTEC C6 (Aire+CCR7+ DC)	No	1.69194482583561	8.45622179963435e-05	1	0.778	0.769
ENSMUSG00000051586.17	Mical3	non-mTEC C6 (Aire+CCR7+ DC)	No	1.62335768614054	0.000965576487706446	1	0.511	0.25
ENSMUSG00000040943.12	Tet2	non-mTEC C6 (Aire+CCR7+ DC)	No	1.29578889655816	0.000587224412955258	1	0.778	0.481
ENSMUSG00000018899.16	Irf1	non-mTEC C6 (Aire+CCR7+ DC)	No	1.22404124973084	0.000609080095134389	1	0.556	0.333
ENSMUSG00000025938.16	Slco5a1	non-mTEC C6 (Aire+CCR7+ DC)	No	1.16831740752318	8.15663561950399e-06	0.221819705672411	0.756	0.519
ENSMUSG00000096385.7	Gm11168	non-mTEC C6 (Aire+CCR7+ DC)	No	1.13483927822041	8.38796232400197e-06	0.228110635401234	0.844	0.75
ENSMUSG00000026358.13	Rgs1	non-mTEC C6 (Aire+CCR7+ DC)	No	1.1314401928249	1.50362311303079e-06	0.0408910305588722	0.689	0.259
ENSMUSG00000016283.13	H2-M2	non-mTEC C6 (Aire+CCR7+ DC)	No	1.10578536291076	0.00269240156960628	1	0.467	0.213
ENSMUSG00000095547.1	Gm10719	non-mTEC C6 (Aire+CCR7+ DC)	No	1.07404403029934	3.36423807907006e-05	0.914904545603104	0.733	0.676
ENSMUSG00000024521.8	Pmaip1	non-mTEC C6 (Aire+CCR7+ DC)	No	1.0502111260421	1.89560751218788e-05	0.515510462939494	0.822	0.722
ENSMUSG00000045962.16	Wnk1	non-mTEC C6 (Aire+CCR7+ DC)	No	1.04305798153331	2.29299897234094e-06	0.0623581070528119	0.867	0.685
ENSMUSG00000059866.13	Tnip2	non-mTEC C6 (Aire+CCR7+ DC)	No	0.995070789152891	2.57210737888286e-06	0.0699484601687194	0.533	0.157
ENSMUSG00000056529.7	Ptafr	non-mTEC C6 (Aire+CCR7+ DC)	No	0.983146212041533	4.56506888301469e-06	0.124147048273585	0.489	0.12
ENSMUSG00000026395.16	Ptprc	non-mTEC C6 (Aire+CCR7+ DC)	No	0.972581237574826	0.00138441968826074	1	0.667	0.676
ENSMUSG00000023913.17	Pla2g7	non-mTEC C6 (Aire+CCR7+ DC)	No	0.9690362776432	0.000316597714274508	1	0.244	0.028
ENSMUSG00000016496.7	Cd274	non-mTEC C6 (Aire+CCR7+ DC)	No	0.95742180165484	0.00014664654301158	1	0.556	0.361
ENSMUSG00000028270.12	Gbp2	non-mTEC C6 (Aire+CCR7+ DC)	No	0.951344608606233	0.00267779838496782	1	0.422	0.176
ENSMUSG00000057110.15	Cntrl	non-mTEC C6 (Aire+CCR7+ DC)	No	0.935223057046105	0.000456331223552239	1	0.4	0.25
ENSMUSG00000050912.15	Tmem123	non-mTEC C6 (Aire+CCR7+ DC)	No	0.912681501893525	4.34300310735728e-05	1	1	0.981
ENSMUSG00000006611.15	Hfe	non-mTEC C6 (Aire+CCR7+ DC)	No	0.910723198836188	0.00804440678138049	1	0.222	0.074
ENSMUSG00000020589.17	Fam49a	non-mTEC C6 (Aire+CCR7+ DC)	No	0.8947300509625	1.57970169003758e-06	0.0429599874605719	0.889	0.769
ENSMUSG00000032089.16	Il10ra	non-mTEC C6 (Aire+CCR7+ DC)	No	0.893538655027494	0.000783592921335615	1	0.378	0.111
ENSMUSG00000022901.13	Cd86	non-mTEC C6 (Aire+CCR7+ DC)	No	0.855917428919004	0.000386631875455533	1	0.533	0.204
ENSMUSG00000091028.1	Gm10722	non-mTEC C6 (Aire+CCR7+ DC)	No	0.847099237552829	2.0760490397689e-05	0.564581536365152	0.867	0.759
ENSMUSG00000034320.14	Slc26a2	non-mTEC C6 (Aire+CCR7+ DC)	No	0.844893818845906	0.000276633062969352	1	0.378	0.157
ENSMUSG00000060550.16	H2-Q7	non-mTEC C6 (Aire+CCR7+ DC)	No	0.825475689065134	7.19003639852617e-06	0.195533039857919	1	0.991
ENSMUSG00000029581.14	Fscn1	non-mTEC C6 (Aire+CCR7+ DC)	No	0.796908035295388	6.65865110541732e-07	0.0181082016811824	1	0.815
ENSMUSG00000095186.1	Gm10718	non-mTEC C6 (Aire+CCR7+ DC)	No	0.795773662400953	1.26375570238523e-05	0.343678363263664	0.844	0.657
ENSMUSG00000003134.10	Tbc1d8	non-mTEC C6 (Aire+CCR7+ DC)	No	0.791314248729048	0.000536832458448089	1	0.911	0.722
ENSMUSG00000030101.15	Sumf1	non-mTEC C6 (Aire+CCR7+ DC)	No	0.788580909513359	0.00705476583476982	1	0.267	0.157
ENSMUSG00000000958.10	Slc7a7	non-mTEC C6 (Aire+CCR7+ DC)	No	0.782365392949409	0.0035916418305059	1	0.222	0.148
ENSMUSG00000027078.14	Ube2l6	non-mTEC C6 (Aire+CCR7+ DC)	No	0.774655525841314	0.00588446317744779	1	0.667	0.454
ENSMUSG00000029298.15	Gbp9	non-mTEC C6 (Aire+CCR7+ DC)	No	0.772441824146713	8.34476110715379e-05	1	0.467	0.148
ENSMUSG00000029810.15	Tmem176b	non-mTEC C6 (Aire+CCR7+ DC)	No	0.766792876936783	1.31822338337736e-05	0.358490849109473	0.889	0.593
ENSMUSG00000036941.2	Elac1	non-mTEC C6 (Aire+CCR7+ DC)	No	0.7639568074722	0.00110771160859562	1	0.2	0.093
ENSMUSG00000052331.14	Ankrd44	non-mTEC C6 (Aire+CCR7+ DC)	No	0.763240902294307	5.63842758091523e-05	1	0.578	0.231
ENSMUSG00000039395.8	Mreg	non-mTEC C6 (Aire+CCR7+ DC)	No	0.755483502847601	0.000655292306712363	1	0.778	0.704
ENSMUSG00000029173.12	Sepsecs	non-mTEC C6 (Aire+CCR7+ DC)	No	0.748811455268234	0.00131151712603618	1	0.489	0.231
ENSMUSG00000041132.11	N4bp2l1	non-mTEC C6 (Aire+CCR7+ DC)	No	0.733455066112772	0.00517503452725635	1	0.489	0.231
ENSMUSG00000025192.13	Entpd7	non-mTEC C6 (Aire+CCR7+ DC)	No	0.732490112216089	0.00104105228770838	1	0.222	0.352
ENSMUSG00000039934.12	Gsap	non-mTEC C6 (Aire+CCR7+ DC)	No	0.732438419234993	0.000651140883063247	1	0.311	0.176
ENSMUSG00000036893.17	Ehmt1	non-mTEC C6 (Aire+CCR7+ DC)	No	0.729550687674717	0.000270825074570184	1	0.356	0.315
ENSMUSG00000022216.17	Psme1	non-mTEC C6 (Aire+CCR7+ DC)	No	0.726725100022188	0.000110987373304354	1	0.933	0.907
ENSMUSG00000037820.15	Tgm2	non-mTEC C6 (Aire+CCR7+ DC)	No	0.723528443909937	0.00633136880742574	1	0.178	0.093
ENSMUSG00000024805.16	Pcgf5	non-mTEC C6 (Aire+CCR7+ DC)	No	0.713046713688068	0.000513291784262092	1	0.8	0.62
ENSMUSG00000039158.11	Akna	non-mTEC C6 (Aire+CCR7+ DC)	No	0.70074261412189	0.00513894085219101	1	0.6	0.556
ENSMUSG00000020120.15	Plek	non-mTEC C6 (Aire+CCR7+ DC)	No	0.694914863336555	0.00215383871340482	1	0.756	0.463
ENSMUSG00000023903.8	Mmp25	non-mTEC C6 (Aire+CCR7+ DC)	No	0.693633303817181	0.00556247003869239	1	0.533	0.269
ENSMUSG00000034438.16	Gbp8	non-mTEC C6 (Aire+CCR7+ DC)	No	0.693589725848346	3.68739290526514e-06	0.100278650058685	0.489	0.111
ENSMUSG00000007038.5	Neu1	non-mTEC C6 (Aire+CCR7+ DC)	No	0.690349717057342	5.4025931807273e-05	1	0.2	0.194
ENSMUSG00000056116.18	H2-T22	non-mTEC C6 (Aire+CCR7+ DC)	No	0.689709983520519	0.000762863389989482	1	0.422	0.296
ENSMUSG00000026104.14	Stat1	non-mTEC C6 (Aire+CCR7+ DC)	No	0.688123827270977	0.000240763104230957	1	0.822	0.741
ENSMUSG00000070427.4	Il18bp	non-mTEC C6 (Aire+CCR7+ DC)	No	0.680305138462624	0.00393065434582947	1	0.267	0.065
ENSMUSG00000030579.10	Tyrobp	non-mTEC C6 (Aire+CCR7+ DC)	No	0.679280843558427	0.0039706549338642	1	0.822	0.602
ENSMUSG00000028076.12	Cd1d1	non-mTEC C6 (Aire+CCR7+ DC)	No	0.676922676942532	0.00614055073458789	1	0.467	0.417
ENSMUSG00000000732.9	Icosl	non-mTEC C6 (Aire+CCR7+ DC)	No	0.673980443748641	0.00011563993455728	1	0.933	0.75
ENSMUSG00000021306.11	Gpr137b	non-mTEC C6 (Aire+CCR7+ DC)	No	0.673105924339786	0.00152618398475618	1	0.844	0.694
ENSMUSG00000043243.15	Fam129c	non-mTEC C6 (Aire+CCR7+ DC)	No	0.671149102187764	0.00181678643499553	1	0.178	0.037
ENSMUSG00000026107.11	Nabp1	non-mTEC C6 (Aire+CCR7+ DC)	No	0.670179075039078	0.00258516589259119	1	0.6	0.426
ENSMUSG00000017291.13	Taok1	non-mTEC C6 (Aire+CCR7+ DC)	No	0.668645951214049	0.00148910440602706	1	0.378	0.648
ENSMUSG00000025825.12	Iscu	non-mTEC C6 (Aire+CCR7+ DC)	No	0.667412578678896	0.00131658864643651	1	0.933	0.87
ENSMUSG00000030067.17	Foxp1	non-mTEC C6 (Aire+CCR7+ DC)	No	0.656988453856908	0.00178944232141246	1	0.644	0.417
ENSMUSG00000073405.6	H2-T-ps	non-mTEC C6 (Aire+CCR7+ DC)	No	0.642748914036052	0.00224112281811552	1	0.689	0.463
ENSMUSG00000086841.1	2410006H16Rik	non-mTEC C6 (Aire+CCR7+ DC)	No	0.640580004101139	3.67478655458932e-05	0.999358203520565	0.533	0.333
ENSMUSG00000049550.17	Clip1	non-mTEC C6 (Aire+CCR7+ DC)	No	0.638367377165732	0.00108963438606069	1	0.333	0.37
ENSMUSG00000043263.13	Ifi209	non-mTEC C6 (Aire+CCR7+ DC)	No	0.637349711848604	3.11189324938616e-06	0.0846279369170565	0.289	0.019
ENSMUSG00000021423.6	Ly86	non-mTEC C6 (Aire+CCR7+ DC)	No	0.637044651738918	0.00590674473104453	1	0.644	0.426
ENSMUSG00000021377.15	Dek	non-mTEC C6 (Aire+CCR7+ DC)	No	0.624889095289567	0.00474745828472704	1	0.667	0.63
ENSMUSG00000009292.18	Trpm2	non-mTEC C6 (Aire+CCR7+ DC)	No	0.62152817651084	5.22689336013723e-06	0.142145364928932	0.444	0.102
ENSMUSG00000032087.11	Dscaml1	non-mTEC C6 (Aire+CCR7+ DC)	No	0.620818327367475	0.00116892529979969	1	0.444	0.167
ENSMUSG00000022876.18	Samsn1	non-mTEC C6 (Aire+CCR7+ DC)	No	0.615016299295899	0.000193697368290352	1	1	0.889
ENSMUSG00000087174.7	5530601H04Rik	non-mTEC C6 (Aire+CCR7+ DC)	No	0.611953311826381	0.00717829350117592	1	0.178	0.046
ENSMUSG00000033933.13	Vhl	non-mTEC C6 (Aire+CCR7+ DC)	No	0.611728599260378	0.00360802425123074	1	0.333	0.296
ENSMUSG00000055413.12	H2-Q5	non-mTEC C6 (Aire+CCR7+ DC)	No	0.609209793098403	0.000316633550716647	1	0.889	0.796
ENSMUSG00000038909.16	Kat7	non-mTEC C6 (Aire+CCR7+ DC)	No	0.607697979255005	0.00233451832553304	1	0.178	0.296
ENSMUSG00000034342.9	Cbl	non-mTEC C6 (Aire+CCR7+ DC)	No	0.604422489119893	0.000576433345894477	1	0.244	0.444
ENSMUSG00000092517.1	Art2a	non-mTEC C6 (Aire+CCR7+ DC)	No	0.600442386775329	0.000757904551283967	1	0.378	0.296
ENSMUSG00000074564.3	Gm10720	non-mTEC C6 (Aire+CCR7+ DC)	No	0.590213096292646	0.000319776707097899	1	0.689	0.565
ENSMUSG00000073411.12	H2-D1	non-mTEC C6 (Aire+CCR7+ DC)	No	0.583572046255931	1.19561742320538e-05	0.325148158240704	1	1
ENSMUSG00000042817.15	Flt3	non-mTEC C6 (Aire+CCR7+ DC)	No	0.581041462053806	0.00142444149135133	1	0.822	0.546
ENSMUSG00000024338.15	Psmb8	non-mTEC C6 (Aire+CCR7+ DC)	No	0.575472159542278	0.00241206321840869	1	0.889	0.907
ENSMUSG00000003382.18	Etv3	non-mTEC C6 (Aire+CCR7+ DC)	No	0.570428568329902	0.00895781776753464	1	0.844	0.778
ENSMUSG00000028098.13	Rnf115	non-mTEC C6 (Aire+CCR7+ DC)	No	0.568174710232727	0.00523337349273576	1	0.467	0.472
ENSMUSG00000096736.1	Gm17535	non-mTEC C6 (Aire+CCR7+ DC)	No	0.567684206986614	4.37036568184121e-05	1	0.889	0.722
ENSMUSG00000020644.9	Id2	non-mTEC C6 (Aire+CCR7+ DC)	No	0.562870862609461	0.00626445505085627	1	0.978	0.954
ENSMUSG00000017288.15	Vps53	non-mTEC C6 (Aire+CCR7+ DC)	No	0.558455927423783	8.84560134034579e-05	1	0.089	0.222
ENSMUSG00000027035.10	Cers6	non-mTEC C6 (Aire+CCR7+ DC)	No	0.557457267569397	0.00220765739408875	1	0.844	0.639
ENSMUSG00000044703.5	Phf11a	non-mTEC C6 (Aire+CCR7+ DC)	No	0.554873163255885	0.00888458819829414	1	0.378	0.148
ENSMUSG00000096727.3	Psmb9	non-mTEC C6 (Aire+CCR7+ DC)	No	0.542164436416269	0.00529921625289472	1	0.822	0.667
ENSMUSG00000110386.1	Gm42031	non-mTEC C6 (Aire+CCR7+ DC)	No	0.539637340075833	4.10881283345586e-05	1	0.822	0.741
ENSMUSG00000039911.13	Spsb1	non-mTEC C6 (Aire+CCR7+ DC)	No	0.529574853758441	0.00730510055947283	1	0.578	0.306
ENSMUSG00000040785.19	Ttc3	non-mTEC C6 (Aire+CCR7+ DC)	No	0.527304296940109	0.00930214948074062	1	0.378	0.222
ENSMUSG00000036478.8	Btg1	non-mTEC C6 (Aire+CCR7+ DC)	No	0.521972251879996	0.000405200279635799	1	0.933	0.944
ENSMUSG00000021591.8	Glrx	non-mTEC C6 (Aire+CCR7+ DC)	No	0.516841591615886	0.00322564950013394	1	0.422	0.259
ENSMUSG00000030041.9	M1ap	non-mTEC C6 (Aire+CCR7+ DC)	No	0.516042743872231	0.000356517750047664	1	0.2	0.019
ENSMUSG00000060802.8	B2m	non-mTEC C6 (Aire+CCR7+ DC)	No	0.51582424889472	0.000704962008583076	1	1	1
ENSMUSG00000024238.15	Zeb1	non-mTEC C6 (Aire+CCR7+ DC)	No	0.508777824401607	0.000733048264025497	1	0.222	0.343
ENSMUSG00000061758.13	Akr1b10	non-mTEC C6 (Aire+CCR7+ DC)	No	0.504162850348045	0.00662101358642117	1	0.2	0.093
ENSMUSG00000099930.1	Gm2396	non-mTEC C6 (Aire+CCR7+ DC)	No	0.496646437738383	0.00157408000241622	1	0.267	0.148
ENSMUSG00000021453.2	Gadd45g	non-mTEC C6 (Aire+CCR7+ DC)	No	0.490402325068427	0.00346429470049135	1	0.178	0.037
ENSMUSG00000018920.11	Cxcl16	non-mTEC C6 (Aire+CCR7+ DC)	No	0.483308785881634	0.00465635111789111	1	0.978	0.917
ENSMUSG00000024174.9	Pot1b	non-mTEC C6 (Aire+CCR7+ DC)	No	0.475574943880341	0.000864544972302123	1	0.378	0.111
ENSMUSG00000069729.14	Arid1b	non-mTEC C6 (Aire+CCR7+ DC)	No	0.473122441717012	0.00338720504637992	1	0.311	0.5
ENSMUSG00000061232.16	H2-K1	non-mTEC C6 (Aire+CCR7+ DC)	No	0.471240113670873	0.00671900738378045	1	1	1
ENSMUSG00000021127.7	Zfp36l1	non-mTEC C6 (Aire+CCR7+ DC)	No	0.46744575067261	0.00167558106560006	1	1	0.935
ENSMUSG00000028100.11	Nudt17	non-mTEC C6 (Aire+CCR7+ DC)	No	0.467255090354314	0.000875251692531766	1	0.844	0.537
ENSMUSG00000042333.16	Tnfrsf14	non-mTEC C6 (Aire+CCR7+ DC)	No	0.458793431840338	5.81730827825764e-07	0.0158201698627216	0.511	0.148
ENSMUSG00000040268.17	Plekha1	non-mTEC C6 (Aire+CCR7+ DC)	No	0.457627056829464	0.00264156385116817	1	0.333	0.435
ENSMUSG00000058881.13	Zfp516	non-mTEC C6 (Aire+CCR7+ DC)	No	0.45430516318638	0.00721032378628028	1	0.244	0.278
ENSMUSG00000103291.1	Gm38235	non-mTEC C6 (Aire+CCR7+ DC)	No	0.453939265291367	0.00392815003506661	1	0.2	0.12
ENSMUSG00000025077.13	Dclre1a	non-mTEC C6 (Aire+CCR7+ DC)	No	0.446429207623114	0.00942295778946807	1	0.089	0.111
ENSMUSG00000100801.1	Gm15459	non-mTEC C6 (Aire+CCR7+ DC)	No	0.445261130978906	0.000368608308746677	1	0.956	0.972
ENSMUSG00000027806.9	Tsc22d2	non-mTEC C6 (Aire+CCR7+ DC)	No	0.445182178546655	0.00217717758972119	1	0.178	0.343
ENSMUSG00000053329.7	Gatd3a	non-mTEC C6 (Aire+CCR7+ DC)	No	0.441270245881349	0.00639963287846626	1	0.2	0.231
ENSMUSG00000039155.15	Cdh26	non-mTEC C6 (Aire+CCR7+ DC)	No	0.431197415898493	0.00492664522403081	1	0.133	0.009
ENSMUSG00000030149.15	Klrk1	non-mTEC C6 (Aire+CCR7+ DC)	No	0.425649660780309	1.0508320637552e-05	0.285773779738227	0.178	0
ENSMUSG00000018841.17	Rad51d	non-mTEC C6 (Aire+CCR7+ DC)	No	0.425636136412	0.00348016672827265	1	0.156	0.139
ENSMUSG00000066456.14	Hmgn3	non-mTEC C6 (Aire+CCR7+ DC)	No	0.41959188692248	0.00270639684196951	1	0.467	0.454
ENSMUSG00000003778.14	Brd8	non-mTEC C6 (Aire+CCR7+ DC)	No	0.414791544738938	0.00217401292507053	1	0.333	0.444
ENSMUSG00000001285.12	Myg1	non-mTEC C6 (Aire+CCR7+ DC)	No	0.412087933125005	0.00276266926405216	1	0.156	0.204
ENSMUSG00000085771.1	C230066G23Rik	non-mTEC C6 (Aire+CCR7+ DC)	No	0.410252609479563	0.00675168895269737	1	0.2	0.056
ENSMUSG00000043671.14	Dpy19l3	non-mTEC C6 (Aire+CCR7+ DC)	No	0.405491329717221	0.00282770351126114	1	0.067	0.157
ENSMUSG00000020640.10	Itsn2	non-mTEC C6 (Aire+CCR7+ DC)	No	0.400384688610966	0.00562787811093933	1	0.356	0.472
ENSMUSG00000010609.15	Psen2	non-mTEC C6 (Aire+CCR7+ DC)	No	0.398979293289449	2.59296286965657e-05	0.705156252403105	0.111	0.269
ENSMUSG00000096519.1	Gm10721	non-mTEC C6 (Aire+CCR7+ DC)	No	0.396618480676583	0.000153267634978995	1	0.644	0.509
ENSMUSG00000027737.10	Slc7a11	non-mTEC C6 (Aire+CCR7+ DC)	No	0.396223892519869	0.00113048169865481	1	0.4	0.352
ENSMUSG00000027163.13	Commd9	non-mTEC C6 (Aire+CCR7+ DC)	No	0.392839847740969	0.00796598484160759	1	0.111	0.019
ENSMUSG00000024240.13	Epc1	non-mTEC C6 (Aire+CCR7+ DC)	No	0.388783865789072	0.00980946070208743	1	0.267	0.296
ENSMUSG00000024019.18	Cmtr1	non-mTEC C6 (Aire+CCR7+ DC)	No	0.387735413465344	1.39812340782284e-05	0.38021966075742	0.4	0.407
ENSMUSG00000032000.17	Birc3	non-mTEC C6 (Aire+CCR7+ DC)	No	0.386358602150691	0.000289030732239484	1	0.667	0.88
ENSMUSG00000097915.2	A330009N23Rik	non-mTEC C6 (Aire+CCR7+ DC)	No	0.383630837450618	8.11167554476491e-06	0.220597016439882	0.378	0.519
ENSMUSG00000051154.11	Commd3	non-mTEC C6 (Aire+CCR7+ DC)	No	0.38154299887099	0.004606391054264	1	0.311	0.37
ENSMUSG00000059810.18	Rgs3	non-mTEC C6 (Aire+CCR7+ DC)	No	0.378904179191966	0.00836580154615022	1	0.156	0.102
ENSMUSG00000039145.16	Camk1d	non-mTEC C6 (Aire+CCR7+ DC)	No	0.377389633066768	2.96080829952025e-08	0.000805191817054532	0.044	0.167
ENSMUSG00000083327.1	Vcp-rs	non-mTEC C6 (Aire+CCR7+ DC)	No	0.372003056341625	2.04299850889242e-07	0.00555593444493294	0.622	0.75
ENSMUSG00000022552.16	Sharpin	non-mTEC C6 (Aire+CCR7+ DC)	No	0.360599449038438	0.00326111511231458	1	0.244	0.333
ENSMUSG00000108291.1	Gm44292	non-mTEC C6 (Aire+CCR7+ DC)	No	0.357774991407471	0.00321989715104392	1	0.422	0.204
ENSMUSG00000037474.13	Dtl	non-mTEC C6 (Aire+CCR7+ DC)	No	0.355072332456879	0.00668857216860085	1	0.133	0.074
ENSMUSG00000074151.13	Nlrc5	non-mTEC C6 (Aire+CCR7+ DC)	No	0.354374665178394	0.00342950848871993	1	0.8	0.519
ENSMUSG00000110344.1	Gm45716	non-mTEC C6 (Aire+CCR7+ DC)	No	0.354205989753829	0.00051125649666219	1	0.267	0.074
ENSMUSG00000026430.16	Rassf5	non-mTEC C6 (Aire+CCR7+ DC)	No	0.347056061443433	0.00416733407451411	1	0.133	0.167
ENSMUSG00000014039.18	Prdm15	non-mTEC C6 (Aire+CCR7+ DC)	No	0.34680512272264	7.23251039970186e-05	1	0.044	0.111
ENSMUSG00000031709.15	Tbc1d9	non-mTEC C6 (Aire+CCR7+ DC)	No	0.345395645484567	3.34457100204031e-05	0.909556084004861	0.244	0.278
ENSMUSG00000021635.14	Rad17	non-mTEC C6 (Aire+CCR7+ DC)	No	0.344446253493077	0.00602581692088125	1	0.133	0.157
ENSMUSG00000025231.17	Sufu	non-mTEC C6 (Aire+CCR7+ DC)	No	0.340280063046791	0.0025851366624525	1	0.133	0.231
ENSMUSG00000045252.11	Zfp574	non-mTEC C6 (Aire+CCR7+ DC)	No	0.338390162818511	0.00999814724764554	1	0.156	0.241
ENSMUSG00000040123.17	Zmym5	non-mTEC C6 (Aire+CCR7+ DC)	No	0.335498132814914	0.00113722562670473	1	0.2	0.287
ENSMUSG00000046185.10	Zfp84	non-mTEC C6 (Aire+CCR7+ DC)	No	0.335253532724283	0.00484648632118616	1	0.111	0.074
ENSMUSG00000026279.14	Thap4	non-mTEC C6 (Aire+CCR7+ DC)	No	0.335021505792233	0.00792547803562809	1	0.089	0.111
ENSMUSG00000042650.3	Alkbh5	non-mTEC C6 (Aire+CCR7+ DC)	No	0.332623082002535	0.0062612299821095	1	0.467	0.713
ENSMUSG00000031765.8	Mt1	non-mTEC C6 (Aire+CCR7+ DC)	No	0.317086429612911	0.00762646606975839	1	0.289	0.12
ENSMUSG00000037824.6	Tspan14	non-mTEC C6 (Aire+CCR7+ DC)	No	0.315883592419593	0.00989439594829034	1	0.133	0.204
ENSMUSG00000020109.13	Dnajb12	non-mTEC C6 (Aire+CCR7+ DC)	No	0.309352040527969	0.00181199564936795	1	0.222	0.324
ENSMUSG00000031600.11	Vps37a	non-mTEC C6 (Aire+CCR7+ DC)	No	0.307656347239098	0.00362587680085629	1	0.267	0.398
ENSMUSG00000048163.13	Selplg	non-mTEC C6 (Aire+CCR7+ DC)	No	0.307246756331151	0.0069188112302751	1	1	0.88
ENSMUSG00000090272.9	Mndal	non-mTEC C6 (Aire+CCR7+ DC)	No	0.306860426946814	0.000503651540147706	1	0.111	0.241
ENSMUSG00000005802.12	Slc30a4	non-mTEC C6 (Aire+CCR7+ DC)	No	0.304708156963861	0.00659299731163083	1	0.133	0.009
ENSMUSG00000005469.10	Prkaca	non-mTEC C6 (Aire+CCR7+ DC)	No	0.302285974638889	1.38187777655815e-08	0.000375801661334989	0.111	0.38
ENSMUSG00000019998.6	Stx7	non-mTEC C6 (Aire+CCR7+ DC)	No	0.301034918893026	0.00516265416724241	1	0.422	0.556
ENSMUSG00000031167.16	Rbm3	non-mTEC C6 (Aire+CCR7+ DC)	No	0.300733151098669	2.16368418316199e-05	0.588413913610902	0.689	0.843
ENSMUSG00000024101.15	Washc1	non-mTEC C6 (Aire+CCR7+ DC)	No	0.297138313910183	0.00942966018500388	1	0.422	0.417
ENSMUSG00000066037.14	Hnrnpr	non-mTEC C6 (Aire+CCR7+ DC)	No	0.293809004960765	0.00927356819781652	1	0.333	0.472
ENSMUSG00000024561.11	Mbd1	non-mTEC C6 (Aire+CCR7+ DC)	No	0.291748547341641	0.00273419813996154	1	0.178	0.231
ENSMUSG00000032504.15	Pdcd6ip	non-mTEC C6 (Aire+CCR7+ DC)	No	0.289731067797019	0.00461903611400726	1	0.311	0.491
ENSMUSG00000061360.8	Phf5a	non-mTEC C6 (Aire+CCR7+ DC)	No	0.288433200962911	0.00617731334700016	1	0.2	0.324
ENSMUSG00000021178.9	Psmc1	non-mTEC C6 (Aire+CCR7+ DC)	No	0.287816272853568	0.00613864988559734	1	0.4	0.546
ENSMUSG00000025492.6	Ifitm3	non-mTEC C6 (Aire+CCR7+ DC)	No	0.284226432159949	0.00186218913961424	1	0.178	0.056
ENSMUSG00000030846.15	Tial1	non-mTEC C6 (Aire+CCR7+ DC)	No	0.283223254682284	0.00235195270873639	1	0.089	0.241
ENSMUSG00000117964.1	Gm36043	non-mTEC C6 (Aire+CCR7+ DC)	No	0.276551863754725	0.00014812018206009	1	0.311	0.056
ENSMUSG00000022551.8	Cyc1	non-mTEC C6 (Aire+CCR7+ DC)	No	0.272131747391564	0.00665821895278099	1	0.378	0.583
ENSMUSG00000078851.4	H2aw	non-mTEC C6 (Aire+CCR7+ DC)	No	0.267610170395685	0.00750865318321636	1	0.4	0.185
ENSMUSG00000029152.13	Ociad1	non-mTEC C6 (Aire+CCR7+ DC)	No	0.265227084187018	0.000342316354964011	1	0.556	0.731
ENSMUSG00000031153.16	Gripap1	non-mTEC C6 (Aire+CCR7+ DC)	No	0.263233696194243	0.000292283468327738	1	0.222	0.426
ENSMUSG00000033392.16	Clasp2	non-mTEC C6 (Aire+CCR7+ DC)	No	0.262325568568827	0.000163482097973659	1	0.378	0.722
ENSMUSG00000059824.12	Dbp	non-mTEC C6 (Aire+CCR7+ DC)	No	0.261485962166322	0.00631872392552474	1	0.067	0.213
ENSMUSG00000024942.17	Capn1	non-mTEC C6 (Aire+CCR7+ DC)	No	0.260574826712295	0.00259103147964641	1	0.222	0.037
ENSMUSG00000052917.15	Senp7	non-mTEC C6 (Aire+CCR7+ DC)	No	0.26055253856195	4.73733262323691e-05	1	0.156	0.194
ENSMUSG00000039985.14	Sinhcaf	non-mTEC C6 (Aire+CCR7+ DC)	No	0.254617142930647	0.000385689474318399	1	0.622	0.287
ENSMUSG00000021893.14	Capn7	non-mTEC C6 (Aire+CCR7+ DC)	No	0.251655035197978	0.000260475926014528	1	0.244	0.472
ENSMUSG00000110914.1	Gm48611	non-mTEC C6 (Aire+CCR7+ DC)	No	0.25137601268064	0.000275889154744767	1	0.267	0.046
ENSMUSG00000057137.9	Tmem140	non-mTEC C6 (Aire+CCR7+ DC)	No	0.25096343140126	0.00350751362801866	1	0.244	0.102
ENSMUSG00000024542.9	Cep192	non-mTEC C6 (Aire+CCR7+ DC)	No	0.241597944126012	0.000423077895925854	1	0.133	0.194
ENSMUSG00000036304.14	Zdhhc23	non-mTEC C6 (Aire+CCR7+ DC)	No	0.240519625074979	0.000107494428209721	1	0.222	0.019
ENSMUSG00000028636.14	Ppcs	non-mTEC C6 (Aire+CCR7+ DC)	No	0.239441857338272	6.10520701260326e-05	1	0.044	0.148
ENSMUSG00000074088.6	Snrnp40	non-mTEC C6 (Aire+CCR7+ DC)	No	0.237783638118987	0.00884460744418249	1	0.244	0.38
ENSMUSG00000026436.15	Elk4	non-mTEC C6 (Aire+CCR7+ DC)	No	0.237232411372475	0.00635955542395145	1	0.467	0.25
ENSMUSG00000031701.6	Dnaja2	non-mTEC C6 (Aire+CCR7+ DC)	No	0.229685549869792	0.00388366751276653	1	0.4	0.556
ENSMUSG00000021886.7	Gpr65	non-mTEC C6 (Aire+CCR7+ DC)	No	0.228178337964308	0.000119160587287393	1	0.356	0.074
ENSMUSG00000022940.17	Pigp	non-mTEC C6 (Aire+CCR7+ DC)	No	0.227425656244227	0.000142256097217317	1	0.178	0.213
ENSMUSG00000040596.15	Pogk	non-mTEC C6 (Aire+CCR7+ DC)	No	0.225881339489901	0.00780229650455327	1	0.2	0.037
ENSMUSG00000035242.15	Oaz1	non-mTEC C6 (Aire+CCR7+ DC)	No	0.222924034073037	0.00419614874418613	1	0.889	0.981
ENSMUSG00000074673.15	Ttll9	non-mTEC C6 (Aire+CCR7+ DC)	No	0.222152886494784	0.000684379294004238	1	0.111	0
ENSMUSG00000024833.15	Pola2	non-mTEC C6 (Aire+CCR7+ DC)	No	0.215731209610889	0.00477022589738937	1	0.044	0.139
ENSMUSG00000003549.9	Ercc1	non-mTEC C6 (Aire+CCR7+ DC)	No	0.214855718982679	0.00732027459331179	1	0.089	0.12
ENSMUSG00000036686.16	Cc2d1a	non-mTEC C6 (Aire+CCR7+ DC)	No	0.206733004869888	0.000688553598951719	1	0.089	0.148
ENSMUSG00000026708.16	Cenpl	non-mTEC C6 (Aire+CCR7+ DC)	No	0.205537262834328	0.00853595330977751	1	0.222	0.444
ENSMUSG00000029433.16	Diablo	non-mTEC C6 (Aire+CCR7+ DC)	No	0.204998600216045	0.000321731935161619	1	0.2	0.352
ENSMUSG00000036894.3	Rap2b	non-mTEC C6 (Aire+CCR7+ DC)	No	0.204088977503033	0.000813829242509394	1	0.667	0.361
ENSMUSG00000021460.17	Auh	non-mTEC C6 (Aire+CCR7+ DC)	No	0.203199735713314	0.00195060414453914	1	0.289	0.519
ENSMUSG00000104187.1	Gm37820	non-mTEC C6 (Aire+CCR7+ DC)	No	0.202314241244166	0.00528744378327113	1	0.156	0.019
ENSMUSG00000040297.12	Suco	non-mTEC C6 (Aire+CCR7+ DC)	No	0.200573359136228	0.0057449127402944	1	0.222	0.37
ENSMUSG00000015165.16	Hnrnpl	non-mTEC C6 (Aire+CCR7+ DC)	No	0.196253277634264	0.00228248969902566	1	0.467	0.741
ENSMUSG00000026709.10	Dars2	non-mTEC C6 (Aire+CCR7+ DC)	No	0.187090697983317	0.00102773805234089	1	0.067	0.315
ENSMUSG00000047515.8	BC049715	non-mTEC C6 (Aire+CCR7+ DC)	No	0.18579976753794	0.00068718837392271	1	0.067	0.102
ENSMUSG00000021069.17	Pygl	non-mTEC C6 (Aire+CCR7+ DC)	No	0.18513263912931	0.00946458854868562	1	0.511	0.75
ENSMUSG00000021520.4	Uqcrb	non-mTEC C6 (Aire+CCR7+ DC)	No	0.184115297158088	0.00587566974043757	1	0.422	0.417
ENSMUSG00000108752.1	Gm45191	non-mTEC C6 (Aire+CCR7+ DC)	No	0.179101418582252	0.00751558112871866	1	0.156	0.019
ENSMUSG00000001289.12	Pfdn5	non-mTEC C6 (Aire+CCR7+ DC)	No	0.173926345252766	0.00295214236112575	1	0.622	0.796
ENSMUSG00000045411.16	2410002F23Rik	non-mTEC C6 (Aire+CCR7+ DC)	No	0.172875424484066	0.00419501799061916	1	0.089	0.222
ENSMUSG00000029147.11	Ppm1g	non-mTEC C6 (Aire+CCR7+ DC)	No	0.166079006689805	0.00689591883921839	1	0.4	0.676
ENSMUSG00000033075.17	Senp1	non-mTEC C6 (Aire+CCR7+ DC)	No	0.165667347822955	0.00241580805477698	1	0.089	0.194
ENSMUSG00000034748.16	Sirt6	non-mTEC C6 (Aire+CCR7+ DC)	No	0.163480520535015	0.00108721434572654	1	0.156	0.333
ENSMUSG00000061118.8	Dnajc30	non-mTEC C6 (Aire+CCR7+ DC)	No	0.161762358717874	0.00800913639388102	1	0.089	0.139
ENSMUSG00000066798.3	Zbtb6	non-mTEC C6 (Aire+CCR7+ DC)	No	0.158972014673888	0.0026838127886119	1	0.111	0.074
ENSMUSG00000015697.14	Setdb1	non-mTEC C6 (Aire+CCR7+ DC)	No	0.157593955818644	0.00481359685713462	1	0.067	0.167
ENSMUSG00000080242.5	Atp6v0c-ps2	non-mTEC C6 (Aire+CCR7+ DC)	No	0.15641177019651	1.29188816275254e-05	0.351328985860554	0.6	0.648
ENSMUSG00000018501.17	Ncor1	non-mTEC C6 (Aire+CCR7+ DC)	No	0.155869504217615	0.00606872739103449	1	0.489	0.667
ENSMUSG00000021258.10	Ccnk	non-mTEC C6 (Aire+CCR7+ DC)	No	0.153183843187591	1.67385891140972e-06	0.0455205930957873	0.089	0.343
ENSMUSG00000020794.13	Ube2g1	non-mTEC C6 (Aire+CCR7+ DC)	No	0.146612892849558	0.00479029157506527	1	0.111	0.231
ENSMUSG00000038412.8	Higd1a	non-mTEC C6 (Aire+CCR7+ DC)	No	0.146113177830713	4.46205106676831e-05	1	0.067	0.269
ENSMUSG00000019715.14	Gle1	non-mTEC C6 (Aire+CCR7+ DC)	No	0.145691429504374	0.000729008822625556	1	0.067	0.213
ENSMUSG00000026083.12	Eif5b	non-mTEC C6 (Aire+CCR7+ DC)	No	0.145131822070148	0.00480487093069531	1	0.267	0.509
ENSMUSG00000054021.6	Sirt5	non-mTEC C6 (Aire+CCR7+ DC)	No	0.145057052253822	0.00118621806641368	1	0.067	0.111
ENSMUSG00000099423.1	Gm17826	non-mTEC C6 (Aire+CCR7+ DC)	No	0.140868881746416	0.00979542438058455	1	0.044	0.102
ENSMUSG00000051851.5	Rtl8c	non-mTEC C6 (Aire+CCR7+ DC)	No	0.139166653458223	0.00246446106820743	1	0.133	0.231
ENSMUSG00000030045.10	Mrpl19	non-mTEC C6 (Aire+CCR7+ DC)	No	0.136754690648175	0.00206933642604516	1	0.044	0.102
ENSMUSG00000017221.14	Psmd3	non-mTEC C6 (Aire+CCR7+ DC)	No	0.132004326297319	1.6519974971614e-07	0.00449260719353042	0.133	0.435
ENSMUSG00000003458.12	Ncstn	non-mTEC C6 (Aire+CCR7+ DC)	No	0.130868580131962	0.00771701876625409	1	0.311	0.472
ENSMUSG00000079477.9	Rab7	non-mTEC C6 (Aire+CCR7+ DC)	No	0.130473720977171	0.00027857759726806	1	0.467	0.731
ENSMUSG00000044709.6	Gemin7	non-mTEC C6 (Aire+CCR7+ DC)	No	0.130013342150878	0.00572099651868087	1	0.178	0.269
ENSMUSG00000021241.7	Isca2	non-mTEC C6 (Aire+CCR7+ DC)	No	0.128069300065376	0.0078193395488428	1	0.156	0.278
ENSMUSG00000019461.12	Plscr3	non-mTEC C6 (Aire+CCR7+ DC)	No	0.127857444538415	0.000123719510539187	1	0.022	0.102
ENSMUSG00000030779.16	Rbbp6	non-mTEC C6 (Aire+CCR7+ DC)	No	0.126026815467315	0.00837621139885922	1	0.178	0.38
ENSMUSG00000044562.12	Rasip1	non-mTEC C6 (Aire+CCR7+ DC)	No	0.125090999660012	0.00194448757979106	1	0.133	0.343
ENSMUSG00000030795.18	Fus	non-mTEC C6 (Aire+CCR7+ DC)	No	0.124630021489883	0.0077917355486875	1	0.578	0.769
ENSMUSG00000034135.15	Sik3	non-mTEC C6 (Aire+CCR7+ DC)	No	0.122639625622233	0.00305920905882354	1	0.156	0.38
ENSMUSG00000045983.16	Eif4g1	non-mTEC C6 (Aire+CCR7+ DC)	No	0.122491681034784	0.000266916708964118	1	0.444	0.75
ENSMUSG00000074272.10	Ceacam1	non-mTEC C6 (Aire+CCR7+ DC)	No	0.121751974054047	0.00517308206351487	1	0.133	0.019
ENSMUSG00000024902.5	Mrpl11	non-mTEC C6 (Aire+CCR7+ DC)	No	0.120134392009667	0.00718075683033287	1	0.111	0.157
ENSMUSG00000031360.14	Ctps2	non-mTEC C6 (Aire+CCR7+ DC)	No	0.11922328170274	0.00654271815166358	1	0.044	0.139
ENSMUSG00000050390.12	C77080	non-mTEC C6 (Aire+CCR7+ DC)	No	0.118248207909057	0.00257273642078591	1	0.022	0.102
ENSMUSG00000103747.1	Gm38236	non-mTEC C6 (Aire+CCR7+ DC)	No	0.113512482639112	0.00361061342642303	1	0.289	0.074
ENSMUSG00000020377.15	Ltc4s	non-mTEC C6 (Aire+CCR7+ DC)	No	0.112217394843393	0.000374802850128019	1	0.178	0.019
ENSMUSG00000058064.6	Gm10036	non-mTEC C6 (Aire+CCR7+ DC)	No	0.111320380408394	3.26771554088779e-06	0.0888655241344435	0.778	0.769
ENSMUSG00000007411.16	Mark3	non-mTEC C6 (Aire+CCR7+ DC)	No	0.108705969440105	0.00359655194319911	1	0.178	0.407
ENSMUSG00000086503.4	Xist	non-mTEC C6 (Aire+CCR7+ DC)	No	0.105598899103737	0.00367256773887103	1	0.133	0.009
ENSMUSG00000001424.14	Snd1	non-mTEC C6 (Aire+CCR7+ DC)	No	0.103054606841207	0.00252290830788986	1	0.556	0.815
ENSMUSG00000020483.14	Dynll2	non-mTEC C6 (Aire+CCR7+ DC)	No	0.101492918344092	0.00499502176410844	1	0.133	0.241
ENSMUSG00000020628.16	Trappc12	non-mTEC C6 (Aire+CCR7+ DC)	No	0.100779493434243	0.00295506359000893	1	0.044	0.148
ENSMUSG00000034686.8	Prr7	non-mTEC C6 (Aire+CCR7+ DC)	No	0.0999392289841737	0.000657995593802673	1	0.022	0.12
ENSMUSG00000004113.18	Cacna1b	non-mTEC C6 (Aire+CCR7+ DC)	No	0.0979534147577175	0.00197221749948097	1	0.133	0.009
ENSMUSG00000110537.1	Gm4316	non-mTEC C6 (Aire+CCR7+ DC)	No	0.0978086671845399	0.000634430611197503	1	0.733	0.463
ENSMUSG00000040648.14	Ppip5k2	non-mTEC C6 (Aire+CCR7+ DC)	No	0.0968892932590935	0.00842695487145263	1	0.044	0.157
ENSMUSG00000113430.1	Gm47086	non-mTEC C6 (Aire+CCR7+ DC)	No	0.0942102127714586	0.00296469638479869	1	0.244	0.417
ENSMUSG00000041920.14	Slc16a6	non-mTEC C6 (Aire+CCR7+ DC)	No	0.0926493846179242	0.000586420944645602	1	0.111	0.278
ENSMUSG00000035569.17	Ankrd11	non-mTEC C6 (Aire+CCR7+ DC)	No	0.089447996653102	0.00371717299535741	1	0.333	0.556
ENSMUSG00000017837.12	Nkiras2	non-mTEC C6 (Aire+CCR7+ DC)	No	0.0880921937548655	0.00276738956591532	1	0.022	0.12
ENSMUSG00000026095.15	Asnsd1	non-mTEC C6 (Aire+CCR7+ DC)	No	0.0877077252541174	0.00326576566067394	1	0.178	0.25
ENSMUSG00000030946.13	Lhpp	non-mTEC C6 (Aire+CCR7+ DC)	No	0.0866018191909423	0.00660474429229796	1	0.244	0.093
ENSMUSG00000040006.13	Ginm1	non-mTEC C6 (Aire+CCR7+ DC)	No	0.0865718932270223	0.00678519161078933	1	0.311	0.509
ENSMUSG00000057506.5	Bloc1s2	non-mTEC C6 (Aire+CCR7+ DC)	No	0.0810304494152101	0.00352134386948793	1	0.222	0.352
ENSMUSG00000024006.17	Stk38	non-mTEC C6 (Aire+CCR7+ DC)	No	0.0808594655410491	0.000810163084042103	1	0.156	0.398
ENSMUSG00000025369.15	Smarcc2	non-mTEC C6 (Aire+CCR7+ DC)	No	0.0807321339043849	0.00350884086172444	1	0.267	0.481
ENSMUSG00000052512.17	Nav2	non-mTEC C6 (Aire+CCR7+ DC)	No	0.0799431450985848	0.000581215955418564	1	0.044	0.213
ENSMUSG00000019849.11	Prep	non-mTEC C6 (Aire+CCR7+ DC)	No	0.0789466129361544	0.00110382263847608	1	0.067	0.241
ENSMUSG00000020664.10	Dld	non-mTEC C6 (Aire+CCR7+ DC)	No	0.0787140359313218	0.000662217750693325	1	0.133	0.324
ENSMUSG00000093798.2	Gm8355	non-mTEC C6 (Aire+CCR7+ DC)	No	0.0781131696291583	0.00607763979681661	1	0.867	0.907
ENSMUSG00000024099.15	Ndufv2	non-mTEC C6 (Aire+CCR7+ DC)	No	0.0772866405184893	0.00738917639099436	1	0.356	0.574
ENSMUSG00000075297.10	H60b	non-mTEC C6 (Aire+CCR7+ DC)	No	0.0771814232045419	0.00246596488976753	1	0.133	0.009
ENSMUSG00000021113.5	Snapc1	non-mTEC C6 (Aire+CCR7+ DC)	No	0.0762916625285116	0.00182069646949429	1	0.067	0.185
ENSMUSG00000066900.11	Suds3	non-mTEC C6 (Aire+CCR7+ DC)	No	0.0760829798519956	0.00262246335244602	1	0.067	0.139
ENSMUSG00000073406.10	H2-Bl	non-mTEC C6 (Aire+CCR7+ DC)	No	0.0754243734380351	0.00029670910388179	1	0.578	0.25
ENSMUSG00000021518.4	Ptdss1	non-mTEC C6 (Aire+CCR7+ DC)	No	0.073453334756768	0.00248333818851334	1	0.156	0.398
ENSMUSG00000005378.17	Bud23	non-mTEC C6 (Aire+CCR7+ DC)	No	0.0726442784618724	0.00577822670764306	1	0.111	0.278
ENSMUSG00000022111.9	Uchl3	non-mTEC C6 (Aire+CCR7+ DC)	No	0.0723804723501726	0.00879033622080864	1	0.111	0.194
ENSMUSG00000024188.16	Luc7l	non-mTEC C6 (Aire+CCR7+ DC)	No	0.072157367447624	0.00475127682152055	1	0.133	0.296
ENSMUSG00000008496.19	Pou2f2	non-mTEC C6 (Aire+CCR7+ DC)	No	0.0717661569803759	0.000239201291109889	1	0.089	0.185
ENSMUSG00000045948.8	Mrps12	non-mTEC C6 (Aire+CCR7+ DC)	No	0.069115248903292	0.000356915332276077	1	0.111	0.269
ENSMUSG00000031010.17	Usp9x	non-mTEC C6 (Aire+CCR7+ DC)	No	0.0686628677801735	0.00804147779497417	1	0.222	0.38
ENSMUSG00000044285.8	Ubb-ps	non-mTEC C6 (Aire+CCR7+ DC)	No	0.0685628871584361	0.00300523299039748	1	0.889	0.981
ENSMUSG00000108092.1	Gm44189	non-mTEC C6 (Aire+CCR7+ DC)	No	0.0675389196428169	0.000684379294004246	1	0.111	0
ENSMUSG00000022808.5	Snx4	non-mTEC C6 (Aire+CCR7+ DC)	No	0.0667807537698585	0.00815613298447819	1	0.178	0.389
ENSMUSG00000019539.11	Rcn3	non-mTEC C6 (Aire+CCR7+ DC)	No	0.0653470950135429	0.00894614203900525	1	0.067	0.148
ENSMUSG00000031922.12	Cep57	non-mTEC C6 (Aire+CCR7+ DC)	No	0.0645480150076564	0.00182843335296142	1	0.156	0.333
ENSMUSG00000062859.15	Tcp11	non-mTEC C6 (Aire+CCR7+ DC)	No	0.0645317777417208	0.00384242585582404	1	0.022	0.111
ENSMUSG00000048222.3	Mfap1b	non-mTEC C6 (Aire+CCR7+ DC)	No	0.0643257454689385	0.00708614222001409	1	0.222	0.361
ENSMUSG00000060279.14	Ap2a1	non-mTEC C6 (Aire+CCR7+ DC)	No	0.0609265763905669	0.00270068257616271	1	0.089	0.222
ENSMUSG00000091831.5	Gm4707	non-mTEC C6 (Aire+CCR7+ DC)	No	0.0592959113220189	0.00376554701578218	1	0.333	0.583
ENSMUSG00000000902.13	Smarcb1	non-mTEC C6 (Aire+CCR7+ DC)	No	0.0592579483650669	0.00286520816094311	1	0.2	0.389
ENSMUSG00000050550.7	Gm11868	non-mTEC C6 (Aire+CCR7+ DC)	No	0.0591122670676956	2.17887838296328e-05	0.592545976246865	0.111	0.204
ENSMUSG00000045294.11	Insig1	non-mTEC C6 (Aire+CCR7+ DC)	No	0.0586555670851551	6.84714655567328e-05	1	0.244	0.556
ENSMUSG00000020190.13	Mknk2	non-mTEC C6 (Aire+CCR7+ DC)	No	0.0567901074255451	0.00843096881651258	1	0.533	0.787
ENSMUSG00000094344.1	Gm11942	non-mTEC C6 (Aire+CCR7+ DC)	No	0.0565300861220553	0.00015647867019423	1	0.556	0.491
ENSMUSG00000118400.1	Gm6336	non-mTEC C6 (Aire+CCR7+ DC)	No	0.0550651532680904	0.00603178208808073	1	0.089	0.185
ENSMUSG00000074479.3	Rtraf-ps	non-mTEC C6 (Aire+CCR7+ DC)	No	0.0544009400293034	0.000511861252541835	1	0.333	0.407
ENSMUSG00000025135.12	Anapc11	non-mTEC C6 (Aire+CCR7+ DC)	No	0.0517100458123747	0.00432852589114276	1	0.2	0.361
ENSMUSG00000072772.3	Grcc10	non-mTEC C6 (Aire+CCR7+ DC)	No	0.0515374244836956	0.00382922542891425	1	0.178	0.287
ENSMUSG00000091537.2	Tma7	non-mTEC C6 (Aire+CCR7+ DC)	No	0.0501452472463373	0.00135434192371053	1	0.4	0.602
ENSMUSG00000054792.15	Klhl18	non-mTEC C6 (Aire+CCR7+ DC)	No	0.0475575521692653	0.00295314598468665	1	0.067	0.176
ENSMUSG00000073147.3	5031425E22Rik	non-mTEC C6 (Aire+CCR7+ DC)	No	0.0468818053754123	0.00580328547597126	1	0.067	0.139
ENSMUSG00000063334.16	Krr1	non-mTEC C6 (Aire+CCR7+ DC)	No	0.0460759129144485	0.00802779175203106	1	0.111	0.296
ENSMUSG00000025465.13	Echs1	non-mTEC C6 (Aire+CCR7+ DC)	No	0.0454931057814006	0.00723336741956101	1	0.111	0.278
ENSMUSG00000085525.7	Gm13166	non-mTEC C6 (Aire+CCR7+ DC)	No	0.0444259646181653	0.000293400831964754	1	0.156	0.213
ENSMUSG00000035150.15	Eif2s3x	non-mTEC C6 (Aire+CCR7+ DC)	No	0.0434648454609796	0.0031905006154535	1	0.244	0.398
ENSMUSG00000056429.4	Tgoln1	non-mTEC C6 (Aire+CCR7+ DC)	No	0.0429013880452231	0.000199183827011371	1	0.444	0.722
ENSMUSG00000063273.11	Naa15	non-mTEC C6 (Aire+CCR7+ DC)	No	0.0424572697112092	0.0001109361211047	1	0.089	0.278
ENSMUSG00000060601.13	Nr1h2	non-mTEC C6 (Aire+CCR7+ DC)	No	0.0419091650057087	2.7123822667938e-05	0.737632357454575	0.311	0.593
ENSMUSG00000038000.10	Acd	non-mTEC C6 (Aire+CCR7+ DC)	No	0.0410864575080909	0.000851873357467092	1	0.2	0.435
ENSMUSG00000030869.11	Ndufab1	non-mTEC C6 (Aire+CCR7+ DC)	No	0.0400771638418739	0.00336159928495418	1	0.2	0.38
ENSMUSG00000022426.6	Josd1	non-mTEC C6 (Aire+CCR7+ DC)	No	0.0382935168088634	0.000370241128763606	1	0.111	0.306
ENSMUSG00000066441.14	Rdh11	non-mTEC C6 (Aire+CCR7+ DC)	No	0.0364967871229304	0.00872782888560786	1	0.089	0.241
ENSMUSG00000081208.1	Gm11400	non-mTEC C6 (Aire+CCR7+ DC)	No	0.0358809428006152	0.000139923891514948	1	0.333	0.639
ENSMUSG00000095704.2	Gm8221	non-mTEC C6 (Aire+CCR7+ DC)	No	0.0357735704196873	0.00102106822913233	1	0.867	0.593
ENSMUSG00000032540.16	Abhd5	non-mTEC C6 (Aire+CCR7+ DC)	No	0.0337086034870674	0.00842393404391073	1	0.022	0.102
ENSMUSG00000023452.19	Pisd	non-mTEC C6 (Aire+CCR7+ DC)	No	0.0318401643445831	0.000229786611012209	1	0.289	0.63
ENSMUSG00000024761.3	Gm16437	non-mTEC C6 (Aire+CCR7+ DC)	No	0.0298039429546361	6.12797230206492e-05	1	0.711	0.611
ENSMUSG00000024146.9	Cript	non-mTEC C6 (Aire+CCR7+ DC)	No	0.0296863265707346	0.00524476455720632	1	0.267	0.444
ENSMUSG00000019370.10	Calm3	non-mTEC C6 (Aire+CCR7+ DC)	No	0.0287986784145142	0.003803666363018	1	0.533	0.759
ENSMUSG00000110669.1	Gm10060	non-mTEC C6 (Aire+CCR7+ DC)	No	0.0278978781155633	0.00558523125891673	1	0.467	0.306
ENSMUSG00000110964.1	Gm20953	non-mTEC C6 (Aire+CCR7+ DC)	No	0.0272862676825087	0.00528915639307722	1	0.311	0.102
ENSMUSG00000002227.15	Mov10	non-mTEC C6 (Aire+CCR7+ DC)	No	0.0271682957667985	0.000293132600355251	1	0.111	0.324
ENSMUSG00000050114.7	Prdx6b	non-mTEC C6 (Aire+CCR7+ DC)	No	0.0269353784459304	3.72456601338396e-05	1	0.067	0.259
ENSMUSG00000014301.13	Pam16	non-mTEC C6 (Aire+CCR7+ DC)	No	0.0265931405364727	0.00822980187137727	1	0.067	0.185
ENSMUSG00000024914.16	Drap1	non-mTEC C6 (Aire+CCR7+ DC)	No	0.0262932599630192	0.00940076157655466	1	0.089	0.157
ENSMUSG00000034452.7	Slc24a1	non-mTEC C6 (Aire+CCR7+ DC)	No	0.0251849348092767	0.000416058215455611	1	0.133	0.343
ENSMUSG00000024742.15	Fen1	non-mTEC C6 (Aire+CCR7+ DC)	No	0.0251706649854427	0.00229126013400905	1	0.044	0.139
ENSMUSG00000091705.8	H2-Q2	non-mTEC C6 (Aire+CCR7+ DC)	No	0.0249633737762479	5.88948817497e-05	1	0.844	0.546
ENSMUSG00000112003.1	Gm4864	non-mTEC C6 (Aire+CCR7+ DC)	No	0.0235293182173662	5.24884466604449e-06	0.14274233069308	0.111	0.222
ENSMUSG00000083396.1	Gm15542	non-mTEC C6 (Aire+CCR7+ DC)	No	0.02258264688928	0.00885856017593974	1	0.244	0.426
ENSMUSG00000036572.16	Upf3b	non-mTEC C6 (Aire+CCR7+ DC)	No	0.0222158705451484	0.0038569817655386	1	0.133	0.315
ENSMUSG00000031097.15	Tnni2	non-mTEC C6 (Aire+CCR7+ DC)	No	0.0219451692818754	0.00104701557080095	1	0.067	0.194
ENSMUSG00000083193.1	4930595D18Rik	non-mTEC C6 (Aire+CCR7+ DC)	No	0.0211784009011084	0.00355172661797211	1	0.089	0.13
ENSMUSG00000061062.5	Hdac1-ps	non-mTEC C6 (Aire+CCR7+ DC)	No	0.0210163308742228	1.11597693388529e-10	3.03489927170106e-06	0.133	0.472
ENSMUSG00000024732.7	Ccdc86	non-mTEC C6 (Aire+CCR7+ DC)	No	0.0208602859370525	0.00389184609717218	1	0.044	0.157
ENSMUSG00000015478.13	Rnf5	non-mTEC C6 (Aire+CCR7+ DC)	No	0.0204799018176219	0.000960800894527352	1	0.2	0.407
ENSMUSG00000083240.3	Gm13453	non-mTEC C6 (Aire+CCR7+ DC)	No	0.0203064584004187	1.91615547434499e-06	0.0521098481248119	0.311	0.491
ENSMUSG00000086922.2	Gm13835	non-mTEC C6 (Aire+CCR7+ DC)	No	0.0195772650561266	1.15492202259326e-05	0.314081044044237	0.489	0.759
ENSMUSG00000032249.14	Anp32a	non-mTEC C6 (Aire+CCR7+ DC)	No	0.0194815686088961	0.00342476964691212	1	0.178	0.426
ENSMUSG00000059064.8	Gm10059	non-mTEC C6 (Aire+CCR7+ DC)	No	0.0185471179595195	7.69751113461039e-06	0.209333815305729	0.244	0.611
ENSMUSG00000054405.14	Dnajc8	non-mTEC C6 (Aire+CCR7+ DC)	No	0.0178129901062355	0.00030041995186794	1	0.444	0.741
ENSMUSG00000028832.11	Stmn1	non-mTEC C6 (Aire+CCR7+ DC)	No	0.0175939160243381	0.00343397506341576	1	0.022	0.102
ENSMUSG00000082474.3	Gm8213	non-mTEC C6 (Aire+CCR7+ DC)	No	0.0174895138565795	0.00224273155560274	1	0.089	0.259
ENSMUSG00000018770.9	Atp5g3	non-mTEC C6 (Aire+CCR7+ DC)	No	0.0173049601012833	0.000190171440189651	1	0.311	0.648
ENSMUSG00000110331.1	Nudc-ps1	non-mTEC C6 (Aire+CCR7+ DC)	No	0.0159753759290303	6.00054920946877e-05	1	0.156	0.269
ENSMUSG00000082424.4	Gm13292	non-mTEC C6 (Aire+CCR7+ DC)	No	0.0157900113453555	0.00310658683345632	1	0.356	0.602
ENSMUSG00000101795.2	Gm5835	non-mTEC C6 (Aire+CCR7+ DC)	No	0.0153187277544971	0.00018376649490156	1	0.711	0.926
ENSMUSG00000046691.14	Chtf8	non-mTEC C6 (Aire+CCR7+ DC)	No	0.0146055855515827	0.00606040769926872	1	0.267	0.259
ENSMUSG00000030662.10	Ipo5	non-mTEC C6 (Aire+CCR7+ DC)	No	0.0141367297885062	0.00121300945039958	1	0.044	0.259
ENSMUSG00000034674.18	Tdg	non-mTEC C6 (Aire+CCR7+ DC)	No	0.0138749855380402	0.000500033170527349	1	0.111	0.37
ENSMUSG00000042642.13	Flad1	non-mTEC C6 (Aire+CCR7+ DC)	No	0.0134611074474251	1.76306129410807e-05	0.479464518932689	0.022	0.231
ENSMUSG00000115662.1	Gm7232	non-mTEC C6 (Aire+CCR7+ DC)	No	0.0117718551337883	0.000130113888937894	1	0.711	0.917
ENSMUSG00000063328.6	Gm9396	non-mTEC C6 (Aire+CCR7+ DC)	No	0.0110519095016832	0.00945495596120689	1	0.222	0.315
ENSMUSG00000041058.15	Wwp1	non-mTEC C6 (Aire+CCR7+ DC)	No	0.0109934108545392	0.000346212271769853	1	0.022	0.167
ENSMUSG00000085783.3	Gm9816	non-mTEC C6 (Aire+CCR7+ DC)	No	0.0109490163432448	0.00368913422416846	1	0.222	0.296
ENSMUSG00000083283.3	Gm15361	non-mTEC C6 (Aire+CCR7+ DC)	No	0.0107982711724464	8.6619433109902e-05	1	0.378	0.509
ENSMUSG00000023571.4	C1qtnf12	non-mTEC C6 (Aire+CCR7+ DC)	No	0.0106792373337455	0.00519210839861388	1	0.067	0.194
ENSMUSG00000108204.1	Gm44180	non-mTEC C6 (Aire+CCR7+ DC)	No	0.0105952194773562	0.000408638752205885	1	0.667	0.667
ENSMUSG00000115355.1	4930445E18Rik	non-mTEC C6 (Aire+CCR7+ DC)	No	0.00982516783605891	0.00592905037094156	1	0.022	0.12
ENSMUSG00000083116.1	Gm13410	non-mTEC C6 (Aire+CCR7+ DC)	No	0.00978456613633977	0.00995243352251299	1	0.267	0.352
ENSMUSG00000074280.6	Gm6166	non-mTEC C6 (Aire+CCR7+ DC)	No	0.00961730644108048	0.00313227506279776	1	0.378	0.5
ENSMUSG00000067869.4	Tcea1-ps1	non-mTEC C6 (Aire+CCR7+ DC)	No	0.0090552505457015	0.0063081421808192	1	0.267	0.343
ENSMUSG00000066553.5	Gm6969	non-mTEC C6 (Aire+CCR7+ DC)	No	0.00890319080615141	0.00274254785167833	1	0.511	0.759
ENSMUSG00000028932.8	Psmc2	non-mTEC C6 (Aire+CCR7+ DC)	No	0.00856873352176146	9.77148115691245e-05	1	0.333	0.63
ENSMUSG00000091697.2	Eif3s6-ps2	non-mTEC C6 (Aire+CCR7+ DC)	No	0.00817315399561749	0.00630964564187934	1	0.267	0.37
ENSMUSG00000080848.3	Gm9385	non-mTEC C6 (Aire+CCR7+ DC)	No	0.00811002816719616	0.00760957113372688	1	0.6	0.75
ENSMUSG00000083668.1	Gm5648	non-mTEC C6 (Aire+CCR7+ DC)	No	0.00788314978055797	0.00151415138695546	1	0.156	0.13
ENSMUSG00000083477.2	Gm5555	non-mTEC C6 (Aire+CCR7+ DC)	No	0.00741315345171566	0.00277384108193234	1	0.2	0.25
ENSMUSG00000081121.1	Gm12791	non-mTEC C6 (Aire+CCR7+ DC)	No	0.00740933072286255	0.00307635433101707	1	0.089	0.111
ENSMUSG00000027694.9	Gm8325	non-mTEC C6 (Aire+CCR7+ DC)	No	0.0071402772329929	0.00403950968391646	1	0.311	0.5
ENSMUSG00000027655.14	Dhx35	non-mTEC C6 (Aire+CCR7+ DC)	No	0.00710924657679346	0.00354274943926162	1	0.022	0.148
ENSMUSG00000051118.9	Olfr77	non-mTEC C6 (Aire+CCR7+ DC)	No	0.006109444883552	0.00336988780728235	1	0.556	0.667
ENSMUSG00000031728.10	Zfp821	non-mTEC C6 (Aire+CCR7+ DC)	No	0.00603484936939262	0.00916160756920568	1	0.022	0.12
ENSMUSG00000031917.12	Nip7	non-mTEC C6 (Aire+CCR7+ DC)	No	0.00598757861449514	0.0063248552210736	1	0.044	0.176
ENSMUSG00000096887.2	Gm20594	non-mTEC C6 (Aire+CCR7+ DC)	No	0.00584085157736439	0.00298739253331001	1	0.444	0.37
ENSMUSG00000024030.7	Abcg1	non-mTEC C6 (Aire+CCR7+ DC)	No	0.00537481713231813	0.00478982167525157	1	0.733	0.463
ENSMUSG00000050555.9	Hyls1	non-mTEC C6 (Aire+CCR7+ DC)	No	0.00536888334204851	0.00326936609827248	1	0.378	0.13
ENSMUSG00000074506.4	Gm10705	non-mTEC C6 (Aire+CCR7+ DC)	No	0.00488079208556797	0.00514065976219358	1	0.289	0.398
ENSMUSG00000083750.1	Gm14108	non-mTEC C6 (Aire+CCR7+ DC)	No	0.00445336702223226	0.00482082571645299	1	0.2	0.38
ENSMUSG00000080935.3	Got2-ps1	non-mTEC C6 (Aire+CCR7+ DC)	No	0.00421124407193799	0.00658417711193247	1	0.178	0.231
ENSMUSG00000118241.1	Gm5824	non-mTEC C6 (Aire+CCR7+ DC)	No	0.00416513103993561	4.35846269276677e-07	0.0118528392929792	0.111	0.269
ENSMUSG00000058809.8	Hspd1-ps3	non-mTEC C6 (Aire+CCR7+ DC)	No	0.00414436474522165	0.00100230781732982	1	0.133	0.278
ENSMUSG00000020362.13	Cnot6	non-mTEC C6 (Aire+CCR7+ DC)	No	0.0037871833354525	0.00153141633013934	1	0.067	0.213
ENSMUSG00000091020.3	Gm5828	non-mTEC C6 (Aire+CCR7+ DC)	No	0.00372456470018152	0.00501351116171773	1	0.133	0.231
ENSMUSG00000046993.6	Gm5637	non-mTEC C6 (Aire+CCR7+ DC)	No	0.00363878743269533	2.64328685765842e-06	0.0718841860940208	0.644	0.935
ENSMUSG00000082431.3	Prdx2-ps1	non-mTEC C6 (Aire+CCR7+ DC)	No	0.00343592317099122	2.16796359136135e-05	0.589577698670719	0.222	0.509
ENSMUSG00000101111.1	Gm28437	non-mTEC C6 (Aire+CCR7+ DC)	No	0.00308058144464871	2.55396378044376e-06	0.069455045009168	0.489	0.796
ENSMUSG00000060019.6	Gm10073	non-mTEC C6 (Aire+CCR7+ DC)	No	0.00278845838017284	0.00420150116784667	1	0.356	0.574
ENSMUSG00000062284.5	Gm6030	non-mTEC C6 (Aire+CCR7+ DC)	No	0.00258913876381963	0.00965374149788108	1	0.311	0.407
ENSMUSG00000117202.1	Gm9349	non-mTEC C6 (Aire+CCR7+ DC)	No	0.00236173209839323	0.00331332542898172	1	0.222	0.315
ENSMUSG00000034024.8	Cct2	non-mTEC C6 (Aire+CCR7+ DC)	No	0.00225651977571717	0.000981685835402454	1	0.4	0.722
ENSMUSG00000082791.3	Gm4875	non-mTEC C6 (Aire+CCR7+ DC)	No	0.00212276046922442	0.00372020135337832	1	0.178	0.269
ENSMUSG00000082336.1	Gm8401	non-mTEC C6 (Aire+CCR7+ DC)	No	0.00150423986753762	0.00471387519448533	1	0.089	0.176
ENSMUSG00000064208.6	Gm10145	non-mTEC C6 (Aire+CCR7+ DC)	No	0.00143285073670987	1.12234293750813e-05	0.305221161855336	0.156	0.37
ENSMUSG00000042165.8	Gm9774	non-mTEC C6 (Aire+CCR7+ DC)	No	0.00140777757966606	0.00676450674022253	1	0.289	0.463
ENSMUSG00000099397.1	Gm7809	non-mTEC C6 (Aire+CCR7+ DC)	No	0.00115379321449324	3.05624291984561e-05	0.831145262052015	0.311	0.602
ENSMUSG00000019494.14	Cops6	non-mTEC C6 (Aire+CCR7+ DC)	No	0.00108495067193703	0.00908090648170773	1	0.333	0.574
ENSMUSG00000106895.1	Gm4754	non-mTEC C6 (Aire+CCR7+ DC)	No	0.00103973762514778	0.00364478734300801	1	0.4	0.574
ENSMUSG00000084384.3	Gm12251	non-mTEC C6 (Aire+CCR7+ DC)	No	0.000744403679830738	0.00876373000362566	1	0.156	0.333
ENSMUSG00000107020.1	Gm6051	non-mTEC C6 (Aire+CCR7+ DC)	No	0.000628243243733398	4.85044191015202e-06	0.131907767746584	0.022	0.13
ENSMUSG00000082927.3	Gm5863	non-mTEC C6 (Aire+CCR7+ DC)	No	0.000549297574631488	0.000993476273927785	1	0.244	0.472
ENSMUSG00000083992.1	Gm11478	non-mTEC C6 (Aire+CCR7+ DC)	No	0.00038907718669999	0.0013329827130184	1	0.711	0.917
ENSMUSG00000099779.1	Gm8228	non-mTEC C6 (Aire+CCR7+ DC)	No	0.000385462261870053	0.000482962064019662	1	0.022	0.111
ENSMUSG00000090103.1	Gm16094	non-mTEC C6 (Aire+CCR7+ DC)	No	0.000374370156476275	0.0042270430495474	1	0.422	0.657
ENSMUSG00000059058.7	Tma7-ps	non-mTEC C6 (Aire+CCR7+ DC)	No	0.000253923598590646	0.0080512138770434	1	0.111	0.269
ENSMUSG00000047347.7	Tdg-ps	non-mTEC C6 (Aire+CCR7+ DC)	No	8.95243188357088e-05	0.000195694055775745	1	0.022	0.12
ENSMUSG00000070025.8	Gm10284	non-mTEC C6 (Aire+CCR7+ DC)	No	6.61126128075925e-05	0.0087977413930058	1	0.111	0.278
ENSMUSG00000100863.1	Gm12669	non-mTEC C6 (Aire+CCR7+ DC)	No	-0.000314904042501778	0.00313381827856989	1	0.178	0.333
ENSMUSG00000115193.1	Gm6533	non-mTEC C6 (Aire+CCR7+ DC)	No	-0.000530581545179319	0.00632205132831846	1	0.489	0.713
ENSMUSG00000079224.5	Gm6565	non-mTEC C6 (Aire+CCR7+ DC)	No	-0.000607926799831564	0.00242137426301066	1	0.044	0.167
ENSMUSG00000067925.4	Rtl8a	non-mTEC C6 (Aire+CCR7+ DC)	No	-0.000650481707734492	0.00316475567791436	1	0.022	0.12
ENSMUSG00000062683.11	Atp5g2	non-mTEC C6 (Aire+CCR7+ DC)	No	-0.000666448167865957	0.00918342307469537	1	0.489	0.694
ENSMUSG00000079108.6	Srp54c	non-mTEC C6 (Aire+CCR7+ DC)	No	-0.000687331487494086	0.00445257120656305	1	0.156	0.352
ENSMUSG00000080829.1	Gm8545	non-mTEC C6 (Aire+CCR7+ DC)	No	-0.000787048771586585	6.65159200576399e-06	0.180890044596752	0.133	0.37
ENSMUSG00000081494.1	Gm14130	non-mTEC C6 (Aire+CCR7+ DC)	No	-0.000807437918640516	0.00475083205204334	1	0.2	0.444
ENSMUSG00000097943.1	Gm7833	non-mTEC C6 (Aire+CCR7+ DC)	No	-0.00090461556541291	0.00736220770985813	1	0	0.102
ENSMUSG00000083562.1	Gm13234	non-mTEC C6 (Aire+CCR7+ DC)	No	-0.00104893236831916	0.0048743598272029	1	0	0.111
ENSMUSG00000090319.2	Gm4462	non-mTEC C6 (Aire+CCR7+ DC)	No	-0.00115027406088301	0.00704151416371493	1	0.133	0.315
ENSMUSG00000094683.2	Ap3m1-ps	non-mTEC C6 (Aire+CCR7+ DC)	No	-0.00119014724160074	0.00331310599907468	1	0.022	0.111
ENSMUSG00000082301.1	Gm14032	non-mTEC C6 (Aire+CCR7+ DC)	No	-0.00121064976546424	0.00736220770985825	1	0	0.102
ENSMUSG00000098179.1	Gm8709	non-mTEC C6 (Aire+CCR7+ DC)	No	-0.00134338529559678	0.00322315596273523	1	0	0.12
ENSMUSG00000084280.1	Gm11972	non-mTEC C6 (Aire+CCR7+ DC)	No	-0.00135198773831033	0.00212790857458963	1	0	0.13
ENSMUSG00000082197.1	Gm8577	non-mTEC C6 (Aire+CCR7+ DC)	No	-0.00138463493948645	0.00322315596273521	1	0	0.12
ENSMUSG00000068798.10	Rap1a	non-mTEC C6 (Aire+CCR7+ DC)	No	-0.00140625139917855	0.00711731625299254	1	0.2	0.407
ENSMUSG00000057685.8	Gm8526	non-mTEC C6 (Aire+CCR7+ DC)	No	-0.00142796186159677	0.00212790857458963	1	0	0.13
ENSMUSG00000099647.1	Gm5776	non-mTEC C6 (Aire+CCR7+ DC)	No	-0.00145725080157405	9.25043713832814e-05	1	0.022	0.148
ENSMUSG00000111992.1	Gm47724	non-mTEC C6 (Aire+CCR7+ DC)	No	-0.00156752133361839	0.00933383182252651	1	0.067	0.25
ENSMUSG00000014867.9	Surf4	non-mTEC C6 (Aire+CCR7+ DC)	No	-0.00158520104994664	0.00424968353575588	1	0.333	0.602
ENSMUSG00000115738.1	Gm7543	non-mTEC C6 (Aire+CCR7+ DC)	No	-0.00159398881820071	0.00736220770985822	1	0	0.102
ENSMUSG00000118252.1	Gm5521	non-mTEC C6 (Aire+CCR7+ DC)	No	-0.00163439048697777	0.00698076098503974	1	0.044	0.204
ENSMUSG00000102038.1	Gm12345	non-mTEC C6 (Aire+CCR7+ DC)	No	-0.00170791422553527	0.00736220770985832	1	0	0.102
ENSMUSG00000113611.1	Gm47750	non-mTEC C6 (Aire+CCR7+ DC)	No	-0.00172211228489931	0.00092202069009332	1	0	0.148
ENSMUSG00000053830.4	Gm9923	non-mTEC C6 (Aire+CCR7+ DC)	No	-0.00191614181681474	0.0048743598272029	1	0	0.111
ENSMUSG00000111686.1	Rab7-ps1	non-mTEC C6 (Aire+CCR7+ DC)	No	-0.001926696576309	0.00629842197568386	1	0.2	0.426
ENSMUSG00000042605.16	Atxn2	non-mTEC C6 (Aire+CCR7+ DC)	No	-0.00192941312124528	0.00950207624354958	1	0.133	0.306
ENSMUSG00000004263.15	Atn1	non-mTEC C6 (Aire+CCR7+ DC)	No	-0.00195908079774343	0.00715484420664127	1	0.022	0.102
ENSMUSG00000083836.1	Ldha-ps2	non-mTEC C6 (Aire+CCR7+ DC)	No	-0.00210308236601476	0.000604860118876534	1	0	0.157
ENSMUSG00000115431.1	Gm3219	non-mTEC C6 (Aire+CCR7+ DC)	No	-0.0021116650648349	0.00487435982720298	1	0	0.111
ENSMUSG00000095168.1	Gm4795	non-mTEC C6 (Aire+CCR7+ DC)	No	-0.00214586912191078	0.00922821793310498	1	0.022	0.185
ENSMUSG00000112364.1	4930503E24Rik	non-mTEC C6 (Aire+CCR7+ DC)	No	-0.00220623888652563	0.00411959095260666	1	0.022	0.204
ENSMUSG00000091421.3	Gm4202	non-mTEC C6 (Aire+CCR7+ DC)	No	-0.0022296149498465	2.88072007207592e-05	0.783411823601047	0.511	0.815
ENSMUSG00000081128.1	Gm13328	non-mTEC C6 (Aire+CCR7+ DC)	No	-0.0022555304036223	0.00736220770985813	1	0	0.102
ENSMUSG00000094374.2	Gm5435	non-mTEC C6 (Aire+CCR7+ DC)	No	-0.00228465475645923	0.00385451136369704	1	0.044	0.241
ENSMUSG00000081084.1	Gm5638	non-mTEC C6 (Aire+CCR7+ DC)	No	-0.00230426275688674	0.00060486011887653	1	0	0.157
ENSMUSG00000083291.3	Gm13679	non-mTEC C6 (Aire+CCR7+ DC)	No	-0.00231688274896396	0.00393704572070074	1	0.578	0.815
ENSMUSG00000084183.1	Gm12009	non-mTEC C6 (Aire+CCR7+ DC)	No	-0.00234876287289794	5.99828339390373e-05	1	0.467	0.778
ENSMUSG00000078183.3	Gm15610	non-mTEC C6 (Aire+CCR7+ DC)	No	-0.00236201031330124	0.00701300573320905	1	0.022	0.194
ENSMUSG00000083829.1	Gm2199	non-mTEC C6 (Aire+CCR7+ DC)	No	-0.00239484151582297	0.00342012280843593	1	0.089	0.296
ENSMUSG00000005732.14	Ranbp1	non-mTEC C6 (Aire+CCR7+ DC)	No	-0.00241448428505131	0.000700155771856555	1	0.178	0.37
ENSMUSG00000042535.9	Gtpbp1	non-mTEC C6 (Aire+CCR7+ DC)	No	-0.00244221914188958	0.00374135300220095	1	0.422	0.704
ENSMUSG00000114127.1	Gm8231	non-mTEC C6 (Aire+CCR7+ DC)	No	-0.00245028180145115	0.00248364227485987	1	0.156	0.389
ENSMUSG00000068397.4	Gm10240	non-mTEC C6 (Aire+CCR7+ DC)	No	-0.00248943536254613	0.0030644309674614	1	0.133	0.37
ENSMUSG00000115457.1	Gm2387	non-mTEC C6 (Aire+CCR7+ DC)	No	-0.00249075574570344	0.00986536322309517	1	0.444	0.694
ENSMUSG00000100767.1	Gm3508	non-mTEC C6 (Aire+CCR7+ DC)	No	-0.00251356497756694	0.00487435982720283	1	0	0.111
ENSMUSG00000094594.2	Tpd52-ps	non-mTEC C6 (Aire+CCR7+ DC)	No	-0.00255708362367689	0.00920189416950793	1	0.022	0.185
ENSMUSG00000114579.1	Gm4130	non-mTEC C6 (Aire+CCR7+ DC)	No	-0.00266253225387659	0.00100263590400177	1	0.489	0.75
ENSMUSG00000113198.1	Gm6988	non-mTEC C6 (Aire+CCR7+ DC)	No	-0.00271635650376496	0.00541124178137089	1	0.156	0.398
ENSMUSG00000082002.1	Gm6568	non-mTEC C6 (Aire+CCR7+ DC)	No	-0.00274910774852358	0.000109029903990062	1	0	0.194
ENSMUSG00000113143.1	Ly6e-ps1	non-mTEC C6 (Aire+CCR7+ DC)	No	-0.00288541667923552	0.000296078635431246	1	0.067	0.287
ENSMUSG00000108394.1	Gm45477	non-mTEC C6 (Aire+CCR7+ DC)	No	-0.00295982954290458	0.00736220770985822	1	0	0.102
ENSMUSG00000091825.1	Gm5778	non-mTEC C6 (Aire+CCR7+ DC)	No	-0.00296279230171006	0.00389938533812599	1	0.156	0.398
ENSMUSG00000070282.6	3000002C10Rik	non-mTEC C6 (Aire+CCR7+ DC)	No	-0.00298682777445083	1.03027025661827e-05	0.280181996287337	0.111	0.426
ENSMUSG00000083004.1	Gm13413	non-mTEC C6 (Aire+CCR7+ DC)	No	-0.00298908520222941	0.00468484623776314	1	0.089	0.324
ENSMUSG00000082192.2	Gm14719	non-mTEC C6 (Aire+CCR7+ DC)	No	-0.0030101318608423	0.00170245837165059	1	0.267	0.537
ENSMUSG00000028464.16	Tpm2	non-mTEC C6 (Aire+CCR7+ DC)	No	-0.00303208213974965	0.000991934183664538	1	0.044	0.185
ENSMUSG00000085401.2	Slc39a1-ps	non-mTEC C6 (Aire+CCR7+ DC)	No	-0.00304425606636326	0.000604860118876538	1	0	0.157
ENSMUSG00000066878.5	Gm10184	non-mTEC C6 (Aire+CCR7+ DC)	No	-0.00307565740851613	0.00140219528809617	1	0	0.139
ENSMUSG00000075609.3	Gm7935	non-mTEC C6 (Aire+CCR7+ DC)	No	-0.00309865103835875	0.0048880552411265	1	0.022	0.204
ENSMUSG00000080914.1	Gm7129	non-mTEC C6 (Aire+CCR7+ DC)	No	-0.00314520459393733	0.0039469159884253	1	0.2	0.463
ENSMUSG00000083754.3	Gm7803	non-mTEC C6 (Aire+CCR7+ DC)	No	-0.00319253178422074	0.000892699723341715	1	0.133	0.417
ENSMUSG00000051495.7	Irf2bp2	non-mTEC C6 (Aire+CCR7+ DC)	No	-0.00319910841021423	0.00625753879496265	1	0.089	0.287
ENSMUSG00000048188.6	Gm8181	non-mTEC C6 (Aire+CCR7+ DC)	No	-0.00320343418780804	0.00736220770985822	1	0	0.102
ENSMUSG00000084342.1	Gm11224	non-mTEC C6 (Aire+CCR7+ DC)	No	-0.00330773625243124	0.00323877759347578	1	0.044	0.259
ENSMUSG00000059658.5	Gm16379	non-mTEC C6 (Aire+CCR7+ DC)	No	-0.00343616749250694	0.000989321114298505	1	0.022	0.241
ENSMUSG00000094090.2	Gm8494	non-mTEC C6 (Aire+CCR7+ DC)	No	-0.00356379445234017	0.00594137476206792	1	0.2	0.444
ENSMUSG00000082905.1	Gm7823	non-mTEC C6 (Aire+CCR7+ DC)	No	-0.00366121021681919	0.00761506833186394	1	0.311	0.574
ENSMUSG00000098135.1	Gm6946	non-mTEC C6 (Aire+CCR7+ DC)	No	-0.00371463796389937	0.000348118612228908	1	0.022	0.25
ENSMUSG00000081221.4	Gm14760	non-mTEC C6 (Aire+CCR7+ DC)	No	-0.00376589924237046	0.00340314381138446	1	0.133	0.389
ENSMUSG00000082076.1	Gm8659	non-mTEC C6 (Aire+CCR7+ DC)	No	-0.00389529429774726	0.00108876114493751	1	0.111	0.389
ENSMUSG00000100794.1	Gm29667	non-mTEC C6 (Aire+CCR7+ DC)	No	-0.0039007867967155	0.00389019616362527	1	0.044	0.25
ENSMUSG00000113072.1	Gm47820	non-mTEC C6 (Aire+CCR7+ DC)	No	-0.00399377140014214	0.00736220770985822	1	0	0.102
ENSMUSG00000100131.1	Gm28439	non-mTEC C6 (Aire+CCR7+ DC)	No	-0.00404189506180566	0.00218381554764608	1	0.533	0.806
ENSMUSG00000096617.3	Gm5559	non-mTEC C6 (Aire+CCR7+ DC)	No	-0.00405138262401568	0.00173208284790839	1	0.133	0.417
ENSMUSG00000112597.1	Gm4777	non-mTEC C6 (Aire+CCR7+ DC)	No	-0.00406549274367259	0.00523154103104225	1	0.311	0.593
ENSMUSG00000068243.6	Gm7079	non-mTEC C6 (Aire+CCR7+ DC)	No	-0.00419587443074582	0.00041903561537241	1	0.267	0.574
ENSMUSG00000078495.10	Zfp984	non-mTEC C6 (Aire+CCR7+ DC)	No	-0.00422836243667279	0.0044469067309182	1	0.089	0.287
ENSMUSG00000080708.1	Ccnd3-ps	non-mTEC C6 (Aire+CCR7+ DC)	No	-0.004269448219051	7.05068443109658e-05	1	0	0.204
ENSMUSG00000098154.2	Gm5787	non-mTEC C6 (Aire+CCR7+ DC)	No	-0.00432399258457	0.000880084917762351	1	0.089	0.361
ENSMUSG00000083391.2	Gm14148	non-mTEC C6 (Aire+CCR7+ DC)	No	-0.00438724289439967	0.00816694758401126	1	0.2	0.454
ENSMUSG00000113412.1	Gm5191	non-mTEC C6 (Aire+CCR7+ DC)	No	-0.00441339606830308	4.54441456306404e-05	1	0	0.213
ENSMUSG00000099998.1	Gm6501	non-mTEC C6 (Aire+CCR7+ DC)	No	-0.00448967273481598	0.00212790857458968	1	0	0.13
ENSMUSG00000081370.1	Gm9105	non-mTEC C6 (Aire+CCR7+ DC)	No	-0.0045117055185132	0.00493574286269901	1	0.067	0.287
ENSMUSG00000106827.1	Gm7556	non-mTEC C6 (Aire+CCR7+ DC)	No	-0.00458681921775447	0.000877588324393249	1	0.111	0.398
ENSMUSG00000084215.3	Gm11814	non-mTEC C6 (Aire+CCR7+ DC)	No	-0.00468652619536657	0.000568907061483122	1	0.067	0.315
ENSMUSG00000062846.7	Gm14176	non-mTEC C6 (Aire+CCR7+ DC)	No	-0.00471481299979187	0.000163453735527185	1	0.244	0.556
ENSMUSG00000084129.1	Hmgb1-ps1	non-mTEC C6 (Aire+CCR7+ DC)	No	-0.0048451728605664	0.00140219528809619	1	0	0.139
ENSMUSG00000082016.3	Pgam1-ps2	non-mTEC C6 (Aire+CCR7+ DC)	No	-0.00484972484324005	0.00278876482330052	1	0.044	0.259
ENSMUSG00000050490.7	Psma5-ps	non-mTEC C6 (Aire+CCR7+ DC)	No	-0.00485945435196441	0.003504840091387	1	0.222	0.481
ENSMUSG00000096171.1	Gm8055	non-mTEC C6 (Aire+CCR7+ DC)	No	-0.00490885831649294	0.000170579660097232	1	0.089	0.407
ENSMUSG00000111613.1	Gm4977	non-mTEC C6 (Aire+CCR7+ DC)	No	-0.0049442637295956	0.00529379120709257	1	0.489	0.759
ENSMUSG00000043424.10	Eif3j2	non-mTEC C6 (Aire+CCR7+ DC)	No	-0.00496027336362875	0.00736220770985822	1	0	0.102
ENSMUSG00000097711.1	Gm5523	non-mTEC C6 (Aire+CCR7+ DC)	No	-0.00496065448683415	0.00053774800882877	1	0.089	0.38
ENSMUSG00000118093.1	Gm17802	non-mTEC C6 (Aire+CCR7+ DC)	No	-0.00515336008808456	4.84737726912036e-05	1	0.133	0.481
ENSMUSG00000020612.16	Prkar1a	non-mTEC C6 (Aire+CCR7+ DC)	No	-0.00524194102916198	0.00876018883460089	1	0.733	0.926
ENSMUSG00000096449.2	Gm4076	non-mTEC C6 (Aire+CCR7+ DC)	No	-0.0054173766484938	0.00211844531240477	1	0.489	0.778
ENSMUSG00000108702.1	Gm9333	non-mTEC C6 (Aire+CCR7+ DC)	No	-0.00552133360040412	0.00722786701524548	1	0.067	0.278
ENSMUSG00000052825.6	Gm9892	non-mTEC C6 (Aire+CCR7+ DC)	No	-0.00558001883550046	0.00490892617124467	1	0.2	0.454
ENSMUSG00000092193.1	Cd9-ps	non-mTEC C6 (Aire+CCR7+ DC)	No	-0.00561377788893578	0.00272157873310596	1	0.178	0.463
ENSMUSG00000067161.6	Gm5560	non-mTEC C6 (Aire+CCR7+ DC)	No	-0.00579020572397438	4.95371257751117e-06	0.134716213545416	0.156	0.519
ENSMUSG00000106930.1	Gm6450	non-mTEC C6 (Aire+CCR7+ DC)	No	-0.00584436467116074	0.00350897087597951	1	0.178	0.454
ENSMUSG00000028911.16	Srsf4	non-mTEC C6 (Aire+CCR7+ DC)	No	-0.00604244239160567	3.77519697039356e-05	1	0.089	0.269
ENSMUSG00000113275.1	Tubb2a-ps2	non-mTEC C6 (Aire+CCR7+ DC)	No	-0.00609711323450174	0.000728941503221478	1	0.089	0.37
ENSMUSG00000082097.1	Gm14039	non-mTEC C6 (Aire+CCR7+ DC)	No	-0.00609954611041944	0.00982359861865707	1	0.2	0.454
ENSMUSG00000098021.2	Gm9522	non-mTEC C6 (Aire+CCR7+ DC)	No	-0.00613538251140909	0.000172405812967531	1	0.156	0.481
ENSMUSG00000082900.1	Gm11557	non-mTEC C6 (Aire+CCR7+ DC)	No	-0.00619751400113189	0.00101609912173746	1	0.178	0.463
ENSMUSG00000017778.14	Cox7c	non-mTEC C6 (Aire+CCR7+ DC)	No	-0.00624836417841157	0.00986055137785951	1	0.422	0.676
ENSMUSG00000048538.7	Gm9826	non-mTEC C6 (Aire+CCR7+ DC)	No	-0.00628169531242057	0.005013230787437	1	0.022	0.194
ENSMUSG00000111001.1	Gm8767	non-mTEC C6 (Aire+CCR7+ DC)	No	-0.00630315495523697	0.00042586019765883	1	0.333	0.676
ENSMUSG00000060647.2	Gm7099	non-mTEC C6 (Aire+CCR7+ DC)	No	-0.00631720920200669	0.000498112366250329	1	0.089	0.38
ENSMUSG00000117810.1	Gm8934	non-mTEC C6 (Aire+CCR7+ DC)	No	-0.00635665606702145	0.00303637358835597	1	0.089	0.333
ENSMUSG00000083563.1	Gm13340	non-mTEC C6 (Aire+CCR7+ DC)	No	-0.00657940996371715	0.00236369910046465	1	0.8	0.972
ENSMUSG00000113651.1	Gm4900	non-mTEC C6 (Aire+CCR7+ DC)	No	-0.00658920129126243	0.00450250098970591	1	0.133	0.389
ENSMUSG00000071035.5	Gm5499	non-mTEC C6 (Aire+CCR7+ DC)	No	-0.00670856320435405	0.00487435982720287	1	0	0.111
ENSMUSG00000098019.1	Gm2546	non-mTEC C6 (Aire+CCR7+ DC)	No	-0.0067721992859451	0.00508011383449582	1	0.222	0.491
ENSMUSG00000030735.6	Gm9755	non-mTEC C6 (Aire+CCR7+ DC)	No	-0.00678497931675306	0.00426571736733123	1	0.044	0.204
ENSMUSG00000084288.1	Gm5228	non-mTEC C6 (Aire+CCR7+ DC)	No	-0.00712645002165243	0.00225579868389427	1	0.022	0.222
ENSMUSG00000117111.1	Tpt1-ps7	non-mTEC C6 (Aire+CCR7+ DC)	No	-0.00716113482104764	0.00203061026033723	1	0.289	0.574
ENSMUSG00000090704.2	Trp53-ps	non-mTEC C6 (Aire+CCR7+ DC)	No	-0.00730554855375124	0.00123353953284728	1	0.067	0.324
ENSMUSG00000081485.5	Gm12338	non-mTEC C6 (Aire+CCR7+ DC)	No	-0.00740015883783035	0.000783023844121374	1	0.044	0.287
ENSMUSG00000069376.2	Gm5507	non-mTEC C6 (Aire+CCR7+ DC)	No	-0.00753974821813022	0.0016813475538249	1	0.289	0.602
ENSMUSG00000063623.4	C230062I16Rik	non-mTEC C6 (Aire+CCR7+ DC)	No	-0.00758017008899191	6.34897059536524e-05	1	0.111	0.463
ENSMUSG00000114687.1	Gm5452	non-mTEC C6 (Aire+CCR7+ DC)	No	-0.00768375179827741	0.001146340900108	1	0.111	0.389
ENSMUSG00000067736.2	Gm10222	non-mTEC C6 (Aire+CCR7+ DC)	No	-0.0077130509285516	0.00225253431878639	1	0.4	0.704
ENSMUSG00000117257.1	Gm4948	non-mTEC C6 (Aire+CCR7+ DC)	No	-0.00777194631070005	1.08643307180073e-05	0.295455473876209	0.044	0.389
ENSMUSG00000101439.1	Gm336	non-mTEC C6 (Aire+CCR7+ DC)	No	-0.00787904059899252	0.00220274370495356	1	0.022	0.185
ENSMUSG00000083443.1	Gm15519	non-mTEC C6 (Aire+CCR7+ DC)	No	-0.00794072419011189	0.00372174481624452	1	0.067	0.278
ENSMUSG00000080870.1	Gm14111	non-mTEC C6 (Aire+CCR7+ DC)	No	-0.00795229095602721	0.00960997799099066	1	0.222	0.463
ENSMUSG00000098197.2	BC051537	non-mTEC C6 (Aire+CCR7+ DC)	No	-0.00814521811316064	0.00294254601698567	1	0.067	0.185
ENSMUSG00000097261.2	4930532G15Rik	non-mTEC C6 (Aire+CCR7+ DC)	No	-0.00846970435637778	0.00194667467930518	1	0.067	0.259
ENSMUSG00000059743.12	Fdps	non-mTEC C6 (Aire+CCR7+ DC)	No	-0.008550422708757	0.00161850817988921	1	0.222	0.491
ENSMUSG00000097954.1	Gm4217	non-mTEC C6 (Aire+CCR7+ DC)	No	-0.00859691774593332	0.000821998110734178	1	0.311	0.62
ENSMUSG00000115505.1	Gm9247	non-mTEC C6 (Aire+CCR7+ DC)	No	-0.00865296559464493	0.00126782775135063	1	0.111	0.389
ENSMUSG00000095288.1	Gm7618	non-mTEC C6 (Aire+CCR7+ DC)	No	-0.00866528419510702	0.00559361445650963	1	0.533	0.796
ENSMUSG00000110469.1	Gm10358	non-mTEC C6 (Aire+CCR7+ DC)	No	-0.00881792399712733	0.00216485920143168	1	0.4	0.667
ENSMUSG00000081740.3	Gm14279	non-mTEC C6 (Aire+CCR7+ DC)	No	-0.00884891441142463	0.00595494403896838	1	0.311	0.593
ENSMUSG00000112826.1	Gm1559	non-mTEC C6 (Aire+CCR7+ DC)	No	-0.00901570431339178	0.00117534494115005	1	0.022	0.148
ENSMUSG00000081344.5	Gm14303	non-mTEC C6 (Aire+CCR7+ DC)	No	-0.00935969618488436	0.000169336431674973	1	0.489	0.824
ENSMUSG00000112908.1	Gm7392	non-mTEC C6 (Aire+CCR7+ DC)	No	-0.00960569041794497	0.00517781268209154	1	0.489	0.759
ENSMUSG00000117458.1	Gm6552	non-mTEC C6 (Aire+CCR7+ DC)	No	-0.00992039360260355	0.00528899682587207	1	0.4	0.667
ENSMUSG00000098291.1	Mir6973a	non-mTEC C6 (Aire+CCR7+ DC)	No	-0.0100239431070039	0.00487435982720298	1	0	0.111
ENSMUSG00000036940.15	Kdm1a	non-mTEC C6 (Aire+CCR7+ DC)	No	-0.0101510733764469	0.00569283018171237	1	0.022	0.13
ENSMUSG00000081892.2	Gm8864	non-mTEC C6 (Aire+CCR7+ DC)	No	-0.0101511962580507	0.00683652623221166	1	0.267	0.537
ENSMUSG00000045104.9	Ldhb-ps	non-mTEC C6 (Aire+CCR7+ DC)	No	-0.010159083303961	0.00016806630871999	1	0	0.185
ENSMUSG00000111336.1	Aldoa-ps4	non-mTEC C6 (Aire+CCR7+ DC)	No	-0.0101938627747148	0.00346326253746576	1	0.067	0.296
ENSMUSG00000085682.2	Gm14267	non-mTEC C6 (Aire+CCR7+ DC)	No	-0.0102283463893782	0.00173525161545749	1	0.444	0.731
ENSMUSG00000106574.1	Gm2451	non-mTEC C6 (Aire+CCR7+ DC)	No	-0.0102777385853342	0.000652755152273373	1	0.089	0.37
ENSMUSG00000078134.1	Srsf3-ps	non-mTEC C6 (Aire+CCR7+ DC)	No	-0.0103343471746493	0.00473011213824399	1	0.289	0.574
ENSMUSG00000057762.6	Gm6169	non-mTEC C6 (Aire+CCR7+ DC)	No	-0.0106574199361759	1.37778364251074e-05	0.374688261580795	0.044	0.38
ENSMUSG00000059343.4	Aldoart1	non-mTEC C6 (Aire+CCR7+ DC)	No	-0.0107192695907801	0.000209809490586123	1	0.289	0.648
ENSMUSG00000078592.2	Gm4609	non-mTEC C6 (Aire+CCR7+ DC)	No	-0.0108930022657213	8.06599199884781e-05	1	0.356	0.731
ENSMUSG00000083465.1	Gm11652	non-mTEC C6 (Aire+CCR7+ DC)	No	-0.0110638160508199	0.00494941307385932	1	0.156	0.38
ENSMUSG00000101249.1	Gm29216	non-mTEC C6 (Aire+CCR7+ DC)	No	-0.0112490480608264	0.00283780395514561	1	0.778	0.963
ENSMUSG00000029203.16	Ube2k	non-mTEC C6 (Aire+CCR7+ DC)	No	-0.011544242378619	0.00112697387223077	1	0.311	0.602
ENSMUSG00000027940.18	Tpm3	non-mTEC C6 (Aire+CCR7+ DC)	No	-0.0115697082584068	0.00875647900437803	1	0.933	1
ENSMUSG00000063628.2	Gm7665	non-mTEC C6 (Aire+CCR7+ DC)	No	-0.0116342941903812	0.00221311667863208	1	0.4	0.704
ENSMUSG00000110949.1	Nudt8	non-mTEC C6 (Aire+CCR7+ DC)	No	-0.0116732525885888	0.00736220770985813	1	0	0.102
ENSMUSG00000039684.9	Gm5422	non-mTEC C6 (Aire+CCR7+ DC)	No	-0.0118001695345224	0.0033635144058792	1	0.244	0.519
ENSMUSG00000070490.4	Gm10293	non-mTEC C6 (Aire+CCR7+ DC)	No	-0.0120974943845368	5.15421014029484e-05	1	0.333	0.694
ENSMUSG00000081037.3	Gm13929	non-mTEC C6 (Aire+CCR7+ DC)	No	-0.0122319153892349	0.000971002053964918	1	0.022	0.241
ENSMUSG00000082826.1	Mif-ps3	non-mTEC C6 (Aire+CCR7+ DC)	No	-0.0123228857650313	4.46317034256441e-09	0.000121375917466039	0.022	0.481
ENSMUSG00000104360.1	Gm8762	non-mTEC C6 (Aire+CCR7+ DC)	No	-0.0124078372957555	3.7047599930608e-06	0.100750948011288	0.089	0.472
ENSMUSG00000033728.14	Lrrc14	non-mTEC C6 (Aire+CCR7+ DC)	No	-0.0126300668963677	0.00972873525184907	1	0.044	0.167
ENSMUSG00000028990.13	Lzic	non-mTEC C6 (Aire+CCR7+ DC)	No	-0.0126703951910747	0.00848513997148981	1	0.111	0.269
ENSMUSG00000039041.15	Adrm1	non-mTEC C6 (Aire+CCR7+ DC)	No	-0.012771074455272	0.00886071320493967	1	0.333	0.565
ENSMUSG00000103922.1	Gm6123	non-mTEC C6 (Aire+CCR7+ DC)	No	-0.0128117167801903	9.56822665892332e-07	0.026020792398942	0.022	0.389
ENSMUSG00000106988.1	Tsg101-ps	non-mTEC C6 (Aire+CCR7+ DC)	No	-0.012877787841276	0.000367339629651199	1	0.178	0.5
ENSMUSG00000082575.1	Eef2-ps2	non-mTEC C6 (Aire+CCR7+ DC)	No	-0.0131369851424487	0.00106973268707278	1	0.667	0.917
ENSMUSG00000002105.15	Slc39a13	non-mTEC C6 (Aire+CCR7+ DC)	No	-0.0131444405688278	0.00113206867541719	1	0.044	0.194
ENSMUSG00000045763.8	Basp1	non-mTEC C6 (Aire+CCR7+ DC)	No	-0.0135920744352993	0.00333502989252819	1	0.511	0.778
ENSMUSG00000043618.9	Eif5al3-ps	non-mTEC C6 (Aire+CCR7+ DC)	No	-0.0136238155969349	0.00272472276342634	1	0.333	0.63
ENSMUSG00000078238.4	Gm12854	non-mTEC C6 (Aire+CCR7+ DC)	No	-0.0137698272518025	7.27265484829907e-05	1	0.444	0.806
ENSMUSG00000113690.1	Gm36501	non-mTEC C6 (Aire+CCR7+ DC)	No	-0.0137992685716883	0.00092202069009332	1	0	0.148
ENSMUSG00000024217.10	Snrpc	non-mTEC C6 (Aire+CCR7+ DC)	No	-0.0140185352195064	0.00148387220724954	1	0.244	0.5
ENSMUSG00000059040.5	Eno1b	non-mTEC C6 (Aire+CCR7+ DC)	No	-0.0140465752507386	0.00284883322168591	1	0.156	0.407
ENSMUSG00000117822.1	Eef1a1-ps1	non-mTEC C6 (Aire+CCR7+ DC)	No	-0.0141944972880952	0.00672890689427628	1	0.867	0.991
ENSMUSG00000104913.1	Gm6560	non-mTEC C6 (Aire+CCR7+ DC)	No	-0.0144938461475491	0.000523556167383948	1	0.289	0.62
ENSMUSG00000105814.1	Mir703	non-mTEC C6 (Aire+CCR7+ DC)	No	-0.0147742339706458	0.000939203091624506	1	0.622	0.88
ENSMUSG00000023795.16	Pisd-ps2	non-mTEC C6 (Aire+CCR7+ DC)	No	-0.0152139934138696	0.00287771789526043	1	0.267	0.565
ENSMUSG00000109706.1	Fth-ps3	non-mTEC C6 (Aire+CCR7+ DC)	No	-0.0154504355001138	0.000992242590846575	1	0.489	0.787
ENSMUSG00000073198.5	Bnip3l-ps	non-mTEC C6 (Aire+CCR7+ DC)	No	-0.015583099026033	6.34703411137801e-05	1	0.044	0.343
ENSMUSG00000038545.13	Cul7	non-mTEC C6 (Aire+CCR7+ DC)	No	-0.0157245668134257	0.00330148945565885	1	0.022	0.148
ENSMUSG00000083859.1	Gm12003	non-mTEC C6 (Aire+CCR7+ DC)	No	-0.0160525222432424	0.00354288219282147	1	0.689	0.898
ENSMUSG00000080776.1	Gm12174	non-mTEC C6 (Aire+CCR7+ DC)	No	-0.0161109005809708	4.38326892282014e-05	1	0.778	0.991
ENSMUSG00000082274.1	Gm14026	non-mTEC C6 (Aire+CCR7+ DC)	No	-0.0162482774247634	2.91896042194952e-05	0.793811286749172	0	0.222
ENSMUSG00000083287.4	Gm13502	non-mTEC C6 (Aire+CCR7+ DC)	No	-0.0163780868549468	0.000482698893641331	1	0.2	0.528
ENSMUSG00000115247.1	Gm6201	non-mTEC C6 (Aire+CCR7+ DC)	No	-0.0164633657029539	0.000105621073400013	1	0.4	0.759
ENSMUSG00000028126.16	Pip5k1a	non-mTEC C6 (Aire+CCR7+ DC)	No	-0.0164986077609836	0.000717023894127332	1	0.133	0.407
ENSMUSG00000112727.1	Gm17794	non-mTEC C6 (Aire+CCR7+ DC)	No	-0.0170641469790598	0.00075112081898077	1	0.133	0.435
ENSMUSG00000048578.11	Mlec	non-mTEC C6 (Aire+CCR7+ DC)	No	-0.0176800757878355	0.00934367564926446	1	0.044	0.148
ENSMUSG00000075053.3	Vdac3-ps1	non-mTEC C6 (Aire+CCR7+ DC)	No	-0.0179304877714459	0.00335589676788297	1	0.2	0.481
ENSMUSG00000087412.4	Gm15501	non-mTEC C6 (Aire+CCR7+ DC)	No	-0.0179837292338078	0.0083882930857074	1	0.644	0.87
ENSMUSG00000054452.10	Tle5	non-mTEC C6 (Aire+CCR7+ DC)	No	-0.0181864296683765	0.00893893771136696	1	0.2	0.417
ENSMUSG00000087008.4	Gm5530	non-mTEC C6 (Aire+CCR7+ DC)	No	-0.0183516836697073	0.00125564951997591	1	0.378	0.694
ENSMUSG00000063902.13	Gm7964	non-mTEC C6 (Aire+CCR7+ DC)	No	-0.0186437235967611	0.00959749647340463	1	0.711	0.907
ENSMUSG00000078967.5	Gapdh-ps16	non-mTEC C6 (Aire+CCR7+ DC)	No	-0.0186440614071449	0.00292257252596002	1	0.533	0.769
ENSMUSG00000083910.1	Gm13604	non-mTEC C6 (Aire+CCR7+ DC)	No	-0.0189144092389058	0.00583971104622362	1	0.667	0.861
ENSMUSG00000020522.13	Mfap3	non-mTEC C6 (Aire+CCR7+ DC)	No	-0.0189975653476219	0.000841885272971247	1	0.022	0.167
ENSMUSG00000004937.6	Sgta	non-mTEC C6 (Aire+CCR7+ DC)	No	-0.0194199278529323	0.00696623497264583	1	0.178	0.407
ENSMUSG00000078370.1	Gm6316	non-mTEC C6 (Aire+CCR7+ DC)	No	-0.0196747246060766	0.00617773904381808	1	0.2	0.463
ENSMUSG00000069833.13	Ahnak	non-mTEC C6 (Aire+CCR7+ DC)	No	-0.0197611132708765	1.70623448106346e-05	0.464010467125209	0.156	0.537
ENSMUSG00000018820.13	Zfyve27	non-mTEC C6 (Aire+CCR7+ DC)	No	-0.0199972277470947	0.00107021349694895	1	0.067	0.278
ENSMUSG00000043483.4	Gm6863	non-mTEC C6 (Aire+CCR7+ DC)	No	-0.0201596813810409	0.00706398120390358	1	0.644	0.87
ENSMUSG00000022119.15	Rbm26	non-mTEC C6 (Aire+CCR7+ DC)	No	-0.0203592648473353	0.00492203636341928	1	0.289	0.574
ENSMUSG00000107383.1	Gm4366	non-mTEC C6 (Aire+CCR7+ DC)	No	-0.0204698527118465	0.00126009159227099	1	0.467	0.769
ENSMUSG00000059534.8	Uqcr10	non-mTEC C6 (Aire+CCR7+ DC)	No	-0.0207556522710707	0.00970012819982956	1	0.222	0.407
ENSMUSG00000027667.13	Zfp639	non-mTEC C6 (Aire+CCR7+ DC)	No	-0.02083006713661	0.00518803743733102	1	0.022	0.111
ENSMUSG00000028333.10	Anp32b	non-mTEC C6 (Aire+CCR7+ DC)	No	-0.0210252671148305	0.00437581025501759	1	0.267	0.491
ENSMUSG00000043323.17	Fbrsl1	non-mTEC C6 (Aire+CCR7+ DC)	No	-0.0216154541879596	0.000559696124452029	1	0.556	0.843
ENSMUSG00000107962.1	Gm43980	non-mTEC C6 (Aire+CCR7+ DC)	No	-0.0216921023234544	0.00322315596273521	1	0	0.12
ENSMUSG00000095690.2	Rab11b-ps2	non-mTEC C6 (Aire+CCR7+ DC)	No	-0.0216981903135756	0.000608321320810705	1	0.378	0.694
ENSMUSG00000117013.1	Gm30531	non-mTEC C6 (Aire+CCR7+ DC)	No	-0.0220181138547071	0.00736220770985825	1	0	0.102
ENSMUSG00000095134.2	Mid1-ps1	non-mTEC C6 (Aire+CCR7+ DC)	No	-0.0227096174660515	0.00397016829230224	1	0.022	0.204
ENSMUSG00000086997.1	Gm12981	non-mTEC C6 (Aire+CCR7+ DC)	No	-0.0227722068534398	0.00753466101337163	1	0.022	0.148
ENSMUSG00000113555.1	Gm10095	non-mTEC C6 (Aire+CCR7+ DC)	No	-0.0227855170826337	0.000382288079887842	1	0.667	0.926
ENSMUSG00000058542.3	Gm15590	non-mTEC C6 (Aire+CCR7+ DC)	No	-0.0229507202681608	0.0016898254371015	1	0.556	0.824
ENSMUSG00000116958.1	Gm6705	non-mTEC C6 (Aire+CCR7+ DC)	No	-0.0232161019954476	1.60204678779302e-05	0.435676623940313	0.2	0.602
ENSMUSG00000106133.1	Gm3724	non-mTEC C6 (Aire+CCR7+ DC)	No	-0.0239040612445727	0.00126324259364535	1	0.267	0.583
ENSMUSG00000087235.1	Gm4750	non-mTEC C6 (Aire+CCR7+ DC)	No	-0.0239325560476188	0.00165707842134512	1	0.778	0.954
ENSMUSG00000064120.14	Mocs1	non-mTEC C6 (Aire+CCR7+ DC)	No	-0.0244665733681614	0.000123273330789944	1	0.444	0.13
ENSMUSG00000114251.1	Tmed10-ps	non-mTEC C6 (Aire+CCR7+ DC)	No	-0.024737076953346	0.000191314540430477	1	0.156	0.444
ENSMUSG00000080832.4	M6pr-ps	non-mTEC C6 (Aire+CCR7+ DC)	No	-0.0249388268506526	1.02598463076852e-05	0.279016520337498	0.6	0.889
ENSMUSG00000038025.8	Phf2	non-mTEC C6 (Aire+CCR7+ DC)	No	-0.0251622070691523	0.00140219528809618	1	0	0.139
ENSMUSG00000074978.4	Actg-ps1	non-mTEC C6 (Aire+CCR7+ DC)	No	-0.0254398404040883	0.00469943061419723	1	0.778	0.954
ENSMUSG00000115602.1	Gm7908	non-mTEC C6 (Aire+CCR7+ DC)	No	-0.0264239660029603	0.00514081482051822	1	0.067	0.287
ENSMUSG00000028669.15	Pithd1	non-mTEC C6 (Aire+CCR7+ DC)	No	-0.0264397732895634	0.00050532434837601	1	0.022	0.176
ENSMUSG00000082454.3	Gm12183	non-mTEC C6 (Aire+CCR7+ DC)	No	-0.0266225844763903	0.00816320240424868	1	0.778	0.926
ENSMUSG00000058301.8	Upf1	non-mTEC C6 (Aire+CCR7+ DC)	No	-0.0268941547860778	0.00019626077722786	1	0.022	0.278
ENSMUSG00000076218.1	Mir692-1	non-mTEC C6 (Aire+CCR7+ DC)	No	-0.0269962598445839	0.000191491371838625	1	0.644	0.907
ENSMUSG00000109495.1	Gm47692	non-mTEC C6 (Aire+CCR7+ DC)	No	-0.0272503858339845	0.00552136834093336	1	0.867	0.981
ENSMUSG00000021866.15	Anxa11	non-mTEC C6 (Aire+CCR7+ DC)	No	-0.0274217526071976	0.00534338697384471	1	0.244	0.519
ENSMUSG00000107985.1	Gm35037	non-mTEC C6 (Aire+CCR7+ DC)	No	-0.0275089743478735	0.0073622077098584	1	0	0.102
ENSMUSG00000008450.8	Nutf2	non-mTEC C6 (Aire+CCR7+ DC)	No	-0.0278751014524798	0.00479044347200186	1	0.111	0.315
ENSMUSG00000007041.9	Clic1	non-mTEC C6 (Aire+CCR7+ DC)	No	-0.0285591772643072	0.00499497756073097	1	0.556	0.806
ENSMUSG00000025353.5	Ormdl2	non-mTEC C6 (Aire+CCR7+ DC)	No	-0.0287607290609472	0.000179071377458059	1	0.111	0.361
ENSMUSG00000067224.3	Gm3695	non-mTEC C6 (Aire+CCR7+ DC)	No	-0.029126881588579	0.00513702893037549	1	0.311	0.593
ENSMUSG00000042684.8	Npl	non-mTEC C6 (Aire+CCR7+ DC)	No	-0.0291842942953524	0.00163429932473859	1	0.022	0.157
ENSMUSG00000089993.1	Gm5822	non-mTEC C6 (Aire+CCR7+ DC)	No	-0.0292586772122	8.87128258072132e-05	1	0.689	0.889
ENSMUSG00000036764.12	Dnajc12	non-mTEC C6 (Aire+CCR7+ DC)	No	-0.0296192032814186	0.000505391142623996	1	0.067	0.241
ENSMUSG00000023075.9	Akirin1	non-mTEC C6 (Aire+CCR7+ DC)	No	-0.0297404987170484	0.00440639459333167	1	0.333	0.602
ENSMUSG00000061479.15	Snrpa	non-mTEC C6 (Aire+CCR7+ DC)	No	-0.0300556923815305	0.00755811825456884	1	0.222	0.435
ENSMUSG00000079316.10	Rab9	non-mTEC C6 (Aire+CCR7+ DC)	No	-0.0306905740720431	0.00316557452978384	1	0.289	0.519
ENSMUSG00000038844.10	Kif16b	non-mTEC C6 (Aire+CCR7+ DC)	No	-0.0316736868623839	0.00245529248855487	1	0.022	0.157
ENSMUSG00000048546.8	Tob2	non-mTEC C6 (Aire+CCR7+ DC)	No	-0.0331587296270779	0.00314347499672958	1	0.489	0.759
ENSMUSG00000044894.14	Uqcrq	non-mTEC C6 (Aire+CCR7+ DC)	No	-0.0340438712889717	0.00458594080331221	1	0.289	0.519
ENSMUSG00000051391.9	Ywhag	non-mTEC C6 (Aire+CCR7+ DC)	No	-0.0342059310958024	0.000195147026861826	1	0.289	0.648
ENSMUSG00000038482.11	Tfdp1	non-mTEC C6 (Aire+CCR7+ DC)	No	-0.0344128231857256	6.35341646841251e-05	1	0.022	0.185
ENSMUSG00000107950.1	Gm6375	non-mTEC C6 (Aire+CCR7+ DC)	No	-0.0354995988785468	0.00535288143728419	1	0.889	0.991
ENSMUSG00000086583.3	Gm15500	non-mTEC C6 (Aire+CCR7+ DC)	No	-0.0367978942834222	0.000264574773694079	1	0.556	0.861
ENSMUSG00000048087.6	Gm4737	non-mTEC C6 (Aire+CCR7+ DC)	No	-0.0373961897224363	0.00060445905653084	1	0.022	0.25
ENSMUSG00000028998.6	Tomm7	non-mTEC C6 (Aire+CCR7+ DC)	No	-0.0378168632638353	0.00773304210351278	1	0.289	0.528
ENSMUSG00000057990.4	E030024N20Rik	non-mTEC C6 (Aire+CCR7+ DC)	No	-0.0381280581309949	0.00167715256895424	1	0.8	0.963
ENSMUSG00000034211.14	Mrps17	non-mTEC C6 (Aire+CCR7+ DC)	No	-0.0390410486299072	0.000434770635036968	1	0.111	0.37
ENSMUSG00000116972.1	Gm6278	non-mTEC C6 (Aire+CCR7+ DC)	No	-0.0403331758187767	0.0053452431368454	1	0.778	0.907
ENSMUSG00000103847.1	Gm20056	non-mTEC C6 (Aire+CCR7+ DC)	No	-0.0407795898979389	0.000422797705277309	1	0.178	0.5
ENSMUSG00000112239.1	Gm17823	non-mTEC C6 (Aire+CCR7+ DC)	No	-0.0410812666955331	0.00430914838751758	1	0.2	0.472
ENSMUSG00000039835.16	Nhsl1	non-mTEC C6 (Aire+CCR7+ DC)	No	-0.0413427856229496	0.00329227032287529	1	0.111	0.343
ENSMUSG00000042487.6	Leo1	non-mTEC C6 (Aire+CCR7+ DC)	No	-0.0416554188954577	0.00793347385196489	1	0.044	0.167
ENSMUSG00000091549.1	Gm6548	non-mTEC C6 (Aire+CCR7+ DC)	No	-0.0423645181993388	0.00575456904903934	1	0.733	0.926
ENSMUSG00000042079.13	Hnrnpf	non-mTEC C6 (Aire+CCR7+ DC)	No	-0.0425993787002918	0.000931934602712354	1	0.622	0.88
ENSMUSG00000058492.5	Scp2-ps2	non-mTEC C6 (Aire+CCR7+ DC)	No	-0.0427915515868111	5.97364517162247e-08	0.00162453280442273	0.244	0.722
ENSMUSG00000029478.16	Ncor2	non-mTEC C6 (Aire+CCR7+ DC)	No	-0.0428254625920375	0.000315533194103444	1	0.178	0.444
ENSMUSG00000027245.11	Hypk	non-mTEC C6 (Aire+CCR7+ DC)	No	-0.0429065663400845	0.00643855137708769	1	0.089	0.315
ENSMUSG00000031433.15	Rbm41	non-mTEC C6 (Aire+CCR7+ DC)	No	-0.0431218547458653	0.00487435982720294	1	0	0.111
ENSMUSG00000022973.18	Synj1	non-mTEC C6 (Aire+CCR7+ DC)	No	-0.043810278711625	0.00614375906731118	1	0.6	0.843
ENSMUSG00000015937.15	Macroh2a1	non-mTEC C6 (Aire+CCR7+ DC)	No	-0.0439631244468893	0.00419811141999875	1	0.444	0.722
ENSMUSG00000069911.11	Insyn2b	non-mTEC C6 (Aire+CCR7+ DC)	No	-0.0448731099917773	0.00226250596404113	1	0.022	0.176
ENSMUSG00000097431.2	Gm26782	non-mTEC C6 (Aire+CCR7+ DC)	No	-0.0456920657729555	0.00736220770985813	1	0	0.102
ENSMUSG00000053291.15	Rab4b	non-mTEC C6 (Aire+CCR7+ DC)	No	-0.0464602598102788	0.00513379257391816	1	0.289	0.556
ENSMUSG00000005575.16	Ube2m	non-mTEC C6 (Aire+CCR7+ DC)	No	-0.0466025756078996	0.00736220770985832	1	0	0.102
ENSMUSG00000038351.14	Sgsm2	non-mTEC C6 (Aire+CCR7+ DC)	No	-0.0469238437941584	0.00212790857458964	1	0	0.13
ENSMUSG00000004707.14	Ly9	non-mTEC C6 (Aire+CCR7+ DC)	No	-0.0469673830645659	0.00282121790681344	1	0.178	0.444
ENSMUSG00000040018.9	Cox15	non-mTEC C6 (Aire+CCR7+ DC)	No	-0.0488490422391663	0.00204338168409535	1	0.044	0.25
ENSMUSG00000037072.15	Selenof	non-mTEC C6 (Aire+CCR7+ DC)	No	-0.04893495131529	3.79434946647112e-05	1	0.2	0.509
ENSMUSG00000021131.14	Erh	non-mTEC C6 (Aire+CCR7+ DC)	No	-0.0491493664217927	0.00443843098112641	1	0.378	0.63
ENSMUSG00000030147.12	Clec4b1	non-mTEC C6 (Aire+CCR7+ DC)	No	-0.0498358070796341	0.0048743598272029	1	0	0.111
ENSMUSG00000020919.11	Stat5b	non-mTEC C6 (Aire+CCR7+ DC)	No	-0.0500606158191582	0.00239616703575569	1	0.244	0.537
ENSMUSG00000101188.1	Eif4a-ps4	non-mTEC C6 (Aire+CCR7+ DC)	No	-0.0516340603696429	6.89441074303598e-06	0.187493500156863	0.444	0.833
ENSMUSG00000024799.16	Tm7sf2	non-mTEC C6 (Aire+CCR7+ DC)	No	-0.0518564934845294	9.8531404884732e-05	1	0.044	0.241
ENSMUSG00000027236.8	Eif3j1	non-mTEC C6 (Aire+CCR7+ DC)	No	-0.0519483383651711	0.00340624772336097	1	0.022	0.194
ENSMUSG00000028086.15	Fbxw7	non-mTEC C6 (Aire+CCR7+ DC)	No	-0.0530606665509719	0.00794433549375592	1	0.022	0.148
ENSMUSG00000029723.16	Tsc22d4	non-mTEC C6 (Aire+CCR7+ DC)	No	-0.0533046466703026	0.00454554334004926	1	0.156	0.352
ENSMUSG00000026887.9	Mrrf	non-mTEC C6 (Aire+CCR7+ DC)	No	-0.0542993353180974	0.00819879045306056	1	0.022	0.139
ENSMUSG00000029836.15	Cbx3	non-mTEC C6 (Aire+CCR7+ DC)	No	-0.0556996855699787	0.00422963339315879	1	0.311	0.602
ENSMUSG00000031631.15	Cfap97	non-mTEC C6 (Aire+CCR7+ DC)	No	-0.0559014442317867	0.00344476985127421	1	0.022	0.157
ENSMUSG00000004455.16	Ppp1cc	non-mTEC C6 (Aire+CCR7+ DC)	No	-0.0559396388538466	0.00140219528809617	1	0	0.139
ENSMUSG00000117875.1	Gm6789	non-mTEC C6 (Aire+CCR7+ DC)	No	-0.0559790280814697	0.00491775718524372	1	0.8	0.963
ENSMUSG00000075054.5	Yae1d1	non-mTEC C6 (Aire+CCR7+ DC)	No	-0.0575270625673852	0.00487435982720294	1	0	0.111
ENSMUSG00000042699.11	Dhx9	non-mTEC C6 (Aire+CCR7+ DC)	No	-0.0577960388116869	0.00842860152050572	1	0.089	0.278
ENSMUSG00000034786.17	Gpsm3	non-mTEC C6 (Aire+CCR7+ DC)	No	-0.0580522475417082	0.00373484840463288	1	0.156	0.426
ENSMUSG00000004610.4	Etfb	non-mTEC C6 (Aire+CCR7+ DC)	No	-0.0582896855648129	7.06887571552997e-05	1	0.067	0.287
ENSMUSG00000000568.15	Hnrnpd	non-mTEC C6 (Aire+CCR7+ DC)	No	-0.0596170964246233	0.00159888441415565	1	0.178	0.463
ENSMUSG00000071041.4	Impdh2-ps	non-mTEC C6 (Aire+CCR7+ DC)	No	-0.0603458048233013	0.000326890156789051	1	0.156	0.481
ENSMUSG00000033720.12	Sfxn5	non-mTEC C6 (Aire+CCR7+ DC)	No	-0.0603815717669603	0.0048743598272029	1	0	0.111
ENSMUSG00000021908.10	Ncoa4-ps	non-mTEC C6 (Aire+CCR7+ DC)	No	-0.061685380028577	9.2627067034611e-06	0.251899308800625	0.267	0.685
ENSMUSG00000035047.9	Kri1	non-mTEC C6 (Aire+CCR7+ DC)	No	-0.062712066460019	0.00736220770985822	1	0	0.102
ENSMUSG00000039782.15	Cpeb2	non-mTEC C6 (Aire+CCR7+ DC)	No	-0.063338274611894	0.00212790857458961	1	0	0.13
ENSMUSG00000022109.6	Med4	non-mTEC C6 (Aire+CCR7+ DC)	No	-0.0635303345389681	0.0032988264714148	1	0.044	0.185
ENSMUSG00000020211.15	Sf3a2	non-mTEC C6 (Aire+CCR7+ DC)	No	-0.0635522910370472	7.46931018644594e-05	1	0.067	0.38
ENSMUSG00000028975.16	Pex14	non-mTEC C6 (Aire+CCR7+ DC)	No	-0.0644759119781071	9.07657955075921e-05	1	0.022	0.194
ENSMUSG00000022967.13	Ifnar1	non-mTEC C6 (Aire+CCR7+ DC)	No	-0.0650967172210282	0.00887625069767355	1	0.289	0.537
ENSMUSG00000085334.7	Gm12940	non-mTEC C6 (Aire+CCR7+ DC)	No	-0.0654915780597922	0.00722907758340456	1	0.311	0.574
ENSMUSG00000041716.7	Gm20604	non-mTEC C6 (Aire+CCR7+ DC)	No	-0.065803408904391	0.00541933725974012	1	0.022	0.13
ENSMUSG00000028868.13	Wasf2	non-mTEC C6 (Aire+CCR7+ DC)	No	-0.0663614250170276	0.00722829305187132	1	0.356	0.63
ENSMUSG00000104639.1	Gm42939	non-mTEC C6 (Aire+CCR7+ DC)	No	-0.0664061722965454	0.000604860118876549	1	0	0.157
ENSMUSG00000060152.14	Pop5	non-mTEC C6 (Aire+CCR7+ DC)	No	-0.0674970883292288	0.00188807163133775	1	0.156	0.389
ENSMUSG00000035941.15	Ibtk	non-mTEC C6 (Aire+CCR7+ DC)	No	-0.0679870454813949	0.00406575759028246	1	0.022	0.167
ENSMUSG00000034333.15	Zbed4	non-mTEC C6 (Aire+CCR7+ DC)	No	-0.0686787495046069	0.00618124745842301	1	0.022	0.194
ENSMUSG00000044730.17	9930104L06Rik	non-mTEC C6 (Aire+CCR7+ DC)	No	-0.0690895894228722	0.00736220770985832	1	0	0.102
ENSMUSG00000081434.3	Gm14165	non-mTEC C6 (Aire+CCR7+ DC)	No	-0.0693080341544454	0.00365847363344667	1	0.822	0.944
ENSMUSG00000091509.7	Gm17066	non-mTEC C6 (Aire+CCR7+ DC)	No	-0.0693942769851176	0.00715212956396349	1	0.267	0.509
ENSMUSG00000041571.9	Selenow	non-mTEC C6 (Aire+CCR7+ DC)	No	-0.0697203529240819	0.00238055721477016	1	0.378	0.667
ENSMUSG00000110841.1	Gpx4-ps2	non-mTEC C6 (Aire+CCR7+ DC)	No	-0.0701650249712966	0.00429870445192991	1	0.711	0.861
ENSMUSG00000046532.8	Ar	non-mTEC C6 (Aire+CCR7+ DC)	No	-0.0706315269375849	0.00736220770985825	1	0	0.102
ENSMUSG00000083512.1	Gm12749	non-mTEC C6 (Aire+CCR7+ DC)	No	-0.0709406710228415	0.00670296390825613	1	0.133	0.38
ENSMUSG00000028337.14	Coro2a	non-mTEC C6 (Aire+CCR7+ DC)	No	-0.0738019224935021	0.00427241127406999	1	0.289	0.546
ENSMUSG00000059474.13	Mbtd1	non-mTEC C6 (Aire+CCR7+ DC)	No	-0.0743293326738478	0.0014030295977266	1	0.333	0.63
ENSMUSG00000035621.13	Midn	non-mTEC C6 (Aire+CCR7+ DC)	No	-0.0754338425918062	0.00136168691421273	1	0.089	0.352
ENSMUSG00000016427.7	Ndufa1	non-mTEC C6 (Aire+CCR7+ DC)	No	-0.0769498872146114	0.00214675556806766	1	0.2	0.472
ENSMUSG00000020538.15	Srebf1	non-mTEC C6 (Aire+CCR7+ DC)	No	-0.0771880692137771	0.000648267891467631	1	0.044	0.222
ENSMUSG00000033020.7	Polr2f	non-mTEC C6 (Aire+CCR7+ DC)	No	-0.0775824201866363	0.00362903639696652	1	0.022	0.176
ENSMUSG00000067148.15	Polr1c	non-mTEC C6 (Aire+CCR7+ DC)	No	-0.0783505955940281	0.00864175280267449	1	0.133	0.324
ENSMUSG00000091498.4	Mpc1-ps	non-mTEC C6 (Aire+CCR7+ DC)	No	-0.0785517565920624	4.87311584126405e-05	1	0.244	0.63
ENSMUSG00000048100.13	Taf13	non-mTEC C6 (Aire+CCR7+ DC)	No	-0.0801144815306506	0.000370664726425121	1	0.067	0.259
ENSMUSG00000050272.10	Dscam	non-mTEC C6 (Aire+CCR7+ DC)	No	-0.0802471809130257	0.00804444328093938	1	0.267	0.528
ENSMUSG00000081400.1	Gm13680	non-mTEC C6 (Aire+CCR7+ DC)	No	-0.0802796961287478	0.00148173471162271	1	0.911	1
ENSMUSG00000029131.14	Dnajb6	non-mTEC C6 (Aire+CCR7+ DC)	No	-0.080751921251736	0.00117813076651394	1	0.511	0.806
ENSMUSG00000015461.15	Atf6b	non-mTEC C6 (Aire+CCR7+ DC)	No	-0.0823762912832021	0.00471291558818423	1	0.178	0.407
ENSMUSG00000003814.8	Calr	non-mTEC C6 (Aire+CCR7+ DC)	No	-0.0825406641179041	4.82736297886955e-05	1	0.6	0.907
ENSMUSG00000021832.8	Psmc6	non-mTEC C6 (Aire+CCR7+ DC)	No	-0.082893659305145	0.00830750286913022	1	0.289	0.528
ENSMUSG00000028453.10	Fancg	non-mTEC C6 (Aire+CCR7+ DC)	No	-0.0829503525281545	0.0018879416881069	1	0.178	0.046
ENSMUSG00000023175.15	Bsg	non-mTEC C6 (Aire+CCR7+ DC)	No	-0.0830243001439772	0.000227284188037229	1	0.378	0.694
ENSMUSG00000025402.12	Nab2	non-mTEC C6 (Aire+CCR7+ DC)	No	-0.0874468618178268	0.00487435982720287	1	0	0.111
ENSMUSG00000035278.9	Plekhj1	non-mTEC C6 (Aire+CCR7+ DC)	No	-0.0875077360851337	0.00179021231342369	1	0.2	0.491
ENSMUSG00000054312.6	Mrps21	non-mTEC C6 (Aire+CCR7+ DC)	No	-0.0900181366266561	0.000150242105108278	1	0.044	0.296
ENSMUSG00000030970.16	Ctbp2	non-mTEC C6 (Aire+CCR7+ DC)	No	-0.0920364555261665	0.00736220770985822	1	0	0.102
ENSMUSG00000006335.16	Tfpt	non-mTEC C6 (Aire+CCR7+ DC)	No	-0.0921133755221592	0.00092202069009332	1	0	0.148
ENSMUSG00000087701.4	Gm13493	non-mTEC C6 (Aire+CCR7+ DC)	No	-0.0922162465750662	0.000923377050177397	1	0.889	0.991
ENSMUSG00000022781.8	Pak2	non-mTEC C6 (Aire+CCR7+ DC)	No	-0.0923847709333184	0.000706148776724521	1	0.333	0.657
ENSMUSG00000096768.8	Gm47283	non-mTEC C6 (Aire+CCR7+ DC)	No	-0.093054258791048	0.00143423563367491	1	0.422	0.713
ENSMUSG00000045160.14	Bola3	non-mTEC C6 (Aire+CCR7+ DC)	No	-0.0935475275063843	0.00358969285731573	1	0.022	0.194
ENSMUSG00000067017.5	Capza1-ps1	non-mTEC C6 (Aire+CCR7+ DC)	No	-0.094130893324145	0.00122067417645353	1	0.333	0.639
ENSMUSG00000040363.15	Bcor	non-mTEC C6 (Aire+CCR7+ DC)	No	-0.0944613535976575	0.00037042863238708	1	0.022	0.194
ENSMUSG00000015243.4	Abca1	non-mTEC C6 (Aire+CCR7+ DC)	No	-0.0948233855749349	0.00322315596273521	1	0	0.12
ENSMUSG00000030774.13	Pak1	non-mTEC C6 (Aire+CCR7+ DC)	No	-0.0974223986616014	0.000920342935714745	1	0.267	0.565
ENSMUSG00000024583.3	Txnl1	non-mTEC C6 (Aire+CCR7+ DC)	No	-0.0977341915862723	0.00051290065811878	1	0.244	0.537
ENSMUSG00000035539.14	Ccdc180	non-mTEC C6 (Aire+CCR7+ DC)	No	-0.098745226500668	0.00212790857458974	1	0	0.13
ENSMUSG00000028410.13	Dnaja1	non-mTEC C6 (Aire+CCR7+ DC)	No	-0.0987680794842942	0.00724892485412368	1	0.444	0.704
ENSMUSG00000017776.15	Crk	non-mTEC C6 (Aire+CCR7+ DC)	No	-0.0992945609530308	0.000247305916200114	1	0.044	0.296
ENSMUSG00000029623.14	Pdap1	non-mTEC C6 (Aire+CCR7+ DC)	No	-0.0995817823580344	1.44386248771092e-05	0.392658403532984	0.2	0.602
ENSMUSG00000036850.4	Mrpl41	non-mTEC C6 (Aire+CCR7+ DC)	No	-0.0999014080945912	0.00299768261889207	1	0.022	0.176
ENSMUSG00000024319.18	Vps52	non-mTEC C6 (Aire+CCR7+ DC)	No	-0.100080625970977	0.00397686543319724	1	0.2	0.426
ENSMUSG00000036372.14	Tmem258	non-mTEC C6 (Aire+CCR7+ DC)	No	-0.100937841440635	0.00033499915907706	1	0.133	0.407
ENSMUSG00000043866.11	Taf10	non-mTEC C6 (Aire+CCR7+ DC)	No	-0.10202784739133	0.00750902316725788	1	0.022	0.185
ENSMUSG00000015143.15	Actn1	non-mTEC C6 (Aire+CCR7+ DC)	No	-0.102803118589244	0.00136098874981732	1	0.467	0.769
ENSMUSG00000035299.16	Mid1	non-mTEC C6 (Aire+CCR7+ DC)	No	-0.104023584296805	4.52830153660966e-05	1	0.111	0.463
ENSMUSG00000021537.9	Cetn3	non-mTEC C6 (Aire+CCR7+ DC)	No	-0.104230173039024	0.000710727858121727	1	0.156	0.417
ENSMUSG00000032116.18	Stt3a	non-mTEC C6 (Aire+CCR7+ DC)	No	-0.104261961735518	0.00210662931575764	1	0.378	0.657
ENSMUSG00000055675.6	Kbtbd11	non-mTEC C6 (Aire+CCR7+ DC)	No	-0.106099108355426	0.00322315596273516	1	0	0.12
ENSMUSG00000097871.1	B230104I21Rik	non-mTEC C6 (Aire+CCR7+ DC)	No	-0.106882893273367	3.01731054220253e-06	0.0820557601951979	0	0.269
ENSMUSG00000027510.17	Rbm38	non-mTEC C6 (Aire+CCR7+ DC)	No	-0.108336888504291	0.00060684937348164	1	0.133	0.389
ENSMUSG00000059195.10	Gm12715	non-mTEC C6 (Aire+CCR7+ DC)	No	-0.108715544916382	0.000617123785558277	1	0.911	1
ENSMUSG00000007415.15	Gatad1	non-mTEC C6 (Aire+CCR7+ DC)	No	-0.10886745039972	0.00677652119146484	1	0.111	0.343
ENSMUSG00000086706.7	Gm15848	non-mTEC C6 (Aire+CCR7+ DC)	No	-0.109018346545834	0.000922020690093291	1	0	0.148
ENSMUSG00000014956.15	Ppp1cb	non-mTEC C6 (Aire+CCR7+ DC)	No	-0.109096631674171	2.27812595854283e-05	0.619536354425723	0.311	0.694
ENSMUSG00000026192.13	Atic	non-mTEC C6 (Aire+CCR7+ DC)	No	-0.10943234433315	0.000258284848973927	1	0	0.176
ENSMUSG00000036748.16	Cuedc2	non-mTEC C6 (Aire+CCR7+ DC)	No	-0.109700577040597	5.43456906382462e-05	1	0.2	0.519
ENSMUSG00000024387.13	Csnk2b	non-mTEC C6 (Aire+CCR7+ DC)	No	-0.109720867292635	0.000336212153782961	1	0.356	0.704
ENSMUSG00000026753.5	Ppp6c	non-mTEC C6 (Aire+CCR7+ DC)	No	-0.112343465513516	0.000532826569053327	1	0.178	0.463
ENSMUSG00000028976.10	Slc2a5	non-mTEC C6 (Aire+CCR7+ DC)	No	-0.113619251126524	0.00487435982720307	1	0	0.111
ENSMUSG00000056091.12	St3gal5	non-mTEC C6 (Aire+CCR7+ DC)	No	-0.113830372922172	0.000258284848973926	1	0	0.176
ENSMUSG00000024067.14	Dpy30	non-mTEC C6 (Aire+CCR7+ DC)	No	-0.114582733796731	0.00212790857458968	1	0	0.13
ENSMUSG00000025939.19	Ube2w	non-mTEC C6 (Aire+CCR7+ DC)	No	-0.1146496067694	0.00822504466577883	1	0.044	0.204
ENSMUSG00000025287.15	Acot9	non-mTEC C6 (Aire+CCR7+ DC)	No	-0.114684833799717	0.00377467138233017	1	0.156	0.398
ENSMUSG00000052727.6	Map1b	non-mTEC C6 (Aire+CCR7+ DC)	No	-0.114977832221778	0.00487435982720298	1	0	0.111
ENSMUSG00000027878.11	Notch2	non-mTEC C6 (Aire+CCR7+ DC)	No	-0.115246804323298	0.000906004368313836	1	0.511	0.815
ENSMUSG00000019437.17	Tlcd1	non-mTEC C6 (Aire+CCR7+ DC)	No	-0.115379053764315	0.0012566518926584	1	0.022	0.176
ENSMUSG00000020267.6	Hint1	non-mTEC C6 (Aire+CCR7+ DC)	No	-0.115775134058833	0.000755074256321789	1	0.133	0.398
ENSMUSG00000029622.16	Arpc1b	non-mTEC C6 (Aire+CCR7+ DC)	No	-0.116784176681633	4.94561571368455e-05	1	0.822	1
ENSMUSG00000032436.17	Cmtm7	non-mTEC C6 (Aire+CCR7+ DC)	No	-0.117211389017324	0.000928852113558108	1	0.133	0.352
ENSMUSG00000025869.11	Nop16	non-mTEC C6 (Aire+CCR7+ DC)	No	-0.117846618738236	6.17086183709957e-05	1	0.022	0.222
ENSMUSG00000035674.13	Ndufa3	non-mTEC C6 (Aire+CCR7+ DC)	No	-0.117925185484696	0.00971281105977874	1	0.356	0.62
ENSMUSG00000068856.3	Sf3b4	non-mTEC C6 (Aire+CCR7+ DC)	No	-0.119289841421741	0.00319732815942306	1	0.133	0.389
ENSMUSG00000061313.8	Ddhd2	non-mTEC C6 (Aire+CCR7+ DC)	No	-0.119504968489602	0.00638901578002759	1	0.089	0.315
ENSMUSG00000029390.13	Tmed2	non-mTEC C6 (Aire+CCR7+ DC)	No	-0.119711145745393	0.00219449044840524	1	0.422	0.713
ENSMUSG00000022598.6	Psca	non-mTEC C6 (Aire+CCR7+ DC)	No	-0.11999483472533	0.00018590697431855	1	0.156	0.028
ENSMUSG00000057335.11	Cep170	non-mTEC C6 (Aire+CCR7+ DC)	No	-0.120098471240015	0.00667031340900661	1	0.222	0.481
ENSMUSG00000004698.11	Hdac9	non-mTEC C6 (Aire+CCR7+ DC)	No	-0.12067463622507	1.34273745963097e-06	0.0365157452146642	0.022	0.315
ENSMUSG00000082062.1	Ftl2-ps	non-mTEC C6 (Aire+CCR7+ DC)	No	-0.121151037252007	0.00343248204509547	1	0.911	1
ENSMUSG00000026696.15	Vamp4	non-mTEC C6 (Aire+CCR7+ DC)	No	-0.121754145323657	0.000588498010682652	1	0.289	0.62
ENSMUSG00000074221.12	Zfp568	non-mTEC C6 (Aire+CCR7+ DC)	No	-0.122631477724761	0.0073622077098584	1	0	0.102
ENSMUSG00000007476.18	Lrrc8a	non-mTEC C6 (Aire+CCR7+ DC)	No	-0.123523866849919	0.000277096062932252	1	0.089	0.38
ENSMUSG00000020537.9	Drg2	non-mTEC C6 (Aire+CCR7+ DC)	No	-0.123717594909504	0.0053383213727107	1	0.111	0.333
ENSMUSG00000021149.8	Gtpbp4	non-mTEC C6 (Aire+CCR7+ DC)	No	-0.123848033219236	0.000204626959249798	1	0.356	0.704
ENSMUSG00000113902.1	Ndufb1-ps	non-mTEC C6 (Aire+CCR7+ DC)	No	-0.125075266540674	0.00371449233643949	1	0.2	0.481
ENSMUSG00000030541.16	Idh2	non-mTEC C6 (Aire+CCR7+ DC)	No	-0.125169862200027	0.000296392964535008	1	0.133	0.444
ENSMUSG00000040028.10	Elavl1	non-mTEC C6 (Aire+CCR7+ DC)	No	-0.125501528682662	0.00493478659398835	1	0.467	0.741
ENSMUSG00000054517.9	Trim65	non-mTEC C6 (Aire+CCR7+ DC)	No	-0.125903464272972	0.00736220770985822	1	0	0.102
ENSMUSG00000068039.13	Tcp1	non-mTEC C6 (Aire+CCR7+ DC)	No	-0.127363984199734	9.12492584937964e-05	1	0.378	0.731
ENSMUSG00000038894.7	Irs2	non-mTEC C6 (Aire+CCR7+ DC)	No	-0.127408888330017	0.00487435982720298	1	0	0.111
ENSMUSG00000028334.10	Nans	non-mTEC C6 (Aire+CCR7+ DC)	No	-0.129761091181863	0.00207530894951494	1	0.378	0.685
ENSMUSG00000026960.6	Arl6ip6	non-mTEC C6 (Aire+CCR7+ DC)	No	-0.130383325730771	0.00321452196837439	1	0.022	0.176
ENSMUSG00000024091.9	Vapa	non-mTEC C6 (Aire+CCR7+ DC)	No	-0.130803452765131	7.54448359619113e-06	0.205172231398418	0.4	0.787
ENSMUSG00000046865.7	Fbl	non-mTEC C6 (Aire+CCR7+ DC)	No	-0.131088847605588	0.000630015789273695	1	0.111	0.407
ENSMUSG00000022263.10	Trio	non-mTEC C6 (Aire+CCR7+ DC)	No	-0.131210879535593	0.00290184085037043	1	0.267	0.565
ENSMUSG00000026203.16	Dnajb2	non-mTEC C6 (Aire+CCR7+ DC)	No	-0.131905393542061	0.00139379015421335	1	0.267	0.556
ENSMUSG00000024414.13	Mrpl27	non-mTEC C6 (Aire+CCR7+ DC)	No	-0.132686737652749	0.00212790857458971	1	0	0.13
ENSMUSG00000030127.15	Cops7a	non-mTEC C6 (Aire+CCR7+ DC)	No	-0.133350608371816	0.00609553129483795	1	0.111	0.296
ENSMUSG00000022570.7	Tsta3	non-mTEC C6 (Aire+CCR7+ DC)	No	-0.133948222409185	0.00137305173618167	1	0.178	0.407
ENSMUSG00000021550.6	2210016F16Rik	non-mTEC C6 (Aire+CCR7+ DC)	No	-0.134137542095424	0.00435374094180326	1	0.111	0.352
ENSMUSG00000084390.1	Gm15425	non-mTEC C6 (Aire+CCR7+ DC)	No	-0.135215604543245	0.000604860118876538	1	0	0.157
ENSMUSG00000027247.16	Arhgap1	non-mTEC C6 (Aire+CCR7+ DC)	No	-0.135463659269577	0.000279576602411979	1	0.489	0.806
ENSMUSG00000037058.16	Paip2	non-mTEC C6 (Aire+CCR7+ DC)	No	-0.135464481096267	0.00739790058495436	1	0.333	0.593
ENSMUSG00000066979.6	Bub3	non-mTEC C6 (Aire+CCR7+ DC)	No	-0.135811866072058	0.00117329880408574	1	0.289	0.565
ENSMUSG00000030890.16	Ilk	non-mTEC C6 (Aire+CCR7+ DC)	No	-0.13641735179029	0.00092621595652471	1	0.356	0.676
ENSMUSG00000058454.15	Dhcr7	non-mTEC C6 (Aire+CCR7+ DC)	No	-0.137191233663937	0.00487435982720302	1	0	0.111
ENSMUSG00000021134.17	Srsf5	non-mTEC C6 (Aire+CCR7+ DC)	No	-0.138265409847458	0.00531091074183511	1	0.756	0.944
ENSMUSG00000034480.18	Diaph2	non-mTEC C6 (Aire+CCR7+ DC)	No	-0.138326625678318	0.0048743598272029	1	0	0.111
ENSMUSG00000036513.15	Commd2	non-mTEC C6 (Aire+CCR7+ DC)	No	-0.139441475863137	0.00334584462794294	1	0.022	0.167
ENSMUSG00000033379.13	Atp6v0b	non-mTEC C6 (Aire+CCR7+ DC)	No	-0.13986925790985	0.00160502604720686	1	0.489	0.787
ENSMUSG00000004319.15	Clcn3	non-mTEC C6 (Aire+CCR7+ DC)	No	-0.139914859579691	0.000701578312180449	1	0.333	0.667
ENSMUSG00000018666.13	Cbx1	non-mTEC C6 (Aire+CCR7+ DC)	No	-0.140280345078385	0.00108366526248434	1	0.178	0.481
ENSMUSG00000018654.17	Ikzf1	non-mTEC C6 (Aire+CCR7+ DC)	No	-0.1406905611748	0.00271908422841317	1	0.111	0.343
ENSMUSG00000027520.16	Zdbf2	non-mTEC C6 (Aire+CCR7+ DC)	No	-0.140712405648135	0.00140219528809618	1	0	0.139
ENSMUSG00000026275.13	Ppp1r7	non-mTEC C6 (Aire+CCR7+ DC)	No	-0.140752118799281	0.0024981473982088	1	0.022	0.185
ENSMUSG00000059436.13	Max	non-mTEC C6 (Aire+CCR7+ DC)	No	-0.141115484130636	0.000395791716486881	1	0	0.167
ENSMUSG00000000838.17	Fmr1	non-mTEC C6 (Aire+CCR7+ DC)	No	-0.141699734252551	0.00521775079915414	1	0.022	0.194
ENSMUSG00000046434.16	Hnrnpa1	non-mTEC C6 (Aire+CCR7+ DC)	No	-0.142153117751825	0.00384429752168776	1	0.667	0.898
ENSMUSG00000025024.7	Smndc1	non-mTEC C6 (Aire+CCR7+ DC)	No	-0.144143961312565	0.00261229824132655	1	0.267	0.565
ENSMUSG00000020843.15	Timm22	non-mTEC C6 (Aire+CCR7+ DC)	No	-0.144311169981871	0.00487435982720298	1	0	0.111
ENSMUSG00000023079.14	Gtf2ird1	non-mTEC C6 (Aire+CCR7+ DC)	No	-0.144401455108985	0.00159666385038985	1	0.022	0.213
ENSMUSG00000049354.8	Dcaf7	non-mTEC C6 (Aire+CCR7+ DC)	No	-0.145113806281958	0.00189863883537365	1	0.111	0.37
ENSMUSG00000032966.14	Fkbp1a	non-mTEC C6 (Aire+CCR7+ DC)	No	-0.145703228290471	0.0069634024543216	1	0.311	0.565
ENSMUSG00000089762.3	Ier5l	non-mTEC C6 (Aire+CCR7+ DC)	No	-0.146086746992645	0.00212790857458963	1	0	0.13
ENSMUSG00000014164.15	Klhl3	non-mTEC C6 (Aire+CCR7+ DC)	No	-0.146434245000509	0.00522772798826996	1	0.022	0.185
ENSMUSG00000030835.6	Nomo1	non-mTEC C6 (Aire+CCR7+ DC)	No	-0.148695248311579	0.0073622077098584	1	0	0.102
ENSMUSG00000042229.9	Rabif	non-mTEC C6 (Aire+CCR7+ DC)	No	-0.149282677268498	0.00322315596273521	1	0	0.12
ENSMUSG00000036315.13	Znrd1	non-mTEC C6 (Aire+CCR7+ DC)	No	-0.149457249392126	0.00506047218859134	1	0.044	0.241
ENSMUSG00000032387.15	Rbpms2	non-mTEC C6 (Aire+CCR7+ DC)	No	-0.15067003409528	0.00877109541565735	1	0.022	0.176
ENSMUSG00000078786.9	BC024978	non-mTEC C6 (Aire+CCR7+ DC)	No	-0.150687683759257	0.00745623333531886	1	0.022	0.185
ENSMUSG00000028327.14	Stra6l	non-mTEC C6 (Aire+CCR7+ DC)	No	-0.150702575144832	0.00705782165324334	1	0.2	0.444
ENSMUSG00000066621.12	Tecpr1	non-mTEC C6 (Aire+CCR7+ DC)	No	-0.151270687908169	0.00170053743027065	1	0.089	0.343
ENSMUSG00000031781.14	Ciapin1	non-mTEC C6 (Aire+CCR7+ DC)	No	-0.151308430857132	0.000262047847207572	1	0.089	0.324
ENSMUSG00000024603.8	Dctn4	non-mTEC C6 (Aire+CCR7+ DC)	No	-0.151540635004682	5.06806599200009e-05	1	0.378	0.759
ENSMUSG00000025239.3	Limd1	non-mTEC C6 (Aire+CCR7+ DC)	No	-0.151698609718845	0.00234010540928728	1	0.133	0.37
ENSMUSG00000029447.11	Cct6a	non-mTEC C6 (Aire+CCR7+ DC)	No	-0.151938595043809	0.00239758157066209	1	0.267	0.546
ENSMUSG00000020866.17	Cacna1g	non-mTEC C6 (Aire+CCR7+ DC)	No	-0.151970867763659	0.00736220770985825	1	0	0.102
ENSMUSG00000030403.9	Vasp	non-mTEC C6 (Aire+CCR7+ DC)	No	-0.152375837460612	9.20594142770622e-05	1	0.222	0.583
ENSMUSG00000052533.14	Nup188	non-mTEC C6 (Aire+CCR7+ DC)	No	-0.152901640905816	7.05068443109652e-05	1	0	0.204
ENSMUSG00000106110.1	Gm43571	non-mTEC C6 (Aire+CCR7+ DC)	No	-0.15371965647867	0.00322315596273523	1	0	0.12
ENSMUSG00000034120.18	Srsf2	non-mTEC C6 (Aire+CCR7+ DC)	No	-0.157604673612115	0.00112229047341637	1	0.422	0.731
ENSMUSG00000031995.9	St14	non-mTEC C6 (Aire+CCR7+ DC)	No	-0.157664981896647	0.00999863236103744	1	0.089	0.259
ENSMUSG00000053317.11	Sec61b	non-mTEC C6 (Aire+CCR7+ DC)	No	-0.158614519109256	0.000504081951627736	1	0.422	0.741
ENSMUSG00000024944.6	Arl2	non-mTEC C6 (Aire+CCR7+ DC)	No	-0.160833702495618	0.000922020690093307	1	0	0.148
ENSMUSG00000024041.10	Cryaa	non-mTEC C6 (Aire+CCR7+ DC)	No	-0.161063360718424	0.00105655048560408	1	0.289	0.611
ENSMUSG00000020034.7	Tcp11l2	non-mTEC C6 (Aire+CCR7+ DC)	No	-0.161132466750205	0.00736220770985845	1	0	0.102
ENSMUSG00000000782.16	Tcf7	non-mTEC C6 (Aire+CCR7+ DC)	No	-0.161878671838933	0.00412181422585251	1	0.6	0.852
ENSMUSG00000037070.10	Rbmxl1	non-mTEC C6 (Aire+CCR7+ DC)	No	-0.163383554229435	0.00360679061764071	1	0.067	0.287
ENSMUSG00000070283.4	Ndufaf3	non-mTEC C6 (Aire+CCR7+ DC)	No	-0.163691235367254	0.00543216714258178	1	0.022	0.167
ENSMUSG00000034401.16	Spata6	non-mTEC C6 (Aire+CCR7+ DC)	No	-0.164688688904913	0.00510771840794095	1	0.044	0.241
ENSMUSG00000039713.17	Plekhg5	non-mTEC C6 (Aire+CCR7+ DC)	No	-0.164941448207673	0.00736220770985832	1	0	0.102
ENSMUSG00000022114.5	Spry2	non-mTEC C6 (Aire+CCR7+ DC)	No	-0.165314216353002	0.00206489977240855	1	0.089	0.333
ENSMUSG00000036580.15	Spg20	non-mTEC C6 (Aire+CCR7+ DC)	No	-0.16534660745973	0.00322315596273528	1	0	0.12
ENSMUSG00000038147.13	Cd84	non-mTEC C6 (Aire+CCR7+ DC)	No	-0.165983516232535	0.00487435982720294	1	0	0.111
ENSMUSG00000097906.1	Gm9625	non-mTEC C6 (Aire+CCR7+ DC)	No	-0.166535506134309	0.00327298834484746	1	0.889	0.981
ENSMUSG00000071708.11	Sms	non-mTEC C6 (Aire+CCR7+ DC)	No	-0.167380622952889	0.00239884493329261	1	0.111	0.333
ENSMUSG00000058258.14	Idi1	non-mTEC C6 (Aire+CCR7+ DC)	No	-0.168552470564952	0.00470365631707388	1	0.378	0.657
ENSMUSG00000034543.15	Morc2a	non-mTEC C6 (Aire+CCR7+ DC)	No	-0.16885778187437	0.00712412330398085	1	0.044	0.222
ENSMUSG00000025809.15	Itgb1	non-mTEC C6 (Aire+CCR7+ DC)	No	-0.169396939959716	0.000978583444139929	1	0.578	0.861
ENSMUSG00000028411.15	Aptx	non-mTEC C6 (Aire+CCR7+ DC)	No	-0.169466751529522	0.00322315596273521	1	0	0.12
ENSMUSG00000027276.7	Jag1	non-mTEC C6 (Aire+CCR7+ DC)	No	-0.169578534967047	0.00840927366275369	1	0.156	0.398
ENSMUSG00000006412.10	Pfdn2	non-mTEC C6 (Aire+CCR7+ DC)	No	-0.169718080181156	7.53746485322749e-05	1	0.067	0.389
ENSMUSG00000031950.7	Gabarapl2	non-mTEC C6 (Aire+CCR7+ DC)	No	-0.169912815163696	2.13475155288973e-05	0.580545684808362	0.422	0.796
ENSMUSG00000024949.17	Sf1	non-mTEC C6 (Aire+CCR7+ DC)	No	-0.170015284088051	0.0016197658784473	1	0.467	0.769
ENSMUSG00000055733.6	Nap1l3	non-mTEC C6 (Aire+CCR7+ DC)	No	-0.170497744442324	0.00736220770985825	1	0	0.102
ENSMUSG00000062981.5	Mrpl42	non-mTEC C6 (Aire+CCR7+ DC)	No	-0.17059233266105	0.00202254109249911	1	0.022	0.176
ENSMUSG00000025860.15	Xiap	non-mTEC C6 (Aire+CCR7+ DC)	No	-0.17074732694133	6.45724414334771e-05	1	0.067	0.38
ENSMUSG00000049191.12	Rtl5	non-mTEC C6 (Aire+CCR7+ DC)	No	-0.170820161560032	0.00212790857458968	1	0	0.13
ENSMUSG00000006095.12	Tbcb	non-mTEC C6 (Aire+CCR7+ DC)	No	-0.170830010709625	2.36402625898628e-05	0.642896941131318	0.356	0.741
ENSMUSG00000020733.3	Slc9a3r1	non-mTEC C6 (Aire+CCR7+ DC)	No	-0.171068407938004	0.00231229981611092	1	0.222	0.519
ENSMUSG00000071072.12	Ptges3	non-mTEC C6 (Aire+CCR7+ DC)	No	-0.17172792035793	4.37070070469135e-05	1	0.6	0.917
ENSMUSG00000033467.12	Crlf2	non-mTEC C6 (Aire+CCR7+ DC)	No	-0.172650213563753	0.00468708341564344	1	0.111	0.352
ENSMUSG00000021290.6	Atp5mpl	non-mTEC C6 (Aire+CCR7+ DC)	No	-0.173599556379768	0.00130912317372685	1	0.156	0.454
ENSMUSG00000036591.16	Arhgap21	non-mTEC C6 (Aire+CCR7+ DC)	No	-0.173997859393347	0.00140219528809617	1	0	0.139
ENSMUSG00000030352.15	Tspan9	non-mTEC C6 (Aire+CCR7+ DC)	No	-0.175108075572719	0.00736220770985825	1	0	0.102
ENSMUSG00000026798.10	Coq4	non-mTEC C6 (Aire+CCR7+ DC)	No	-0.175333091457054	0.00437604605775695	1	0.022	0.167
ENSMUSG00000027012.15	Dync1i2	non-mTEC C6 (Aire+CCR7+ DC)	No	-0.175859819957852	0.00022545737845073	1	0.222	0.574
ENSMUSG00000033931.9	Rbm34	non-mTEC C6 (Aire+CCR7+ DC)	No	-0.176356693638189	0.00128237208237545	1	0.022	0.222
ENSMUSG00000024073.16	Birc6	non-mTEC C6 (Aire+CCR7+ DC)	No	-0.176643774685854	0.000726526852285538	1	0.644	0.907
ENSMUSG00000032112.10	Trappc4	non-mTEC C6 (Aire+CCR7+ DC)	No	-0.180378724825837	0.000685814867897978	1	0.133	0.407
ENSMUSG00000039183.6	Nubp2	non-mTEC C6 (Aire+CCR7+ DC)	No	-0.181461776232243	0.0015403930758848	1	0.133	0.407
ENSMUSG00000004451.14	Ralb	non-mTEC C6 (Aire+CCR7+ DC)	No	-0.181560490064764	0.00431179315402885	1	0.089	0.315
ENSMUSG00000002661.14	Alkbh7	non-mTEC C6 (Aire+CCR7+ DC)	No	-0.182365096116662	0.00887184700296652	1	0.022	0.176
ENSMUSG00000010608.15	Rbm25	non-mTEC C6 (Aire+CCR7+ DC)	No	-0.182475075094393	0.00049684635887077	1	0.644	0.907
ENSMUSG00000031352.10	Hccs	non-mTEC C6 (Aire+CCR7+ DC)	No	-0.18278777827492	1.5304660820656e-06	0.041621025101774	0.067	0.398
ENSMUSG00000040359.14	Ufl1	non-mTEC C6 (Aire+CCR7+ DC)	No	-0.183057884359068	0.000258284848973919	1	0	0.176
ENSMUSG00000041229.15	Phf8	non-mTEC C6 (Aire+CCR7+ DC)	No	-0.183339972573332	0.0014460435872169	1	0.089	0.324
ENSMUSG00000025289.15	Prdx4	non-mTEC C6 (Aire+CCR7+ DC)	No	-0.183598888142231	0.000258284848973921	1	0	0.176
ENSMUSG00000031157.10	Pqbp1	non-mTEC C6 (Aire+CCR7+ DC)	No	-0.183705129371015	0.00114731155671855	1	0.044	0.231
ENSMUSG00000037916.14	Ndufv1	non-mTEC C6 (Aire+CCR7+ DC)	No	-0.183856616986711	0.00106779636288038	1	0.133	0.398
ENSMUSG00000013701.13	Timm23	non-mTEC C6 (Aire+CCR7+ DC)	No	-0.184771203059446	0.000608264748223516	1	0.244	0.565
ENSMUSG00000022752.9	Tomm70a	non-mTEC C6 (Aire+CCR7+ DC)	No	-0.184935173427043	0.000922020690093327	1	0	0.148
ENSMUSG00000071714.7	Csf2rb2	non-mTEC C6 (Aire+CCR7+ DC)	No	-0.18509924464572	0.00420928439363278	1	0.8	0.565
ENSMUSG00000001943.8	Vsig2	non-mTEC C6 (Aire+CCR7+ DC)	No	-0.186310166506674	0.00736220770985845	1	0	0.102
ENSMUSG00000027706.8	Sec62	non-mTEC C6 (Aire+CCR7+ DC)	No	-0.189027708982691	0.000750060654087577	1	0.289	0.62
ENSMUSG00000038965.17	Ube2l3	non-mTEC C6 (Aire+CCR7+ DC)	No	-0.189088715771754	0.00407569765673568	1	0.378	0.667
ENSMUSG00000023243.9	Kcnk5	non-mTEC C6 (Aire+CCR7+ DC)	No	-0.189165201775063	0.00487435982720302	1	0	0.111
ENSMUSG00000025007.13	Aldh18a1	non-mTEC C6 (Aire+CCR7+ DC)	No	-0.189594013387492	0.00140219528809619	1	0	0.139
ENSMUSG00000046711.16	Hmga1	non-mTEC C6 (Aire+CCR7+ DC)	No	-0.190545119248205	0.0019200193654544	1	0.378	0.676
ENSMUSG00000020462.14	Cfap36	non-mTEC C6 (Aire+CCR7+ DC)	No	-0.191531819192469	0.00304799808736909	1	0.089	0.324
ENSMUSG00000034807.9	Colgalt1	non-mTEC C6 (Aire+CCR7+ DC)	No	-0.191736221749622	8.22284056394404e-05	1	0.333	0.685
ENSMUSG00000062866.16	Phactr2	non-mTEC C6 (Aire+CCR7+ DC)	No	-0.192082865998889	0.00471658654399116	1	0.133	0.389
ENSMUSG00000019814.5	Ltv1	non-mTEC C6 (Aire+CCR7+ DC)	No	-0.192558399395857	4.54441456306391e-05	1	0	0.213
ENSMUSG00000024346.6	Pfdn1	non-mTEC C6 (Aire+CCR7+ DC)	No	-0.193450364608041	0.00108717281060404	1	0.044	0.287
ENSMUSG00000027610.17	Gss	non-mTEC C6 (Aire+CCR7+ DC)	No	-0.193471236263641	0.00322315596273519	1	0	0.12
ENSMUSG00000063696.7	Gm8730	non-mTEC C6 (Aire+CCR7+ DC)	No	-0.194230593900868	0.00023059030412878	1	0.956	1
ENSMUSG00000021840.17	Mapk1ip1l	non-mTEC C6 (Aire+CCR7+ DC)	No	-0.196046604844527	0.00121083904442731	1	0.311	0.63
ENSMUSG00000035310.15	Lin54	non-mTEC C6 (Aire+CCR7+ DC)	No	-0.19731307941017	0.00922812202657746	1	0.022	0.185
ENSMUSG00000056394.17	Lig1	non-mTEC C6 (Aire+CCR7+ DC)	No	-0.197599815457562	0.00133771652416339	1	0.022	0.204
ENSMUSG00000078517.12	Emc1	non-mTEC C6 (Aire+CCR7+ DC)	No	-0.198373864642902	0.00100128945455571	1	0.022	0.241
ENSMUSG00000004394.12	Tmed4	non-mTEC C6 (Aire+CCR7+ DC)	No	-0.198849083368032	0.00221818874227669	1	0.156	0.398
ENSMUSG00000036398.13	Ppp1r11	non-mTEC C6 (Aire+CCR7+ DC)	No	-0.19896817452911	0.00134380762515829	1	0.289	0.593
ENSMUSG00000015749.12	Anp32e	non-mTEC C6 (Aire+CCR7+ DC)	No	-0.199528393702769	0.000571695692240563	1	0.133	0.435
ENSMUSG00000050043.16	Tmx2	non-mTEC C6 (Aire+CCR7+ DC)	No	-0.199705771579848	0.00960029303339019	1	0.022	0.157
ENSMUSG00000026037.14	Orc2	non-mTEC C6 (Aire+CCR7+ DC)	No	-0.200206478757257	0.00881918407714637	1	0.044	0.231
ENSMUSG00000008036.11	Ap2s1	non-mTEC C6 (Aire+CCR7+ DC)	No	-0.20070575600971	0.000263077243642516	1	0.2	0.528
ENSMUSG00000003955.8	Fam162a	non-mTEC C6 (Aire+CCR7+ DC)	No	-0.200757287538244	0.00042888108761136	1	0.022	0.25
ENSMUSG00000059991.7	Nptx2	non-mTEC C6 (Aire+CCR7+ DC)	No	-0.20191055747704	0.00763660350676253	1	0.067	0.269
ENSMUSG00000021264.12	Yy1	non-mTEC C6 (Aire+CCR7+ DC)	No	-0.201976307323892	0.00829705914134206	1	0.022	0.185
ENSMUSG00000037361.8	Sf3b6	non-mTEC C6 (Aire+CCR7+ DC)	No	-0.202204822248088	0.00457839980271283	1	0.156	0.407
ENSMUSG00000031371.14	Haus7	non-mTEC C6 (Aire+CCR7+ DC)	No	-0.2030547129136	0.00322315596273523	1	0	0.12
ENSMUSG00000038970.7	Lmtk2	non-mTEC C6 (Aire+CCR7+ DC)	No	-0.203350174879273	3.97875119195135e-05	1	0.022	0.287
ENSMUSG00000027751.13	Supt20	non-mTEC C6 (Aire+CCR7+ DC)	No	-0.204035886959916	0.00197708479989176	1	0.244	0.546
ENSMUSG00000047514.6	Tspyl1	non-mTEC C6 (Aire+CCR7+ DC)	No	-0.204776118316862	0.00138924064339678	1	0.378	0.694
ENSMUSG00000070923.4	Klhl9	non-mTEC C6 (Aire+CCR7+ DC)	No	-0.205664654772406	0.00131000014818319	1	0.2	0.509
ENSMUSG00000000194.13	Gpr107	non-mTEC C6 (Aire+CCR7+ DC)	No	-0.206748424467	0.00621737413440414	1	0.178	0.426
ENSMUSG00000020696.18	Rffl	non-mTEC C6 (Aire+CCR7+ DC)	No	-0.207484224563487	0.00140219528809619	1	0	0.139
ENSMUSG00000018567.14	Gabarap	non-mTEC C6 (Aire+CCR7+ DC)	No	-0.207556491083172	0.00341706363761479	1	0.8	0.954
ENSMUSG00000037999.13	Arap2	non-mTEC C6 (Aire+CCR7+ DC)	No	-0.207660251830669	0.000598276145214231	1	0.222	0.546
ENSMUSG00000020315.18	Sptbn1	non-mTEC C6 (Aire+CCR7+ DC)	No	-0.208901369318582	7.05068443109663e-05	1	0	0.204
ENSMUSG00000031697.12	Orc6	non-mTEC C6 (Aire+CCR7+ DC)	No	-0.209606477565367	0.00140219528809617	1	0	0.139
ENSMUSG00000072694.8	1500011B03Rik	non-mTEC C6 (Aire+CCR7+ DC)	No	-0.209805804296321	0.00848178881806138	1	0.022	0.167
ENSMUSG00000020321.16	Mdh1	non-mTEC C6 (Aire+CCR7+ DC)	No	-0.210171894116324	0.00022936934100741	1	0.289	0.62
ENSMUSG00000068227.9	Il2rb	non-mTEC C6 (Aire+CCR7+ DC)	No	-0.210551051764466	0.00857641780625496	1	0.067	0.269
ENSMUSG00000031429.14	Psmd10	non-mTEC C6 (Aire+CCR7+ DC)	No	-0.212103288051634	0.00912386058743846	1	0.178	0.407
ENSMUSG00000009090.17	Ap1b1	non-mTEC C6 (Aire+CCR7+ DC)	No	-0.212506487110722	0.00385040789780692	1	0.089	0.278
ENSMUSG00000001380.7	Hars	non-mTEC C6 (Aire+CCR7+ DC)	No	-0.214876486010332	0.0051688072911109	1	0.044	0.213
ENSMUSG00000024007.15	Ppil1	non-mTEC C6 (Aire+CCR7+ DC)	No	-0.215139785682066	0.00212790857458968	1	0	0.13
ENSMUSG00000026036.17	Nif3l1	non-mTEC C6 (Aire+CCR7+ DC)	No	-0.215856654808668	0.00240733095605781	1	0.444	0.25
ENSMUSG00000021395.11	Spin1	non-mTEC C6 (Aire+CCR7+ DC)	No	-0.216211336626194	0.00721718235076442	1	0.2	0.463
ENSMUSG00000029570.5	Lfng	non-mTEC C6 (Aire+CCR7+ DC)	No	-0.217079405820487	0.00233933580494682	1	0.067	0.306
ENSMUSG00000056749.7	Nfil3	non-mTEC C6 (Aire+CCR7+ DC)	No	-0.217084063721201	0.000593514785654594	1	0.444	0.769
ENSMUSG00000026577.13	Blzf1	non-mTEC C6 (Aire+CCR7+ DC)	No	-0.217668547193238	0.000922020690093327	1	0	0.148
ENSMUSG00000019173.11	Rab5c	non-mTEC C6 (Aire+CCR7+ DC)	No	-0.217750437468303	0.00146566245832357	1	0.289	0.602
ENSMUSG00000036309.14	Skp1a	non-mTEC C6 (Aire+CCR7+ DC)	No	-0.218213215730068	0.00117626655064165	1	0.6	0.87
ENSMUSG00000020227.10	Irak3	non-mTEC C6 (Aire+CCR7+ DC)	No	-0.218230497939792	0.00212790857458969	1	0	0.13
ENSMUSG00000028760.16	Eif4g3	non-mTEC C6 (Aire+CCR7+ DC)	No	-0.21855176850395	0.00823870340845651	1	0.111	0.343
ENSMUSG00000035325.16	Sec31a	non-mTEC C6 (Aire+CCR7+ DC)	No	-0.219582902456966	0.00696154088227978	1	0.133	0.37
ENSMUSG00000034245.10	Hdac11	non-mTEC C6 (Aire+CCR7+ DC)	No	-0.219757134577573	0.00807237917478714	1	0.022	0.167
ENSMUSG00000044456.16	Rin3	non-mTEC C6 (Aire+CCR7+ DC)	No	-0.220142822376495	0.00734978632282586	1	0.244	0.509
ENSMUSG00000044447.5	Dock5	non-mTEC C6 (Aire+CCR7+ DC)	No	-0.220278944368008	0.00237039714528201	1	0.133	0.407
ENSMUSG00000086507.1	Adap2os	non-mTEC C6 (Aire+CCR7+ DC)	No	-0.221039897184064	0.00011573255478057	1	0.2	0.528
ENSMUSG00000022394.14	L3mbtl2	non-mTEC C6 (Aire+CCR7+ DC)	No	-0.221745368419592	0.00322315596273521	1	0	0.12
ENSMUSG00000009210.10	Prr29	non-mTEC C6 (Aire+CCR7+ DC)	No	-0.222004514399226	2.0824670066227e-06	0.0566326902451042	0.022	0.361
ENSMUSG00000027865.10	Gdap2	non-mTEC C6 (Aire+CCR7+ DC)	No	-0.222325348051934	0.00225333692813799	1	0.022	0.194
ENSMUSG00000026511.7	Srp9	non-mTEC C6 (Aire+CCR7+ DC)	No	-0.223528637384236	0.00247946398943625	1	0.178	0.444
ENSMUSG00000020265.16	Sumo3	non-mTEC C6 (Aire+CCR7+ DC)	No	-0.224120950699094	7.54901542686964e-05	1	0.133	0.444
ENSMUSG00000030591.17	Psmd8	non-mTEC C6 (Aire+CCR7+ DC)	No	-0.225090384710792	0.00238846100389244	1	0.467	0.759
ENSMUSG00000001666.8	Ddt	non-mTEC C6 (Aire+CCR7+ DC)	No	-0.22538577665176	0.00467547601758548	1	0.133	0.389
ENSMUSG00000016619.10	Nup50	non-mTEC C6 (Aire+CCR7+ DC)	No	-0.226193089113843	0.00443598171132762	1	0.133	0.389
ENSMUSG00000018678.13	Sp2	non-mTEC C6 (Aire+CCR7+ DC)	No	-0.226569265444883	0.00928589429767273	1	0.133	0.361
ENSMUSG00000029642.11	Polr1d	non-mTEC C6 (Aire+CCR7+ DC)	No	-0.227701804309369	0.00191483201493546	1	0.244	0.546
ENSMUSG00000022682.8	Rrn3	non-mTEC C6 (Aire+CCR7+ DC)	No	-0.229633044885458	0.00977870522302235	1	0.133	0.361
ENSMUSG00000021248.9	Tmed10	non-mTEC C6 (Aire+CCR7+ DC)	No	-0.230585964184643	0.00483471603048189	1	0.356	0.62
ENSMUSG00000020719.14	Ddx5	non-mTEC C6 (Aire+CCR7+ DC)	No	-0.230627517165694	0.00944756153325101	1	0.978	0.991
ENSMUSG00000032123.5	Dpagt1	non-mTEC C6 (Aire+CCR7+ DC)	No	-0.230734798127436	7.05068443109647e-05	1	0	0.204
ENSMUSG00000022490.7	Ppp1r1a	non-mTEC C6 (Aire+CCR7+ DC)	No	-0.231305776721751	0.000741521752996072	1	0.067	0.296
ENSMUSG00000071655.12	Ubxn1	non-mTEC C6 (Aire+CCR7+ DC)	No	-0.233186515314512	0.000163117093942816	1	0.311	0.657
ENSMUSG00000029416.17	Slc15a4	non-mTEC C6 (Aire+CCR7+ DC)	No	-0.233738543824263	0.00352009679781284	1	0.156	0.417
ENSMUSG00000028901.13	Gmeb1	non-mTEC C6 (Aire+CCR7+ DC)	No	-0.23380088224658	0.00817828654862278	1	0.244	0.167
ENSMUSG00000039096.10	Rsad1	non-mTEC C6 (Aire+CCR7+ DC)	No	-0.234577980649749	0.00212790857458961	1	0	0.13
ENSMUSG00000078700.10	D030028A08Rik	non-mTEC C6 (Aire+CCR7+ DC)	No	-0.235465491454141	0.000922020690093299	1	0	0.148
ENSMUSG00000033545.14	Znrf1	non-mTEC C6 (Aire+CCR7+ DC)	No	-0.235818858042509	0.000301224749932605	1	0.044	0.287
ENSMUSG00000058267.13	Mrps14	non-mTEC C6 (Aire+CCR7+ DC)	No	-0.236375649730582	0.000433781823852045	1	0.133	0.278
ENSMUSG00000058006.12	Mdn1	non-mTEC C6 (Aire+CCR7+ DC)	No	-0.23764030952277	0.00314014893667019	1	0.022	0.213
ENSMUSG00000041915.9	Ammecr1l	non-mTEC C6 (Aire+CCR7+ DC)	No	-0.238119131823393	0.00313949895726266	1	0.022	0.213
ENSMUSG00000039377.7	Hlx	non-mTEC C6 (Aire+CCR7+ DC)	No	-0.238314109570897	0.00208481399292972	1	0.156	0.435
ENSMUSG00000063802.5	Hspbp1	non-mTEC C6 (Aire+CCR7+ DC)	No	-0.238930323405788	0.000922020690093307	1	0	0.148
ENSMUSG00000108090.1	Gm6637	non-mTEC C6 (Aire+CCR7+ DC)	No	-0.23929728463724	0.000355387562825046	1	0.022	0.241
ENSMUSG00000021737.4	Psmd6	non-mTEC C6 (Aire+CCR7+ DC)	No	-0.240104519444069	0.00659370411230622	1	0.311	0.574
ENSMUSG00000028822.11	Tmem50a	non-mTEC C6 (Aire+CCR7+ DC)	No	-0.241244748884616	0.00433518114076502	1	0.156	0.407
ENSMUSG00000000088.7	Cox5a	non-mTEC C6 (Aire+CCR7+ DC)	No	-0.241889298591205	0.00595718780398414	1	0.556	0.806
ENSMUSG00000016319.3	Slc25a5	non-mTEC C6 (Aire+CCR7+ DC)	No	-0.242017494205197	0.000163497363614116	1	0.733	0.954
ENSMUSG00000001418.13	Glmp	non-mTEC C6 (Aire+CCR7+ DC)	No	-0.242246477725902	0.000447848158533472	1	0.267	0.593
ENSMUSG00000039130.18	Zc3hc1	non-mTEC C6 (Aire+CCR7+ DC)	No	-0.242522851853519	0.00212790857458964	1	0	0.13
ENSMUSG00000020372.15	Rack1	non-mTEC C6 (Aire+CCR7+ DC)	No	-0.242588715147813	0.00554105929311722	1	0.667	0.88
ENSMUSG00000030203.17	Dusp16	non-mTEC C6 (Aire+CCR7+ DC)	No	-0.242604011677494	0.00378773158229168	1	0.267	0.537
ENSMUSG00000011096.17	Akt1s1	non-mTEC C6 (Aire+CCR7+ DC)	No	-0.242908640168318	0.000229793584508799	1	0.022	0.259
ENSMUSG00000020691.13	Mettl2	non-mTEC C6 (Aire+CCR7+ DC)	No	-0.242985250307909	0.00973343726184657	1	0.022	0.185
ENSMUSG00000059119.9	Nap1l4	non-mTEC C6 (Aire+CCR7+ DC)	No	-0.243000086644997	4.69837628431291e-05	1	0.178	0.528
ENSMUSG00000004897.16	Hdgf	non-mTEC C6 (Aire+CCR7+ DC)	No	-0.243326696141096	0.00104151778334813	1	0.156	0.454
ENSMUSG00000038552.14	Fndc4	non-mTEC C6 (Aire+CCR7+ DC)	No	-0.243472909291205	0.00416179794271065	1	0.067	0.278
ENSMUSG00000027479.14	Mapre1	non-mTEC C6 (Aire+CCR7+ DC)	No	-0.243940027753709	0.00617964401162947	1	0.644	0.852
ENSMUSG00000067199.4	Frat1	non-mTEC C6 (Aire+CCR7+ DC)	No	-0.244430213441637	0.00167379163243597	1	0.089	0.333
ENSMUSG00000066152.11	Slc31a2	non-mTEC C6 (Aire+CCR7+ DC)	No	-0.244536525542786	0.00487435982720307	1	0	0.111
ENSMUSG00000024691.13	Fam111a	non-mTEC C6 (Aire+CCR7+ DC)	No	-0.244584388361866	0.0073622077098584	1	0	0.102
ENSMUSG00000018286.6	Psmb6	non-mTEC C6 (Aire+CCR7+ DC)	No	-0.245546613535636	0.00281188930962436	1	0.467	0.75
ENSMUSG00000051674.15	Dcun1d4	non-mTEC C6 (Aire+CCR7+ DC)	No	-0.246252902242111	0.00652144507845324	1	0.022	0.185
ENSMUSG00000009013.5	Dynll1	non-mTEC C6 (Aire+CCR7+ DC)	No	-0.246812343445192	0.00982358381055351	1	0.156	0.306
ENSMUSG00000024120.12	Lrpprc	non-mTEC C6 (Aire+CCR7+ DC)	No	-0.2478840264907	0.000922020690093307	1	0	0.148
ENSMUSG00000055943.5	Emc7	non-mTEC C6 (Aire+CCR7+ DC)	No	-0.248121858462207	0.000205353838303847	1	0.089	0.361
ENSMUSG00000046402.10	Rbp1	non-mTEC C6 (Aire+CCR7+ DC)	No	-0.248332610220879	0.000168066308719987	1	0	0.185
ENSMUSG00000029814.10	Igf2bp3	non-mTEC C6 (Aire+CCR7+ DC)	No	-0.249279144754435	0.00233021861481933	1	0.067	0.222
ENSMUSG00000018362.14	Kpna2	non-mTEC C6 (Aire+CCR7+ DC)	No	-0.25060684958416	0.00510281694578361	1	0.089	0.204
ENSMUSG00000079562.7	Maea	non-mTEC C6 (Aire+CCR7+ DC)	No	-0.250751700062479	0.00697070554229219	1	0.178	0.435
ENSMUSG00000028028.11	Alpk1	non-mTEC C6 (Aire+CCR7+ DC)	No	-0.250946863382647	0.00035005299367684	1	0.022	0.259
ENSMUSG00000048000.15	Gigyf2	non-mTEC C6 (Aire+CCR7+ DC)	No	-0.251605425798335	0.00723675898279848	1	0.089	0.213
ENSMUSG00000042354.7	Gnl3	non-mTEC C6 (Aire+CCR7+ DC)	No	-0.251628569543229	0.00401984674687789	1	0.022	0.194
ENSMUSG00000010045.2	Tmem115	non-mTEC C6 (Aire+CCR7+ DC)	No	-0.25233948488747	0.00275611392352442	1	0.067	0.269
ENSMUSG00000019362.8	D8Ertd738e	non-mTEC C6 (Aire+CCR7+ DC)	No	-0.253040001969627	0.00129863610177879	1	0.378	0.685
ENSMUSG00000031967.15	Afg3l1	non-mTEC C6 (Aire+CCR7+ DC)	No	-0.253275013906287	0.00849866216157543	1	0.089	0.296
ENSMUSG00000003131.7	Pafah1b2	non-mTEC C6 (Aire+CCR7+ DC)	No	-0.253885283264934	0.00708245196034618	1	0.133	0.37
ENSMUSG00000033909.17	Usp36	non-mTEC C6 (Aire+CCR7+ DC)	No	-0.254146311095205	0.0038449766202736	1	0.022	0.204
ENSMUSG00000047793.13	Sned1	non-mTEC C6 (Aire+CCR7+ DC)	No	-0.254391114178425	0.00322315596273519	1	0	0.12
ENSMUSG00000025959.13	Klf7	non-mTEC C6 (Aire+CCR7+ DC)	No	-0.254634664011137	0.000109029903990063	1	0	0.194
ENSMUSG00000089929.1	Bcl2a1b	non-mTEC C6 (Aire+CCR7+ DC)	No	-0.254867582220648	0.000645330106790173	1	0.844	0.981
ENSMUSG00000033423.16	Eri3	non-mTEC C6 (Aire+CCR7+ DC)	No	-0.254910396170671	0.00792694069834293	1	0.067	0.194
ENSMUSG00000063550.8	Nup98	non-mTEC C6 (Aire+CCR7+ DC)	No	-0.25537485644539	0.000775309092280378	1	0.911	1
ENSMUSG00000023861.17	Mpc1	non-mTEC C6 (Aire+CCR7+ DC)	No	-0.255416450359598	4.34690954711146e-05	1	0.311	0.694
ENSMUSG00000019132.11	BC005537	non-mTEC C6 (Aire+CCR7+ DC)	No	-0.255712573063967	3.6479481113601e-05	0.99205948888438	0.133	0.491
ENSMUSG00000013160.7	Atp6v0d1	non-mTEC C6 (Aire+CCR7+ DC)	No	-0.256682604346903	0.00823444541069905	1	0.489	0.75
ENSMUSG00000029432.12	Nipsnap2	non-mTEC C6 (Aire+CCR7+ DC)	No	-0.257001735092053	0.00024835568930183	1	0.133	0.426
ENSMUSG00000028447.11	Dctn3	non-mTEC C6 (Aire+CCR7+ DC)	No	-0.25713253868708	0.00637487103975798	1	0.244	0.519
ENSMUSG00000020849.13	Ywhae	non-mTEC C6 (Aire+CCR7+ DC)	No	-0.257218751751975	0.00536768442281753	1	0.822	0.944
ENSMUSG00000027937.15	Jtb	non-mTEC C6 (Aire+CCR7+ DC)	No	-0.257411690313017	0.000127338519605837	1	0.222	0.574
ENSMUSG00000034403.16	Pja1	non-mTEC C6 (Aire+CCR7+ DC)	No	-0.257719239323105	0.00739355929549524	1	0.067	0.231
ENSMUSG00000032440.13	Tgfbr2	non-mTEC C6 (Aire+CCR7+ DC)	No	-0.258283378159197	0.00296325869576055	1	0.044	0.259
ENSMUSG00000047126.17	Cltc	non-mTEC C6 (Aire+CCR7+ DC)	No	-0.259965775135595	0.000731336333737077	1	0.511	0.796
ENSMUSG00000071172.13	Srsf3	non-mTEC C6 (Aire+CCR7+ DC)	No	-0.260128548495587	0.000120871659597247	1	0.711	0.954
ENSMUSG00000061207.11	Stk19	non-mTEC C6 (Aire+CCR7+ DC)	No	-0.260968928275853	0.00982454709277743	1	0.156	0.398
ENSMUSG00000033161.10	Atp1a1	non-mTEC C6 (Aire+CCR7+ DC)	No	-0.261920332168254	0.00325747882967204	1	0.244	0.537
ENSMUSG00000016554.9	Eif3d	non-mTEC C6 (Aire+CCR7+ DC)	No	-0.262588347691616	0.00423474539776504	1	0.333	0.611
ENSMUSG00000047557.2	Lxn	non-mTEC C6 (Aire+CCR7+ DC)	No	-0.262644095186273	0.00883908782844889	1	0.067	0.269
ENSMUSG00000082286.11	Pisd-ps1	non-mTEC C6 (Aire+CCR7+ DC)	No	-0.262907234194843	4.70196569516536e-07	0.0127869957080022	0.467	0.88
ENSMUSG00000032422.18	Snx14	non-mTEC C6 (Aire+CCR7+ DC)	No	-0.264906512443234	0.000927833844880799	1	0.178	0.491
ENSMUSG00000005078.16	Jkamp	non-mTEC C6 (Aire+CCR7+ DC)	No	-0.264992382517503	0.00140219528809616	1	0	0.139
ENSMUSG00000019877.10	Serinc1	non-mTEC C6 (Aire+CCR7+ DC)	No	-0.265402109914247	0.00924131091415853	1	0.489	0.731
ENSMUSG00000028163.17	Nfkb1	non-mTEC C6 (Aire+CCR7+ DC)	No	-0.265725016433837	0.00583158925750461	1	0.511	0.769
ENSMUSG00000020152.7	Actr2	non-mTEC C6 (Aire+CCR7+ DC)	No	-0.266376334696705	3.17353655622611e-05	0.863043266465692	0.822	0.991
ENSMUSG00000029413.14	Naaa	non-mTEC C6 (Aire+CCR7+ DC)	No	-0.266434214385908	0.00487435982720307	1	0	0.111
ENSMUSG00000075700.9	Selenot	non-mTEC C6 (Aire+CCR7+ DC)	No	-0.266669539085677	0.000849309525942825	1	0.067	0.333
ENSMUSG00000028692.14	Akr1a1	non-mTEC C6 (Aire+CCR7+ DC)	No	-0.266826342638872	0.00233862769749978	1	0.689	0.889
ENSMUSG00000038236.8	Hoxa7	non-mTEC C6 (Aire+CCR7+ DC)	No	-0.267057517347977	0.00322315596273516	1	0	0.12
ENSMUSG00000042622.14	Maff	non-mTEC C6 (Aire+CCR7+ DC)	No	-0.267944930721415	1.37086029540706e-07	0.0037280545733595	0.244	0.731
ENSMUSG00000062270.14	Morf4l1	non-mTEC C6 (Aire+CCR7+ DC)	No	-0.269275853932853	0.00892979230175036	1	0.711	0.87
ENSMUSG00000050212.4	Eva1b	non-mTEC C6 (Aire+CCR7+ DC)	No	-0.2695631333693	0.00424808249281754	1	0.067	0.204
ENSMUSG00000034761.15	Map4k5	non-mTEC C6 (Aire+CCR7+ DC)	No	-0.269925037472891	0.00896902868986084	1	0.044	0.194
ENSMUSG00000068566.12	Myadm	non-mTEC C6 (Aire+CCR7+ DC)	No	-0.270003589664972	0.000282049612416871	1	0.689	0.935
ENSMUSG00000070934.6	Rraga	non-mTEC C6 (Aire+CCR7+ DC)	No	-0.270058947827803	0.0025033100598553	1	0.156	0.435
ENSMUSG00000032178.14	Ilf3	non-mTEC C6 (Aire+CCR7+ DC)	No	-0.270072495052262	0.00877524593267442	1	0.4	0.667
ENSMUSG00000041037.8	Irgq	non-mTEC C6 (Aire+CCR7+ DC)	No	-0.270498432886592	0.00845794665893001	1	0.044	0.204
ENSMUSG00000022370.13	Mrpl13	non-mTEC C6 (Aire+CCR7+ DC)	No	-0.271062155915409	0.000125724087321777	1	0.022	0.287
ENSMUSG00000002524.17	Puf60	non-mTEC C6 (Aire+CCR7+ DC)	No	-0.271534882697411	0.000235645212726162	1	0.244	0.593
ENSMUSG00000062963.10	Ufc1	non-mTEC C6 (Aire+CCR7+ DC)	No	-0.272549359003414	0.00372652366623313	1	0.156	0.426
ENSMUSG00000060063.9	Alox5ap	non-mTEC C6 (Aire+CCR7+ DC)	No	-0.272665836459211	0.00140219528809618	1	0	0.139
ENSMUSG00000042035.11	Igsf3	non-mTEC C6 (Aire+CCR7+ DC)	No	-0.273065035024643	0.00809851314571722	1	0.511	0.769
ENSMUSG00000078813.3	Leng1	non-mTEC C6 (Aire+CCR7+ DC)	No	-0.273863836356695	0.0073012053609637	1	0.067	0.25
ENSMUSG00000018293.4	Pfn1	non-mTEC C6 (Aire+CCR7+ DC)	No	-0.274612974287781	0.00413732359569169	1	0.978	1
ENSMUSG00000044627.11	Swi5	non-mTEC C6 (Aire+CCR7+ DC)	No	-0.274675657944204	0.00875025896038643	1	0.244	0.509
ENSMUSG00000032182.15	Yipf2	non-mTEC C6 (Aire+CCR7+ DC)	No	-0.27706934951292	0.0048743598272029	1	0	0.111
ENSMUSG00000042572.12	Ube2q1	non-mTEC C6 (Aire+CCR7+ DC)	No	-0.277510439398385	0.00572773754179163	1	0.156	0.148
ENSMUSG00000002602.16	Axl	non-mTEC C6 (Aire+CCR7+ DC)	No	-0.27785922054464	0.00322315596273523	1	0	0.12
ENSMUSG00000076432.13	Ywhaq	non-mTEC C6 (Aire+CCR7+ DC)	No	-0.278157526909053	0.000306938978703836	1	0.333	0.685
ENSMUSG00000019428.16	Fkbp8	non-mTEC C6 (Aire+CCR7+ DC)	No	-0.278301318721411	5.64088122501473e-05	1	0.289	0.676
ENSMUSG00000031902.10	Nfatc3	non-mTEC C6 (Aire+CCR7+ DC)	No	-0.279548280999791	0.00194596177968107	1	0.267	0.565
ENSMUSG00000028191.11	Bcl10	non-mTEC C6 (Aire+CCR7+ DC)	No	-0.279762288603653	0.00108197456515779	1	0.289	0.611
ENSMUSG00000028522.16	Mier1	non-mTEC C6 (Aire+CCR7+ DC)	No	-0.279919855458245	0.00747850346156358	1	0.378	0.648
ENSMUSG00000028673.10	Fuca1	non-mTEC C6 (Aire+CCR7+ DC)	No	-0.280164909278468	3.07986218431753e-05	0.837568521025152	0.244	0.639
ENSMUSG00000022864.14	D16Ertd472e	non-mTEC C6 (Aire+CCR7+ DC)	No	-0.281049241698916	0.00206632137013258	1	0.378	0.685
ENSMUSG00000039458.15	Mtmr12	non-mTEC C6 (Aire+CCR7+ DC)	No	-0.281174798811918	0.000947301823653301	1	0.244	0.565
ENSMUSG00000063931.14	Pepd	non-mTEC C6 (Aire+CCR7+ DC)	No	-0.281702304536709	0.00172209893704821	1	0.222	0.528
ENSMUSG00000025278.9	Flnb	non-mTEC C6 (Aire+CCR7+ DC)	No	-0.281703738229922	0.000406391143080566	1	0.422	0.759
ENSMUSG00000029405.16	G3bp2	non-mTEC C6 (Aire+CCR7+ DC)	No	-0.28174243172864	0.000819519821541952	1	0.311	0.63
ENSMUSG00000025066.10	Sfr1	non-mTEC C6 (Aire+CCR7+ DC)	No	-0.28191085128262	0.00356813626702614	1	0.222	0.509
ENSMUSG00000020840.10	Blmh	non-mTEC C6 (Aire+CCR7+ DC)	No	-0.281993383740983	0.00451753436250358	1	0.111	0.333
ENSMUSG00000031536.6	Polb	non-mTEC C6 (Aire+CCR7+ DC)	No	-0.282301434073795	0.00313988147400099	1	0.356	0.63
ENSMUSG00000010914.10	Pdhx	non-mTEC C6 (Aire+CCR7+ DC)	No	-0.28230968855467	5.34879707150663e-06	0.145460536359623	0.022	0.324
ENSMUSG00000027104.18	Atf2	non-mTEC C6 (Aire+CCR7+ DC)	No	-0.282938289561922	0.00914991719106125	1	0.2	0.417
ENSMUSG00000036632.9	Alg5	non-mTEC C6 (Aire+CCR7+ DC)	No	-0.283151211358108	0.000718012938709883	1	0.044	0.278
ENSMUSG00000067071.8	Hes6	non-mTEC C6 (Aire+CCR7+ DC)	No	-0.284021868344755	0.00212790857458966	1	0	0.13
ENSMUSG00000032932.15	Hspa13	non-mTEC C6 (Aire+CCR7+ DC)	No	-0.284310786326605	0.00946199385468839	1	0.067	0.269
ENSMUSG00000003072.15	Atp5d	non-mTEC C6 (Aire+CCR7+ DC)	No	-0.285530535833116	0.00514807499831676	1	0.556	0.815
ENSMUSG00000020590.16	Snx13	non-mTEC C6 (Aire+CCR7+ DC)	No	-0.285586975705906	4.54441456306404e-05	1	0	0.213
ENSMUSG00000058126.7	Tpm3-rs7	non-mTEC C6 (Aire+CCR7+ DC)	No	-0.285958085655755	1.72406658137162e-06	0.0468859906804013	0.622	0.926
ENSMUSG00000041354.16	Rgl2	non-mTEC C6 (Aire+CCR7+ DC)	No	-0.287101961198413	0.00709972349514831	1	0.156	0.407
ENSMUSG00000040183.13	Ankrd6	non-mTEC C6 (Aire+CCR7+ DC)	No	-0.287432712714136	0.000922020690093314	1	0	0.148
ENSMUSG00000034931.15	Dhx8	non-mTEC C6 (Aire+CCR7+ DC)	No	-0.28766276826549	0.00336749861956802	1	0.044	0.222
ENSMUSG00000051457.7	Spn	non-mTEC C6 (Aire+CCR7+ DC)	No	-0.287775410460433	0.00217480338378233	1	0.044	0.269
ENSMUSG00000063406.11	Tmed5	non-mTEC C6 (Aire+CCR7+ DC)	No	-0.288351822358451	0.000318589256946278	1	0.2	0.528
ENSMUSG00000006818.5	Sod2	non-mTEC C6 (Aire+CCR7+ DC)	No	-0.288981078816888	0.00260350305820579	1	0.178	0.463
ENSMUSG00000021715.12	Cwc27	non-mTEC C6 (Aire+CCR7+ DC)	No	-0.289532345115952	0.00517067761657529	1	0.022	0.185
ENSMUSG00000056124.5	B4galt6	non-mTEC C6 (Aire+CCR7+ DC)	No	-0.289629373196565	1.16980640520394e-05	0.318128851895211	0.178	0.583
ENSMUSG00000000085.16	Scmh1	non-mTEC C6 (Aire+CCR7+ DC)	No	-0.289929908909707	0.00389153893640678	1	0.044	0.25
ENSMUSG00000024359.10	Hspa9	non-mTEC C6 (Aire+CCR7+ DC)	No	-0.290666483317529	0.00117071899855523	1	0.111	0.389
ENSMUSG00000027570.15	Col9a3	non-mTEC C6 (Aire+CCR7+ DC)	No	-0.29134678211943	0.00487435982720287	1	0	0.111
ENSMUSG00000020709.15	Adap2	non-mTEC C6 (Aire+CCR7+ DC)	No	-0.292012840621325	0.00226400373972006	1	0.244	0.546
ENSMUSG00000029580.14	Actb	non-mTEC C6 (Aire+CCR7+ DC)	No	-0.292026494750093	0.00139306033096793	1	1	1
ENSMUSG00000022387.17	Brd1	non-mTEC C6 (Aire+CCR7+ DC)	No	-0.292134126294188	0.000125907320689055	1	0.178	0.537
ENSMUSG00000033174.17	Mgll	non-mTEC C6 (Aire+CCR7+ DC)	No	-0.293416176125757	0.00073718362799345	1	0.022	0.222
ENSMUSG00000026849.18	Tor1a	non-mTEC C6 (Aire+CCR7+ DC)	No	-0.293432771925417	0.00669038358418228	1	0.044	0.231
ENSMUSG00000024959.14	Bad	non-mTEC C6 (Aire+CCR7+ DC)	No	-0.294044465275473	0.00127376658576524	1	0.022	0.204
ENSMUSG00000005610.17	Eif4g2	non-mTEC C6 (Aire+CCR7+ DC)	No	-0.295242246290876	0.00517300240708782	1	0.556	0.815
ENSMUSG00000024736.15	Tmem132a	non-mTEC C6 (Aire+CCR7+ DC)	No	-0.299392709095111	0.000222648729193282	1	0.089	0.398
ENSMUSG00000030114.8	Klrg1	non-mTEC C6 (Aire+CCR7+ DC)	No	-0.299582572348392	0.00212790857458966	1	0	0.13
ENSMUSG00000069045.11	Ddx3y	non-mTEC C6 (Aire+CCR7+ DC)	No	-0.300150441192589	0.00580604758997851	1	0.378	0.648
ENSMUSG00000039168.15	Dap	non-mTEC C6 (Aire+CCR7+ DC)	No	-0.30132903844735	0.00034856074811152	1	0.222	0.537
ENSMUSG00000024132.6	Eci1	non-mTEC C6 (Aire+CCR7+ DC)	No	-0.301369447695211	0.00693128672825818	1	0.133	0.185
ENSMUSG00000022051.15	Bnip3l	non-mTEC C6 (Aire+CCR7+ DC)	No	-0.301916533477239	2.00031377550471e-05	0.543985331248506	0.133	0.5
ENSMUSG00000020368.15	Canx	non-mTEC C6 (Aire+CCR7+ DC)	No	-0.302167933598939	0.00237932048414403	1	0.689	0.917
ENSMUSG00000025393.12	Atp5b	non-mTEC C6 (Aire+CCR7+ DC)	No	-0.302482519498178	0.000750189410669811	1	0.644	0.898
ENSMUSG00000041798.15	Gck	non-mTEC C6 (Aire+CCR7+ DC)	No	-0.302670722364674	0.00487435982720287	1	0	0.111
ENSMUSG00000034994.10	Eef2	non-mTEC C6 (Aire+CCR7+ DC)	No	-0.303443536990923	4.45889851784039e-05	1	0.933	1
ENSMUSG00000056201.8	Cfl1	non-mTEC C6 (Aire+CCR7+ DC)	No	-0.303613236093185	0.000982760670178951	1	0.956	1
ENSMUSG00000031146.6	Plp2	non-mTEC C6 (Aire+CCR7+ DC)	No	-0.304505987198154	1.07293565808036e-05	0.291784852214955	0.111	0.5
ENSMUSG00000027714.11	Exosc9	non-mTEC C6 (Aire+CCR7+ DC)	No	-0.304618646068785	0.000395791716486881	1	0	0.167
ENSMUSG00000037742.14	Eef1a1	non-mTEC C6 (Aire+CCR7+ DC)	No	-0.304779157469353	0.000328752120518616	1	1	1
ENSMUSG00000036430.8	Tbcc	non-mTEC C6 (Aire+CCR7+ DC)	No	-0.304899090792834	0.00615634582816069	1	0.133	0.352
ENSMUSG00000042015.17	Wdr41	non-mTEC C6 (Aire+CCR7+ DC)	No	-0.30493806034807	0.00474618305427096	1	0.022	0.176
ENSMUSG00000022403.15	St13	non-mTEC C6 (Aire+CCR7+ DC)	No	-0.305095413176809	4.39084625840423e-05	1	0.267	0.657
ENSMUSG00000021910.15	Nisch	non-mTEC C6 (Aire+CCR7+ DC)	No	-0.305301711000253	0.0084167037712619	1	0.533	0.787
ENSMUSG00000029061.2	Mmp23	non-mTEC C6 (Aire+CCR7+ DC)	No	-0.305343708762804	0.00273378336337275	1	0.356	0.657
ENSMUSG00000046352.7	Gjb2	non-mTEC C6 (Aire+CCR7+ DC)	No	-0.305344806555166	0.00776550278795806	1	0.111	0.343
ENSMUSG00000005615.15	Pcyt1a	non-mTEC C6 (Aire+CCR7+ DC)	No	-0.305402357037049	0.00559977875827033	1	0.467	0.741
ENSMUSG00000024639.5	Gnaq	non-mTEC C6 (Aire+CCR7+ DC)	No	-0.306479263638471	0.00303620217801828	1	0.222	0.5
ENSMUSG00000031633.4	Slc25a4	non-mTEC C6 (Aire+CCR7+ DC)	No	-0.30728809578493	0.00149543339338559	1	0.467	0.731
ENSMUSG00000026843.15	Fubp3	non-mTEC C6 (Aire+CCR7+ DC)	No	-0.307626939950261	0.00748552679334583	1	0.089	0.259
ENSMUSG00000036565.7	Ttyh3	non-mTEC C6 (Aire+CCR7+ DC)	No	-0.307913544403054	0.000114836807846867	1	0.533	0.861
ENSMUSG00000051341.6	Zfp52	non-mTEC C6 (Aire+CCR7+ DC)	No	-0.308223460562554	0.00859128185608366	1	0.022	0.176
ENSMUSG00000030452.16	Nipa2	non-mTEC C6 (Aire+CCR7+ DC)	No	-0.308629507464052	0.00132841908338179	1	0.133	0.417
ENSMUSG00000024921.17	Smarca2	non-mTEC C6 (Aire+CCR7+ DC)	No	-0.309913397481598	0.0016874334327058	1	0.289	0.602
ENSMUSG00000023286.16	Ube2j2	non-mTEC C6 (Aire+CCR7+ DC)	No	-0.309978293713027	1.00019803047046e-05	0.272003854386441	0.111	0.481
ENSMUSG00000041697.8	Cox6a1	non-mTEC C6 (Aire+CCR7+ DC)	No	-0.309987095842098	0.00375315961064694	1	0.556	0.806
ENSMUSG00000026832.12	Cytip	non-mTEC C6 (Aire+CCR7+ DC)	No	-0.310316856905678	0.00684573764038531	1	0.956	0.981
ENSMUSG00000073838.10	Tufm	non-mTEC C6 (Aire+CCR7+ DC)	No	-0.310541119290355	0.000956008783603951	1	0.044	0.25
ENSMUSG00000027255.14	Arfgap2	non-mTEC C6 (Aire+CCR7+ DC)	No	-0.310788002266444	0.0092551951189724	1	0.178	0.426
ENSMUSG00000049037.8	Clec4a1	non-mTEC C6 (Aire+CCR7+ DC)	No	-0.311353862426104	0.004867387171153	1	0.044	0.167
ENSMUSG00000020400.17	Tnip1	non-mTEC C6 (Aire+CCR7+ DC)	No	-0.312210997859274	0.00201517458804854	1	0.378	0.685
ENSMUSG00000030842.12	Lamtor1	non-mTEC C6 (Aire+CCR7+ DC)	No	-0.312885936811242	0.00410162634466909	1	0.267	0.556
ENSMUSG00000022858.16	Tra2b	non-mTEC C6 (Aire+CCR7+ DC)	No	-0.312938506494647	0.00167589594157918	1	0.6	0.852
ENSMUSG00000046671.18	Mtfr1l	non-mTEC C6 (Aire+CCR7+ DC)	No	-0.314789430970376	0.00933847175791079	1	0.089	0.306
ENSMUSG00000029467.15	Atp2a2	non-mTEC C6 (Aire+CCR7+ DC)	No	-0.314795675060432	0.00016806630871999	1	0	0.185
ENSMUSG00000021548.10	Ccnh	non-mTEC C6 (Aire+CCR7+ DC)	No	-0.314821751162089	0.00276582568155649	1	0.044	0.222
ENSMUSG00000009575.14	Cbx5	non-mTEC C6 (Aire+CCR7+ DC)	No	-0.316441106717702	0.0047306763085214	1	0.044	0.25
ENSMUSG00000022272.17	Myo10	non-mTEC C6 (Aire+CCR7+ DC)	No	-0.316794685686556	0.00429644648127779	1	0.111	0.343
ENSMUSG00000056234.15	Ncoa4	non-mTEC C6 (Aire+CCR7+ DC)	No	-0.316844322675049	8.5809610320223e-05	1	0.422	0.769
ENSMUSG00000064068.15	Mtx1	non-mTEC C6 (Aire+CCR7+ DC)	No	-0.317134163581055	0.00146623054444688	1	0.022	0.231
ENSMUSG00000060261.15	Gtf2i	non-mTEC C6 (Aire+CCR7+ DC)	No	-0.317674824832056	0.00344194201243215	1	0.156	0.417
ENSMUSG00000006456.10	Rbm14	non-mTEC C6 (Aire+CCR7+ DC)	No	-0.318894191613723	9.05092308619847e-05	1	0.022	0.287
ENSMUSG00000040731.13	Eif4h	non-mTEC C6 (Aire+CCR7+ DC)	No	-0.319005899179257	0.000424856425784038	1	0.6	0.88
ENSMUSG00000010376.15	Nedd8	non-mTEC C6 (Aire+CCR7+ DC)	No	-0.319674069214348	0.00139077831057067	1	0.4	0.713
ENSMUSG00000031021.13	Tmem9b	non-mTEC C6 (Aire+CCR7+ DC)	No	-0.32009883829586	0.00971281985956357	1	0.133	0.361
ENSMUSG00000040859.14	Bsdc1	non-mTEC C6 (Aire+CCR7+ DC)	No	-0.320768895457213	0.00121876019556978	1	0.356	0.667
ENSMUSG00000029840.8	Mtpn	non-mTEC C6 (Aire+CCR7+ DC)	No	-0.321875803365046	0.0012225520552319	1	0.311	0.63
ENSMUSG00000031516.11	Dctn6	non-mTEC C6 (Aire+CCR7+ DC)	No	-0.321942525188256	0.00464703279631978	1	0.089	0.324
ENSMUSG00000030536.10	Iqgap1	non-mTEC C6 (Aire+CCR7+ DC)	No	-0.322256242364243	0.000472138845035256	1	0.933	1
ENSMUSG00000037652.15	Phc3	non-mTEC C6 (Aire+CCR7+ DC)	No	-0.322634344517506	0.00241606861302221	1	0.289	0.593
ENSMUSG00000030983.4	Bccip	non-mTEC C6 (Aire+CCR7+ DC)	No	-0.324103071587202	0.000864189510048108	1	0.067	0.324
ENSMUSG00000023345.17	Poc1a	non-mTEC C6 (Aire+CCR7+ DC)	No	-0.324675791626924	0.00328646651620537	1	0.022	0.204
ENSMUSG00000038954.14	Supt3	non-mTEC C6 (Aire+CCR7+ DC)	No	-0.325359150864013	2.22840978946735e-05	0.606016042245645	0.044	0.37
ENSMUSG00000028461.12	Ccdc107	non-mTEC C6 (Aire+CCR7+ DC)	No	-0.325472670102335	4.38162015401736e-05	1	0.044	0.324
ENSMUSG00000021365.15	Nedd9	non-mTEC C6 (Aire+CCR7+ DC)	No	-0.327034157243603	0.00946538278253415	1	0.089	0.306
ENSMUSG00000022463.8	Srebf2	non-mTEC C6 (Aire+CCR7+ DC)	No	-0.327136154199603	0.000587477918721211	1	0.6	0.861
ENSMUSG00000031549.16	Ido2	non-mTEC C6 (Aire+CCR7+ DC)	No	-0.328400302527376	0.00111811254865893	1	0.044	0.269
ENSMUSG00000038010.9	Ccdc138	non-mTEC C6 (Aire+CCR7+ DC)	No	-0.328429116488051	0.000344952373379454	1	0.022	0.25
ENSMUSG00000041733.10	Coq5	non-mTEC C6 (Aire+CCR7+ DC)	No	-0.32934880025789	0.00327009293045767	1	0.044	0.259
ENSMUSG00000024644.17	Cndp2	non-mTEC C6 (Aire+CCR7+ DC)	No	-0.329519509986364	0.00598225595322952	1	0.111	0.343
ENSMUSG00000051351.14	Zfp46	non-mTEC C6 (Aire+CCR7+ DC)	No	-0.329999342314755	0.00212790857458971	1	0	0.13
ENSMUSG00000050471.17	Fam118b	non-mTEC C6 (Aire+CCR7+ DC)	No	-0.330872299793917	0.0019059077927128	1	0.067	0.204
ENSMUSG00000021803.10	Cdhr1	non-mTEC C6 (Aire+CCR7+ DC)	No	-0.33175285183983	0.0073622077098584	1	0	0.102
ENSMUSG00000015149.14	Sirt2	non-mTEC C6 (Aire+CCR7+ DC)	No	-0.332012551740035	5.06447134101707e-05	1	0.244	0.63
ENSMUSG00000031939.16	Taf1d	non-mTEC C6 (Aire+CCR7+ DC)	No	-0.332181833515844	0.00093137590611402	1	0.333	0.657
ENSMUSG00000031979.17	Cog2	non-mTEC C6 (Aire+CCR7+ DC)	No	-0.332330684200749	0.00467141611276651	1	0.089	0.324
ENSMUSG00000041028.16	Ghitm	non-mTEC C6 (Aire+CCR7+ DC)	No	-0.332560369800649	4.644473806838e-05	1	0.8	0.991
ENSMUSG00000025572.17	Tmc6	non-mTEC C6 (Aire+CCR7+ DC)	No	-0.332613336015055	0.00594399685799139	1	0.022	0.194
ENSMUSG00000051510.13	Mafg	non-mTEC C6 (Aire+CCR7+ DC)	No	-0.333802250365981	0.000985745213447664	1	0.111	0.398
ENSMUSG00000025142.18	Aspscr1	non-mTEC C6 (Aire+CCR7+ DC)	No	-0.334061971662928	0.00367203896944911	1	0.2	0.481
ENSMUSG00000024042.7	Sik1	non-mTEC C6 (Aire+CCR7+ DC)	No	-0.33456381423443	0.00358626640730582	1	0.444	0.704
ENSMUSG00000046733.7	Gprc5a	non-mTEC C6 (Aire+CCR7+ DC)	No	-0.334599958707885	0.000301990507936598	1	0.133	0.435
ENSMUSG00000039804.15	Ncoa5	non-mTEC C6 (Aire+CCR7+ DC)	No	-0.334659246448929	0.000578579144266971	1	0.022	0.231
ENSMUSG00000026519.16	Tmem63a	non-mTEC C6 (Aire+CCR7+ DC)	No	-0.335537143263505	0.00307806806455566	1	0.022	0.194
ENSMUSG00000015357.10	Clpx	non-mTEC C6 (Aire+CCR7+ DC)	No	-0.337050817167238	0.0033308360660571	1	0.067	0.296
ENSMUSG00000024622.8	Hmgxb3	non-mTEC C6 (Aire+CCR7+ DC)	No	-0.337153955236943	0.00851532760854253	1	0.089	0.167
ENSMUSG00000020044.13	Timp3	non-mTEC C6 (Aire+CCR7+ DC)	No	-0.337763027854912	0.00409851195418579	1	0.022	0.185
ENSMUSG00000024844.15	Banf1	non-mTEC C6 (Aire+CCR7+ DC)	No	-0.338132512026446	0.0013071235634802	1	0.356	0.657
ENSMUSG00000021759.14	Plpp1	non-mTEC C6 (Aire+CCR7+ DC)	No	-0.338173612508686	0.00263407047837169	1	0.044	0.148
ENSMUSG00000027942.17	4933434E20Rik	non-mTEC C6 (Aire+CCR7+ DC)	No	-0.33834561882311	8.49005513928325e-05	1	0.311	0.62
ENSMUSG00000040720.15	Virma	non-mTEC C6 (Aire+CCR7+ DC)	No	-0.338770380108546	0.00526368454544624	1	0.089	0.269
ENSMUSG00000037580.10	Gch1	non-mTEC C6 (Aire+CCR7+ DC)	No	-0.34080022065932	0.00554708343816415	1	0.133	0.38
ENSMUSG00000029759.9	Pon3	non-mTEC C6 (Aire+CCR7+ DC)	No	-0.34090459446533	0.00396350981806599	1	0.022	0.13
ENSMUSG00000022365.6	Derl1	non-mTEC C6 (Aire+CCR7+ DC)	No	-0.341778719329954	0.000262510060037495	1	0.333	0.685
ENSMUSG00000039067.5	Psmd7	non-mTEC C6 (Aire+CCR7+ DC)	No	-0.342425896993916	0.000575448071102574	1	0.222	0.546
ENSMUSG00000027313.3	Chac1	non-mTEC C6 (Aire+CCR7+ DC)	No	-0.343436242949067	0.00212790857458969	1	0	0.13
ENSMUSG00000025277.14	Abhd6	non-mTEC C6 (Aire+CCR7+ DC)	No	-0.343740276744289	0.00340688519425702	1	0.089	0.333
ENSMUSG00000042705.9	Commd10	non-mTEC C6 (Aire+CCR7+ DC)	No	-0.344104500618961	0.000710754486801704	1	0.111	0.407
ENSMUSG00000026750.6	Psmb7	non-mTEC C6 (Aire+CCR7+ DC)	No	-0.34414791074765	1.35444206624842e-05	0.368340519916259	0.311	0.722
ENSMUSG00000052488.7	Cherp	non-mTEC C6 (Aire+CCR7+ DC)	No	-0.34416813412213	0.000958835931739078	1	0.289	0.611
ENSMUSG00000025381.3	Cnpy2	non-mTEC C6 (Aire+CCR7+ DC)	No	-0.34481510299007	0.00129938505084016	1	0.044	0.278
ENSMUSG00000031584.16	Gsr	non-mTEC C6 (Aire+CCR7+ DC)	No	-0.346044748933027	0.00410304717959233	1	0.111	0.361
ENSMUSG00000032012.9	Nectin1	non-mTEC C6 (Aire+CCR7+ DC)	No	-0.346050987909612	3.93109084793463e-05	1	0.178	0.556
ENSMUSG00000032294.17	Pkm	non-mTEC C6 (Aire+CCR7+ DC)	No	-0.346940920541532	0.00060167581702071	1	0.444	0.769
ENSMUSG00000079547.4	H2-DMb1	non-mTEC C6 (Aire+CCR7+ DC)	No	-0.34719996755525	0.00738969426812104	1	0.533	0.769
ENSMUSG00000062078.15	Qk	non-mTEC C6 (Aire+CCR7+ DC)	No	-0.34724179910943	0.00348375537623056	1	0.244	0.491
ENSMUSG00000062825.15	Actg1	non-mTEC C6 (Aire+CCR7+ DC)	No	-0.347993684406208	0.000132087632741057	1	1	1
ENSMUSG00000073758.10	Sh3d21	non-mTEC C6 (Aire+CCR7+ DC)	No	-0.34812495097098	0.000915928079104837	1	0.089	0.213
ENSMUSG00000052712.17	BC004004	non-mTEC C6 (Aire+CCR7+ DC)	No	-0.348485496473636	0.00301115497016075	1	0.222	0.481
ENSMUSG00000056999.15	Ide	non-mTEC C6 (Aire+CCR7+ DC)	No	-0.348715748511545	0.00671056454422632	1	0.044	0.222
ENSMUSG00000028156.12	Eif4e	non-mTEC C6 (Aire+CCR7+ DC)	No	-0.349162107473173	0.00118261181961224	1	0.178	0.481
ENSMUSG00000034771.15	Tle2	non-mTEC C6 (Aire+CCR7+ DC)	No	-0.349379686494058	9.65954406269481e-05	1	0.022	0.269
ENSMUSG00000057342.15	Sphk2	non-mTEC C6 (Aire+CCR7+ DC)	No	-0.349771063990329	0.000985467183857981	1	0.044	0.287
ENSMUSG00000052906.7	Ubxn8	non-mTEC C6 (Aire+CCR7+ DC)	No	-0.350341587849839	0.00343645428680341	1	0.111	0.333
ENSMUSG00000018040.9	Rrp7a	non-mTEC C6 (Aire+CCR7+ DC)	No	-0.350854410178549	0.00646196441083306	1	0.133	0.38
ENSMUSG00000029465.14	Arpc3	non-mTEC C6 (Aire+CCR7+ DC)	No	-0.350921922427202	0.0042010917929059	1	0.578	0.824
ENSMUSG00000006304.14	Arpc2	non-mTEC C6 (Aire+CCR7+ DC)	No	-0.35155734465149	0.000412281323425466	1	0.689	0.935
ENSMUSG00000025373.14	Rnf41	non-mTEC C6 (Aire+CCR7+ DC)	No	-0.352031782510055	0.000514380746035866	1	0.067	0.343
ENSMUSG00000059602.14	Syn3	non-mTEC C6 (Aire+CCR7+ DC)	No	-0.352886661424739	0.00122818662110695	1	0.022	0.222
ENSMUSG00000021638.12	Ocln	non-mTEC C6 (Aire+CCR7+ DC)	No	-0.353602190140985	0.00466224712655736	1	0.022	0.185
ENSMUSG00000079426.13	Arpc4	non-mTEC C6 (Aire+CCR7+ DC)	No	-0.354003080761538	3.84983825319869e-05	1	0.6	0.917
ENSMUSG00000022354.4	Ndufb9	non-mTEC C6 (Aire+CCR7+ DC)	No	-0.35412095492487	0.000459690759923834	1	0.156	0.463
ENSMUSG00000011958.17	Bnip2	non-mTEC C6 (Aire+CCR7+ DC)	No	-0.35546400739967	0.00148312133833776	1	0.222	0.519
ENSMUSG00000074676.2	Foxs1	non-mTEC C6 (Aire+CCR7+ DC)	No	-0.356026397118923	0.00959837254282229	1	0.089	0.296
ENSMUSG00000032010.15	Usp2	non-mTEC C6 (Aire+CCR7+ DC)	No	-0.35625326982201	0.00451769116410769	1	0.044	0.213
ENSMUSG00000044005.13	Gls2	non-mTEC C6 (Aire+CCR7+ DC)	No	-0.357392813297185	0.00796530670677701	1	0.178	0.407
ENSMUSG00000057497.8	Fam136a	non-mTEC C6 (Aire+CCR7+ DC)	No	-0.358575339587785	0.000922020690093314	1	0	0.148
ENSMUSG00000021417.15	Eci2	non-mTEC C6 (Aire+CCR7+ DC)	No	-0.35877056242942	0.00608993690738873	1	0.111	0.204
ENSMUSG00000026034.17	Clk1	non-mTEC C6 (Aire+CCR7+ DC)	No	-0.35889787608935	0.00396899347504813	1	0.8	0.954
ENSMUSG00000031158.11	Timm17b	non-mTEC C6 (Aire+CCR7+ DC)	No	-0.35927400597693	0.00165417039046809	1	0.133	0.398
ENSMUSG00000074024.5	4632427E13Rik	non-mTEC C6 (Aire+CCR7+ DC)	No	-0.359376253258166	0.000951823647565964	1	0.022	0.231
ENSMUSG00000031839.7	Hsbp1	non-mTEC C6 (Aire+CCR7+ DC)	No	-0.359469324309607	0.0095535481300251	1	0.4	0.611
ENSMUSG00000032870.8	Smap2	non-mTEC C6 (Aire+CCR7+ DC)	No	-0.360062159277985	0.00861519223824962	1	0.156	0.398
ENSMUSG00000028792.14	Ak2	non-mTEC C6 (Aire+CCR7+ DC)	No	-0.360068549717451	9.12087912945325e-05	1	0.533	0.861
ENSMUSG00000062604.11	Srpk2	non-mTEC C6 (Aire+CCR7+ DC)	No	-0.360104288257718	0.0040041038870483	1	0.067	0.287
ENSMUSG00000031604.10	Msmo1	non-mTEC C6 (Aire+CCR7+ DC)	No	-0.360731614478447	0.00143120551371067	1	0.2	0.491
ENSMUSG00000020889.11	Nr1d1	non-mTEC C6 (Aire+CCR7+ DC)	No	-0.362613178743054	0.00322315596273534	1	0	0.12
ENSMUSG00000018565.17	Elp5	non-mTEC C6 (Aire+CCR7+ DC)	No	-0.362730962443721	4.59698840971499e-05	1	0.111	0.454
ENSMUSG00000008384.8	Sertad1	non-mTEC C6 (Aire+CCR7+ DC)	No	-0.362750987210181	0.00455989960043854	1	0.044	0.176
ENSMUSG00000021814.17	Anxa7	non-mTEC C6 (Aire+CCR7+ DC)	No	-0.362755667951974	0.00159371391154328	1	0.333	0.648
ENSMUSG00000040842.17	Szrd1	non-mTEC C6 (Aire+CCR7+ DC)	No	-0.362778277359465	0.000173370647079641	1	0.133	0.417
ENSMUSG00000000399.10	Ndufa9	non-mTEC C6 (Aire+CCR7+ DC)	No	-0.362828803942968	0.0051691633611266	1	0.156	0.417
ENSMUSG00000099974.1	Bcl2a1d	non-mTEC C6 (Aire+CCR7+ DC)	No	-0.363181158855251	0.00768652924960245	1	0.889	0.954
ENSMUSG00000075254.12	Heg1	non-mTEC C6 (Aire+CCR7+ DC)	No	-0.365093877724537	0.000395791716486887	1	0	0.167
ENSMUSG00000075704.16	Txnrd2	non-mTEC C6 (Aire+CCR7+ DC)	No	-0.366313733294425	0.0027275469015305	1	0.022	0.204
ENSMUSG00000063904.4	Dpp3	non-mTEC C6 (Aire+CCR7+ DC)	No	-0.366600913834203	0.00822555026076841	1	0.111	0.343
ENSMUSG00000085438.1	Oip5os1	non-mTEC C6 (Aire+CCR7+ DC)	No	-0.366669761179495	0.00169516270881182	1	0.133	0.407
ENSMUSG00000030103.11	Bhlhe40	non-mTEC C6 (Aire+CCR7+ DC)	No	-0.366902302396659	0.003645587316677	1	0.889	0.963
ENSMUSG00000032312.7	Csk	non-mTEC C6 (Aire+CCR7+ DC)	No	-0.367372367569683	0.00749361864336789	1	0.089	0.278
ENSMUSG00000038244.14	Mical2	non-mTEC C6 (Aire+CCR7+ DC)	No	-0.367402253145965	0.00011345425817408	1	0.022	0.278
ENSMUSG00000026727.10	Rsu1	non-mTEC C6 (Aire+CCR7+ DC)	No	-0.369400651649473	0.00256451997291987	1	0.4	0.676
ENSMUSG00000026113.17	Inpp4a	non-mTEC C6 (Aire+CCR7+ DC)	No	-0.369723613824448	0.00220804168778239	1	0.422	0.704
ENSMUSG00000035152.14	Ap2b1	non-mTEC C6 (Aire+CCR7+ DC)	No	-0.36980611021092	9.38229808779722e-05	1	0.222	0.593
ENSMUSG00000021037.7	Ahsa1	non-mTEC C6 (Aire+CCR7+ DC)	No	-0.370124089291835	0.00283097462742594	1	0.111	0.361
ENSMUSG00000028601.18	Echdc2	non-mTEC C6 (Aire+CCR7+ DC)	No	-0.371548905100775	0.00907387133574003	1	0.022	0.185
ENSMUSG00000067873.11	Htatsf1	non-mTEC C6 (Aire+CCR7+ DC)	No	-0.371635388219585	4.54441456306408e-05	1	0	0.213
ENSMUSG00000019731.13	Slc35e1	non-mTEC C6 (Aire+CCR7+ DC)	No	-0.371801335466165	0.00558465659614084	1	0.111	0.343
ENSMUSG00000026970.16	Rbms1	non-mTEC C6 (Aire+CCR7+ DC)	No	-0.372238543289143	0.00388832335061528	1	0.2	0.463
ENSMUSG00000015619.10	Gata3	non-mTEC C6 (Aire+CCR7+ DC)	No	-0.372459368380792	0.00152712021033014	1	0.044	0.278
ENSMUSG00000021553.14	Slc28a3	non-mTEC C6 (Aire+CCR7+ DC)	No	-0.374200422193691	0.00884366990271836	1	0.022	0.176
ENSMUSG00000030559.8	Rab38	non-mTEC C6 (Aire+CCR7+ DC)	No	-0.374419640305775	0.00497808314500598	1	0.089	0.315
ENSMUSG00000027367.16	Stard7	non-mTEC C6 (Aire+CCR7+ DC)	No	-0.375422259829755	9.62642972563443e-05	1	0.6	0.907
ENSMUSG00000021981.10	Cab39l	non-mTEC C6 (Aire+CCR7+ DC)	No	-0.376071164214673	0.00680242111727777	1	0.067	0.269
ENSMUSG00000022757.19	Tfg	non-mTEC C6 (Aire+CCR7+ DC)	No	-0.376859715976514	0.00134016918861628	1	0.178	0.481
ENSMUSG00000024937.15	Ehbp1l1	non-mTEC C6 (Aire+CCR7+ DC)	No	-0.376882049319288	0.000604276300116354	1	0.311	0.648
ENSMUSG00000018569.12	Cldn7	non-mTEC C6 (Aire+CCR7+ DC)	No	-0.377948018754047	0.00140219528809616	1	0	0.139
ENSMUSG00000032026.7	Rexo2	non-mTEC C6 (Aire+CCR7+ DC)	No	-0.378338784875649	0.000350501733310917	1	0.067	0.343
ENSMUSG00000025885.18	Myo5b	non-mTEC C6 (Aire+CCR7+ DC)	No	-0.378461535990569	0.00702769085893347	1	0.067	0.25
ENSMUSG00000017721.15	Pigt	non-mTEC C6 (Aire+CCR7+ DC)	No	-0.378990878687711	0.00287079758013169	1	0.089	0.333
ENSMUSG00000039220.16	Ppp1r10	non-mTEC C6 (Aire+CCR7+ DC)	No	-0.379243797920542	0.00284780148408878	1	0.133	0.361
ENSMUSG00000040430.18	Pitpnc1	non-mTEC C6 (Aire+CCR7+ DC)	No	-0.38015285481956	1.03971720800437e-05	0.282751094716787	0.089	0.463
ENSMUSG00000031666.15	Rbl2	non-mTEC C6 (Aire+CCR7+ DC)	No	-0.380262667311929	0.008176824398315	1	0.311	0.574
ENSMUSG00000001056.3	Nhp2	non-mTEC C6 (Aire+CCR7+ DC)	No	-0.380400736121934	0.000127214003062299	1	0.111	0.444
ENSMUSG00000045136.6	Tubb2b	non-mTEC C6 (Aire+CCR7+ DC)	No	-0.380531547752128	0.00889678259614011	1	0.156	0.38
ENSMUSG00000034187.18	Nsf	non-mTEC C6 (Aire+CCR7+ DC)	No	-0.381011230155962	0.00233897317689403	1	0.089	0.343
ENSMUSG00000004980.16	Hnrnpa2b1	non-mTEC C6 (Aire+CCR7+ DC)	No	-0.381057629538328	8.89873708861816e-05	1	0.733	0.954
ENSMUSG00000038807.19	Rap1gap2	non-mTEC C6 (Aire+CCR7+ DC)	No	-0.381122643233311	0.00714499812960652	1	0.022	0.12
ENSMUSG00000030220.13	Arhgdib	non-mTEC C6 (Aire+CCR7+ DC)	No	-0.38120180341769	0.00450663084694486	1	0.644	0.759
ENSMUSG00000005481.18	Ddx39	non-mTEC C6 (Aire+CCR7+ DC)	No	-0.381470813374693	0.00891302826498274	1	0.156	0.398
ENSMUSG00000002064.10	Sdf2	non-mTEC C6 (Aire+CCR7+ DC)	No	-0.381831443521434	0.00380554613019203	1	0.311	0.602
ENSMUSG00000024404.7	Riok3	non-mTEC C6 (Aire+CCR7+ DC)	No	-0.382119517872525	0.00912416715776254	1	0.622	0.769
ENSMUSG00000044147.8	Arf6	non-mTEC C6 (Aire+CCR7+ DC)	No	-0.38568430307671	0.0010741668860191	1	0.444	0.713
ENSMUSG00000028894.18	Inpp5b	non-mTEC C6 (Aire+CCR7+ DC)	No	-0.386009169266703	0.00946874836985989	1	0.511	0.528
ENSMUSG00000001763.14	Tspan33	non-mTEC C6 (Aire+CCR7+ DC)	No	-0.386468371393679	0.00391929788254354	1	0.111	0.343
ENSMUSG00000025616.14	Usp16	non-mTEC C6 (Aire+CCR7+ DC)	No	-0.386648422421403	0.00652042984998272	1	0.244	0.5
ENSMUSG00000054422.7	Fabp1	non-mTEC C6 (Aire+CCR7+ DC)	No	-0.38683827793165	0.000778866207918806	1	0.089	0.241
ENSMUSG00000031813.8	Mvb12a	non-mTEC C6 (Aire+CCR7+ DC)	No	-0.387181272085526	0.0091553172117644	1	0.267	0.528
ENSMUSG00000026755.14	Arpc5l	non-mTEC C6 (Aire+CCR7+ DC)	No	-0.38742030092103	0.000829352257539545	1	0.311	0.62
ENSMUSG00000020476.14	Dbnl	non-mTEC C6 (Aire+CCR7+ DC)	No	-0.387621218911063	0.000752410943649502	1	0.622	0.88
ENSMUSG00000030802.14	Bckdk	non-mTEC C6 (Aire+CCR7+ DC)	No	-0.387926106909603	0.00711288486311882	1	0.067	0.278
ENSMUSG00000059734.7	Ndufs8	non-mTEC C6 (Aire+CCR7+ DC)	No	-0.388718505151611	0.00322485204440873	1	0.178	0.444
ENSMUSG00000030629.15	Zfand6	non-mTEC C6 (Aire+CCR7+ DC)	No	-0.388987225277084	0.00316853993884037	1	0.622	0.843
ENSMUSG00000040033.16	Stat2	non-mTEC C6 (Aire+CCR7+ DC)	No	-0.389326358580697	0.000529231008252723	1	0.2	0.528
ENSMUSG00000023868.17	Pde10a	non-mTEC C6 (Aire+CCR7+ DC)	No	-0.38956152582007	1.18308581037579e-06	0.0321740186131695	0	0.287
ENSMUSG00000003068.17	Stk11	non-mTEC C6 (Aire+CCR7+ DC)	No	-0.390056452102888	0.00570874364322726	1	0.244	0.509
ENSMUSG00000041781.9	Cpsf2	non-mTEC C6 (Aire+CCR7+ DC)	No	-0.391293393028098	0.000742148329762047	1	0.044	0.296
ENSMUSG00000001864.13	Aif1l	non-mTEC C6 (Aire+CCR7+ DC)	No	-0.391802795650733	0.000458727138799559	1	0.111	0.398
ENSMUSG00000027195.10	Hsd17b12	non-mTEC C6 (Aire+CCR7+ DC)	No	-0.392576810077106	0.00357653780350118	1	0.067	0.296
ENSMUSG00000005161.15	Prdx2	non-mTEC C6 (Aire+CCR7+ DC)	No	-0.394936091137049	0.00446272189538424	1	0.444	0.722
ENSMUSG00000014470.4	Rnf166	non-mTEC C6 (Aire+CCR7+ DC)	No	-0.396212237606526	1.18308581037579e-06	0.0321740186131695	0	0.287
ENSMUSG00000008393.9	Carhsp1	non-mTEC C6 (Aire+CCR7+ DC)	No	-0.396471382797649	0.00489245282454435	1	0.067	0.204
ENSMUSG00000029578.15	Wipi2	non-mTEC C6 (Aire+CCR7+ DC)	No	-0.397471357543332	0.00624252775214304	1	0.044	0.194
ENSMUSG00000001542.7	Ell2	non-mTEC C6 (Aire+CCR7+ DC)	No	-0.400007458061509	0.000131739295454553	1	0.289	0.657
ENSMUSG00000039680.10	Mrps6	non-mTEC C6 (Aire+CCR7+ DC)	No	-0.400668170965908	0.000131412489405333	1	0.067	0.37
ENSMUSG00000041607.17	Mbp	non-mTEC C6 (Aire+CCR7+ DC)	No	-0.401104726416501	0.00130943267037452	1	0.422	0.731
ENSMUSG00000003062.13	Stard3nl	non-mTEC C6 (Aire+CCR7+ DC)	No	-0.402212154007966	0.00819801787708125	1	0.156	0.398
ENSMUSG00000022498.16	Txndc11	non-mTEC C6 (Aire+CCR7+ DC)	No	-0.402529195526552	0.00656681524509579	1	0.111	0.343
ENSMUSG00000025487.15	Psmd13	non-mTEC C6 (Aire+CCR7+ DC)	No	-0.403786513003452	0.00707993714978725	1	0.356	0.63
ENSMUSG00000020946.13	Gosr2	non-mTEC C6 (Aire+CCR7+ DC)	No	-0.404285511706796	0.000399462492638472	1	0.444	0.778
ENSMUSG00000046727.13	Cystm1	non-mTEC C6 (Aire+CCR7+ DC)	No	-0.405455892840888	0.000412004187588876	1	0.111	0.417
ENSMUSG00000027597.15	Ahcy	non-mTEC C6 (Aire+CCR7+ DC)	No	-0.406288588845707	0.00162679633311975	1	0.067	0.296
ENSMUSG00000024646.14	Cyb5a	non-mTEC C6 (Aire+CCR7+ DC)	No	-0.406362028754978	0.0047395504685093	1	0.2	0.472
ENSMUSG00000019794.13	Katna1	non-mTEC C6 (Aire+CCR7+ DC)	No	-0.406421631378069	0.00453568839480624	1	0.178	0.241
ENSMUSG00000033192.5	Lpcat2	non-mTEC C6 (Aire+CCR7+ DC)	No	-0.406985429245721	0.00511973459818395	1	0.067	0.287
ENSMUSG00000025917.9	Cops5	non-mTEC C6 (Aire+CCR7+ DC)	No	-0.4071982068081	6.84867185273668e-05	1	0.311	0.287
ENSMUSG00000048076.14	Arf1	non-mTEC C6 (Aire+CCR7+ DC)	No	-0.408423699625836	0.00210642454874398	1	0.622	0.87
ENSMUSG00000022285.17	Ywhaz	non-mTEC C6 (Aire+CCR7+ DC)	No	-0.408599034137564	6.68420882852499e-06	0.181777059091737	0.778	0.981
ENSMUSG00000019659.8	Ccdc12	non-mTEC C6 (Aire+CCR7+ DC)	No	-0.408911718310964	0.00362886725830467	1	0.356	0.593
ENSMUSG00000053565.10	Eif3k	non-mTEC C6 (Aire+CCR7+ DC)	No	-0.409396749917994	0.000364195815648253	1	0.378	0.704
ENSMUSG00000018189.12	Uchl5	non-mTEC C6 (Aire+CCR7+ DC)	No	-0.409528157756784	0.00336547221500159	1	0.111	0.333
ENSMUSG00000027907.4	S100a11	non-mTEC C6 (Aire+CCR7+ DC)	No	-0.40957914365704	1.3928027103187e-06	0.0378772697071169	0.8	0.963
ENSMUSG00000028383.17	Hsdl2	non-mTEC C6 (Aire+CCR7+ DC)	No	-0.410025559670271	0.00311853761950353	1	0.111	0.352
ENSMUSG00000040767.10	Snrnp25	non-mTEC C6 (Aire+CCR7+ DC)	No	-0.410076008498697	0.00660558896864088	1	0.089	0.315
ENSMUSG00000010911.12	Apip	non-mTEC C6 (Aire+CCR7+ DC)	No	-0.410608631754538	0.00421649489270742	1	0.111	0.306
ENSMUSG00000015757.10	Ppil4	non-mTEC C6 (Aire+CCR7+ DC)	No	-0.410663591426529	0.0019027570950167	1	0.111	0.38
ENSMUSG00000017707.9	Serinc3	non-mTEC C6 (Aire+CCR7+ DC)	No	-0.410666135064925	0.000426610381635248	1	0.689	0.907
ENSMUSG00000061136.16	Prpf40a	non-mTEC C6 (Aire+CCR7+ DC)	No	-0.411021573973155	0.00199512795055119	1	0.267	0.574
ENSMUSG00000020728.17	Cep112	non-mTEC C6 (Aire+CCR7+ DC)	No	-0.412167969943881	0.000120073651355501	1	0.067	0.352
ENSMUSG00000022822.16	Abcc5	non-mTEC C6 (Aire+CCR7+ DC)	No	-0.412774857375943	0.000311156268799536	1	0.089	0.333
ENSMUSG00000071645.6	Tut1	non-mTEC C6 (Aire+CCR7+ DC)	No	-0.413096060884244	0.00676056633076439	1	0.044	0.167
ENSMUSG00000045576.16	St7l	non-mTEC C6 (Aire+CCR7+ DC)	No	-0.413179513682474	0.00559157856056567	1	0.044	0.213
ENSMUSG00000007739.10	Cct4	non-mTEC C6 (Aire+CCR7+ DC)	No	-0.413799876051559	0.00425128405303204	1	0.444	0.713
ENSMUSG00000020219.7	Timm13	non-mTEC C6 (Aire+CCR7+ DC)	No	-0.416032269342085	0.00121848194592354	1	0.156	0.407
ENSMUSG00000074918.4	Inafm2	non-mTEC C6 (Aire+CCR7+ DC)	No	-0.417597462774424	0.000776664202133634	1	0.111	0.398
ENSMUSG00000051346.9	Spryd4	non-mTEC C6 (Aire+CCR7+ DC)	No	-0.418422337739288	0.00039579171648689	1	0	0.167
ENSMUSG00000059796.16	Eif4a1	non-mTEC C6 (Aire+CCR7+ DC)	No	-0.419980153942631	1.17007139119685e-05	0.318200914835983	0.667	0.917
ENSMUSG00000021725.9	Parp8	non-mTEC C6 (Aire+CCR7+ DC)	No	-0.420383473875252	0.00500290022594319	1	0.356	0.639
ENSMUSG00000087150.7	BC064078	non-mTEC C6 (Aire+CCR7+ DC)	No	-0.420681633545932	0.00144700546460115	1	0.067	0.315
ENSMUSG00000007721.6	Ccdc124	non-mTEC C6 (Aire+CCR7+ DC)	No	-0.421588454267816	7.28885863354666e-07	0.0198220510539301	0.044	0.426
ENSMUSG00000047731.17	Wbp1l	non-mTEC C6 (Aire+CCR7+ DC)	No	-0.422832960399199	0.00566156847549165	1	0.2	0.463
ENSMUSG00000002147.18	Stat6	non-mTEC C6 (Aire+CCR7+ DC)	No	-0.423341093856691	0.00473598736328337	1	0.444	0.704
ENSMUSG00000021493.15	Pdlim7	non-mTEC C6 (Aire+CCR7+ DC)	No	-0.423756881814139	2.97094023970265e-05	0.807947198187135	0.067	0.407
ENSMUSG00000036817.14	Sun1	non-mTEC C6 (Aire+CCR7+ DC)	No	-0.424618253088958	0.004873943563715	1	0.044	0.204
ENSMUSG00000039105.6	Atp6v1g1	non-mTEC C6 (Aire+CCR7+ DC)	No	-0.424896380398172	2.30793872761552e-05	0.627643936975042	0.511	0.833
ENSMUSG00000036323.14	Srp72	non-mTEC C6 (Aire+CCR7+ DC)	No	-0.425253743515738	0.000198588420940494	1	0.111	0.435
ENSMUSG00000030654.9	Arl6ip1	non-mTEC C6 (Aire+CCR7+ DC)	No	-0.426338260692963	1.34850759759801e-06	0.0366726641166778	0.556	0.926
ENSMUSG00000030315.15	Vgll4	non-mTEC C6 (Aire+CCR7+ DC)	No	-0.427379137657184	0.00302289510957922	1	0.111	0.37
ENSMUSG00000068739.13	Sars	non-mTEC C6 (Aire+CCR7+ DC)	No	-0.427843058370017	0.00680313540767954	1	0.156	0.389
ENSMUSG00000027712.13	Anxa5	non-mTEC C6 (Aire+CCR7+ DC)	No	-0.428937294433456	9.36193027012772e-05	1	0.511	0.852
ENSMUSG00000030738.11	Eif3c	non-mTEC C6 (Aire+CCR7+ DC)	No	-0.430152026032544	9.8390158873344e-05	1	0.444	0.796
ENSMUSG00000030286.6	Emc3	non-mTEC C6 (Aire+CCR7+ DC)	No	-0.430570907164607	0.00217973855552371	1	0.2	0.481
ENSMUSG00000026854.16	Usp20	non-mTEC C6 (Aire+CCR7+ DC)	No	-0.43214611974785	0.00524100429877609	1	0.022	0.176
ENSMUSG00000042286.13	Stab1	non-mTEC C6 (Aire+CCR7+ DC)	No	-0.43302112660437	3.63302288212394e-06	0.0988000572793604	0.044	0.389
ENSMUSG00000024487.5	Yipf5	non-mTEC C6 (Aire+CCR7+ DC)	No	-0.433757958558105	0.00283280182069203	1	0.133	0.324
ENSMUSG00000022831.14	Hcls1	non-mTEC C6 (Aire+CCR7+ DC)	No	-0.433899280460965	0.00586771437361533	1	0.133	0.333
ENSMUSG00000030104.9	Edem1	non-mTEC C6 (Aire+CCR7+ DC)	No	-0.434122264200708	0.00243211371302384	1	0.556	0.787
ENSMUSG00000005312.15	Ubqln1	non-mTEC C6 (Aire+CCR7+ DC)	No	-0.434541076296816	0.00599957234227965	1	0.156	0.398
ENSMUSG00000030533.16	Unc45a	non-mTEC C6 (Aire+CCR7+ DC)	No	-0.434958631719699	0.00223413782611845	1	0.111	0.37
ENSMUSG00000029817.11	Tra2a	non-mTEC C6 (Aire+CCR7+ DC)	No	-0.435120421093361	6.97547741531419e-05	1	0.356	0.704
ENSMUSG00000050708.16	Ftl1	non-mTEC C6 (Aire+CCR7+ DC)	No	-0.435846974326589	0.00650495536466119	1	1	1
ENSMUSG00000023048.13	Prr13	non-mTEC C6 (Aire+CCR7+ DC)	No	-0.43707562049047	2.94105047250323e-06	0.0799818675997254	0.622	0.935
ENSMUSG00000039501.14	Znfx1	non-mTEC C6 (Aire+CCR7+ DC)	No	-0.437436451099243	0.00620238941024453	1	0.222	0.491
ENSMUSG00000004936.8	Map2k1	non-mTEC C6 (Aire+CCR7+ DC)	No	-0.437610914545555	0.00573771918659517	1	0.4	0.657
ENSMUSG00000075706.10	Gpx4	non-mTEC C6 (Aire+CCR7+ DC)	No	-0.437877192663497	0.0037104737240058	1	0.756	0.917
ENSMUSG00000002820.6	Atg4d	non-mTEC C6 (Aire+CCR7+ DC)	No	-0.438096033997974	0.00750004909518899	1	0.111	0.306
ENSMUSG00000038542.14	Pcid2	non-mTEC C6 (Aire+CCR7+ DC)	No	-0.439002146915746	0.00973516344590849	1	0.111	0.213
ENSMUSG00000008730.17	Hipk1	non-mTEC C6 (Aire+CCR7+ DC)	No	-0.439533393377316	2.06188739512466e-05	0.560730277104151	0.067	0.417
ENSMUSG00000025745.12	Hadha	non-mTEC C6 (Aire+CCR7+ DC)	No	-0.439782773418737	0.00527099928402595	1	0.311	0.593
ENSMUSG00000021477.9	Ctsl	non-mTEC C6 (Aire+CCR7+ DC)	No	-0.439795363279975	0.000266652448951591	1	0.111	0.417
ENSMUSG00000030314.16	Atg7	non-mTEC C6 (Aire+CCR7+ DC)	No	-0.440465839825531	0.00235529954955593	1	0.133	0.407
ENSMUSG00000021948.17	Prkcd	non-mTEC C6 (Aire+CCR7+ DC)	No	-0.440803594228427	0.00464278384558427	1	0.511	0.769
ENSMUSG00000026466.16	Tor1aip1	non-mTEC C6 (Aire+CCR7+ DC)	No	-0.443326051575622	0.00475865497108703	1	0.4	0.583
ENSMUSG00000027282.17	Mtch2	non-mTEC C6 (Aire+CCR7+ DC)	No	-0.444263392403588	7.62405183521161e-05	1	0.2	0.574
ENSMUSG00000049556.5	Lingo1	non-mTEC C6 (Aire+CCR7+ DC)	No	-0.448003303248611	0.00104883199813094	1	0.022	0.213
ENSMUSG00000021484.8	Lman2	non-mTEC C6 (Aire+CCR7+ DC)	No	-0.448296237070583	0.00106813907700889	1	0.244	0.565
ENSMUSG00000031229.16	Atrx	non-mTEC C6 (Aire+CCR7+ DC)	No	-0.448950010681037	0.00174091372637003	1	0.6	0.833
ENSMUSG00000026202.13	Tuba4a	non-mTEC C6 (Aire+CCR7+ DC)	No	-0.449918502120279	0.00833221251004296	1	0.244	0.509
ENSMUSG00000002944.15	Cd36	non-mTEC C6 (Aire+CCR7+ DC)	No	-0.450153684740254	0.000258284848973926	1	0	0.176
ENSMUSG00000030884.12	Uqcrc2	non-mTEC C6 (Aire+CCR7+ DC)	No	-0.450332422586441	0.00190564192631586	1	0.267	0.574
ENSMUSG00000046688.14	Tifa	non-mTEC C6 (Aire+CCR7+ DC)	No	-0.450730035507622	0.000153296983859782	1	0.067	0.361
ENSMUSG00000032606.7	Nicn1	non-mTEC C6 (Aire+CCR7+ DC)	No	-0.451449971156129	0.00727611085577877	1	0.044	0.194
ENSMUSG00000033917.15	Gde1	non-mTEC C6 (Aire+CCR7+ DC)	No	-0.452413225063509	0.000258284848973921	1	0	0.176
ENSMUSG00000001472.17	Tcf25	non-mTEC C6 (Aire+CCR7+ DC)	No	-0.453499404847983	0.000204098343481981	1	0.467	0.796
ENSMUSG00000077450.13	Rab11b	non-mTEC C6 (Aire+CCR7+ DC)	No	-0.45420931657119	4.39816715856337e-06	0.119608155877131	0.4	0.815
ENSMUSG00000038312.10	Edem2	non-mTEC C6 (Aire+CCR7+ DC)	No	-0.454410844153073	0.0011886889383043	1	0.156	0.435
ENSMUSG00000024906.10	Mus81	non-mTEC C6 (Aire+CCR7+ DC)	No	-0.454771203031947	0.00224480793594846	1	0.044	0.12
ENSMUSG00000037110.20	Ralgapa2	non-mTEC C6 (Aire+CCR7+ DC)	No	-0.454916743585223	0.00429424966936629	1	0.333	0.611
ENSMUSG00000040813.16	Tex264	non-mTEC C6 (Aire+CCR7+ DC)	No	-0.455118590835228	0.0022730285697599	1	0.089	0.343
ENSMUSG00000032014.6	Oaf	non-mTEC C6 (Aire+CCR7+ DC)	No	-0.456917863952436	0.00248145313821437	1	0.022	0.185
ENSMUSG00000027079.15	Clp1	non-mTEC C6 (Aire+CCR7+ DC)	No	-0.457120954964039	0.00155280692346638	1	0.089	0.343
ENSMUSG00000011884.13	Gltp	non-mTEC C6 (Aire+CCR7+ DC)	No	-0.457146201854151	0.00031573362826272	1	0.4	0.731
ENSMUSG00000030057.15	Cnbp	non-mTEC C6 (Aire+CCR7+ DC)	No	-0.458006668670444	1.24930399184899e-05	0.339748220583333	0.667	0.954
ENSMUSG00000032202.11	Rab27a	non-mTEC C6 (Aire+CCR7+ DC)	No	-0.458198077032407	4.18636085254153e-07	0.0113848083384867	0.089	0.528
ENSMUSG00000026116.11	Tmem131	non-mTEC C6 (Aire+CCR7+ DC)	No	-0.45906711220364	0.00232967132508809	1	0.244	0.472
ENSMUSG00000024965.9	Fermt3	non-mTEC C6 (Aire+CCR7+ DC)	No	-0.459197373373847	0.00769147800093824	1	0.267	0.537
ENSMUSG00000024737.2	Slc15a3	non-mTEC C6 (Aire+CCR7+ DC)	No	-0.459299641520472	3.80671779524246e-08	0.00103523690441619	0.089	0.565
ENSMUSG00000029657.15	Hsph1	non-mTEC C6 (Aire+CCR7+ DC)	No	-0.460069143283162	0.00788001592548451	1	0.067	0.269
ENSMUSG00000000318.16	Clec10a	non-mTEC C6 (Aire+CCR7+ DC)	No	-0.461630087715993	0.00736220770985825	1	0	0.102
ENSMUSG00000034684.12	Sema3f	non-mTEC C6 (Aire+CCR7+ DC)	No	-0.462185873531583	4.44462287801343e-06	0.120871519167575	0.022	0.352
ENSMUSG00000029249.15	Rest	non-mTEC C6 (Aire+CCR7+ DC)	No	-0.463884971183236	0.00218617878544806	1	0.4	0.694
ENSMUSG00000042082.7	Arsb	non-mTEC C6 (Aire+CCR7+ DC)	No	-0.465798544059905	0.00253290298219921	1	0.044	0.222
ENSMUSG00000006782.16	Cnp	non-mTEC C6 (Aire+CCR7+ DC)	No	-0.466597438946025	0.00942147204552851	1	0.089	0.306
ENSMUSG00000020048.13	Hsp90b1	non-mTEC C6 (Aire+CCR7+ DC)	No	-0.467874991866106	0.00018783464674088	1	0.422	0.769
ENSMUSG00000028466.15	Creb3	non-mTEC C6 (Aire+CCR7+ DC)	No	-0.468277306433302	0.00940105916104949	1	0.111	0.306
ENSMUSG00000058587.9	Tmod3	non-mTEC C6 (Aire+CCR7+ DC)	No	-0.46967787729834	4.12381467027918e-05	1	0.311	0.694
ENSMUSG00000029338.13	Antxr2	non-mTEC C6 (Aire+CCR7+ DC)	No	-0.470203127848941	0.000869087924664194	1	0.4	0.713
ENSMUSG00000064289.15	Tank	non-mTEC C6 (Aire+CCR7+ DC)	No	-0.471091628374354	0.00797488528123313	1	0.556	0.769
ENSMUSG00000029462.18	Vps29	non-mTEC C6 (Aire+CCR7+ DC)	No	-0.47114872858262	9.23706129790279e-05	1	0.111	0.444
ENSMUSG00000015542.17	Nat9	non-mTEC C6 (Aire+CCR7+ DC)	No	-0.471241976568176	0.000566908085779082	1	0.089	0.25
ENSMUSG00000020521.7	Rnft1	non-mTEC C6 (Aire+CCR7+ DC)	No	-0.471680891702691	0.00140430777404822	1	0.222	0.343
ENSMUSG00000023104.9	Rfc2	non-mTEC C6 (Aire+CCR7+ DC)	No	-0.472692841596296	0.00287756266317485	1	0.222	0.509
ENSMUSG00000058715.11	Fcer1g	non-mTEC C6 (Aire+CCR7+ DC)	No	-0.472888108985097	0.00398958098764605	1	0.578	0.815
ENSMUSG00000052298.12	Cdc42se2	non-mTEC C6 (Aire+CCR7+ DC)	No	-0.473224290559341	0.000988523968061908	1	0.178	0.481
ENSMUSG00000025656.17	Arhgef9	non-mTEC C6 (Aire+CCR7+ DC)	No	-0.473285337370548	0.00157035932335584	1	0.022	0.231
ENSMUSG00000059639.2	Clec4a4	non-mTEC C6 (Aire+CCR7+ DC)	No	-0.473545853501704	4.7059051682571e-06	0.127977091050752	0.022	0.352
ENSMUSG00000031827.13	Cotl1	non-mTEC C6 (Aire+CCR7+ DC)	No	-0.474340394334532	9.08365911111283e-05	1	0.2	0.565
ENSMUSG00000029797.13	Sspo	non-mTEC C6 (Aire+CCR7+ DC)	No	-0.476141976718594	0.00531799357218054	1	0.178	0.444
ENSMUSG00000022836.11	Mylk	non-mTEC C6 (Aire+CCR7+ DC)	No	-0.477259678136593	0.000298039449754689	1	0.044	0.287
ENSMUSG00000041926.15	Rnpep	non-mTEC C6 (Aire+CCR7+ DC)	No	-0.478928581574013	0.000580115579059847	1	0.067	0.343
ENSMUSG00000019951.10	Uhrf1bp1l	non-mTEC C6 (Aire+CCR7+ DC)	No	-0.479121998250419	6.47503974114142e-05	1	0.067	0.333
ENSMUSG00000039128.13	Cdc123	non-mTEC C6 (Aire+CCR7+ DC)	No	-0.479570793711361	0.00446909823255682	1	0.222	0.491
ENSMUSG00000070284.10	Gmppb	non-mTEC C6 (Aire+CCR7+ DC)	No	-0.483244986336882	0.0063417649376423	1	0.111	0.333
ENSMUSG00000037649.10	H2-DMa	non-mTEC C6 (Aire+CCR7+ DC)	No	-0.483890983174994	0.000102539410993071	1	0.356	0.722
ENSMUSG00000037754.13	Ppp1r16b	non-mTEC C6 (Aire+CCR7+ DC)	No	-0.484993040937913	0.00241557885378157	1	0.2	0.435
ENSMUSG00000062908.12	Acadm	non-mTEC C6 (Aire+CCR7+ DC)	No	-0.485103813344787	9.37661836678945e-05	1	0.111	0.454
ENSMUSG00000005354.16	Txn2	non-mTEC C6 (Aire+CCR7+ DC)	No	-0.485546271319968	0.00162249723722213	1	0.089	0.324
ENSMUSG00000024997.7	Prdx3	non-mTEC C6 (Aire+CCR7+ DC)	No	-0.486040158414777	0.00423435665313673	1	0.2	0.435
ENSMUSG00000013593.12	Ndufs2	non-mTEC C6 (Aire+CCR7+ DC)	No	-0.486213852570521	0.00989517484832758	1	0.289	0.463
ENSMUSG00000021996.16	Esd	non-mTEC C6 (Aire+CCR7+ DC)	No	-0.486355857685212	0.000183814512568821	1	0.156	0.481
ENSMUSG00000037548.15	H2-DMb2	non-mTEC C6 (Aire+CCR7+ DC)	No	-0.487534016885376	0.000451909139617058	1	0.644	0.898
ENSMUSG00000029822.15	Osbpl3	non-mTEC C6 (Aire+CCR7+ DC)	No	-0.488615925800343	2.07453899758824e-05	0.564170880394122	0.333	0.722
ENSMUSG00000021577.14	Sdha	non-mTEC C6 (Aire+CCR7+ DC)	No	-0.489612199203943	0.000122019262860212	1	0.378	0.722
ENSMUSG00000047592.17	Nxpe5	non-mTEC C6 (Aire+CCR7+ DC)	No	-0.490041806999833	0.00455225148910492	1	0.022	0.176
ENSMUSG00000034158.9	Lrrc58	non-mTEC C6 (Aire+CCR7+ DC)	No	-0.490407710548622	5.96411107414279e-07	0.0162194000661313	0.911	1
ENSMUSG00000068040.10	Tm9sf4	non-mTEC C6 (Aire+CCR7+ DC)	No	-0.491091836508152	2.05592987519811e-05	0.559110129560127	0.156	0.546
ENSMUSG00000014077.13	Chp1	non-mTEC C6 (Aire+CCR7+ DC)	No	-0.492279285354494	0.000375912116224312	1	0.422	0.759
ENSMUSG00000020310.9	Madcam1	non-mTEC C6 (Aire+CCR7+ DC)	No	-0.492470831782109	0.00414694062909019	1	0.044	0.111
ENSMUSG00000021720.11	Rnf180	non-mTEC C6 (Aire+CCR7+ DC)	No	-0.492873142131111	2.07763222884285e-05	0.565012084633813	0.067	0.417
ENSMUSG00000031295.13	Phka2	non-mTEC C6 (Aire+CCR7+ DC)	No	-0.494229266681156	0.00706675759001146	1	0.067	0.194
ENSMUSG00000046410.10	Kcnk6	non-mTEC C6 (Aire+CCR7+ DC)	No	-0.494714480464646	2.94480646118598e-05	0.800840117119528	0.4	0.778
ENSMUSG00000009291.13	Pttg1ip	non-mTEC C6 (Aire+CCR7+ DC)	No	-0.496067212124125	0.00722210235701386	1	0.222	0.435
ENSMUSG00000028436.8	Dcaf12	non-mTEC C6 (Aire+CCR7+ DC)	No	-0.498564342416821	0.007141407467474	1	0.089	0.296
ENSMUSG00000045973.18	Slc25a51	non-mTEC C6 (Aire+CCR7+ DC)	No	-0.499069647611636	1.08245443196052e-07	0.00294373482771664	0.156	0.63
ENSMUSG00000028893.8	Sesn2	non-mTEC C6 (Aire+CCR7+ DC)	No	-0.499226191062306	0.000295707575261475	1	0.333	0.685
ENSMUSG00000019823.17	Mical1	non-mTEC C6 (Aire+CCR7+ DC)	No	-0.500033791902552	0.00841565093484808	1	0.067	0.269
ENSMUSG00000030180.15	Kdm5a	non-mTEC C6 (Aire+CCR7+ DC)	No	-0.500415491614751	0.00045280794642166	1	0.356	0.676
ENSMUSG00000031422.16	Morf4l2	non-mTEC C6 (Aire+CCR7+ DC)	No	-0.501567940719193	3.06909029002768e-07	0.00834639104373028	0.111	0.565
ENSMUSG00000046562.5	Unc119b	non-mTEC C6 (Aire+CCR7+ DC)	No	-0.502992121984665	0.00205501789296033	1	0.044	0.231
ENSMUSG00000024740.10	Ddb1	non-mTEC C6 (Aire+CCR7+ DC)	No	-0.503498131495046	0.000836979558942165	1	0.222	0.546
ENSMUSG00000003559.8	As3mt	non-mTEC C6 (Aire+CCR7+ DC)	No	-0.506171538512797	0.00417294961618098	1	0.044	0.25
ENSMUSG00000001964.14	Emd	non-mTEC C6 (Aire+CCR7+ DC)	No	-0.506761685366282	0.00518079035451285	1	0.556	0.731
ENSMUSG00000034165.16	Ccnd3	non-mTEC C6 (Aire+CCR7+ DC)	No	-0.509897771277172	0.00357494882843318	1	0.289	0.491
ENSMUSG00000028465.16	Tln1	non-mTEC C6 (Aire+CCR7+ DC)	No	-0.511910492586377	0.000378839102544943	1	0.222	0.565
ENSMUSG00000034570.12	Inpp5j	non-mTEC C6 (Aire+CCR7+ DC)	No	-0.513477141908042	0.00735941286400099	1	0.111	0.287
ENSMUSG00000036503.13	Rnf13	non-mTEC C6 (Aire+CCR7+ DC)	No	-0.513829629646786	0.00166633108755606	1	0.244	0.528
ENSMUSG00000015950.13	Ncf1	non-mTEC C6 (Aire+CCR7+ DC)	No	-0.51463865147409	0.00038144047334283	1	0.822	0.972
ENSMUSG00000027363.15	Usp8	non-mTEC C6 (Aire+CCR7+ DC)	No	-0.51515386014563	0.0068924902372552	1	0.2	0.361
ENSMUSG00000006998.16	Psmd2	non-mTEC C6 (Aire+CCR7+ DC)	No	-0.515752224839678	0.00405736650850695	1	0.4	0.667
ENSMUSG00000026728.9	Vim	non-mTEC C6 (Aire+CCR7+ DC)	No	-0.51824979425064	0.0034801304381573	1	0.622	0.87
ENSMUSG00000030214.7	Plbd1	non-mTEC C6 (Aire+CCR7+ DC)	No	-0.519392921902582	0.00146142076506886	1	0.178	0.472
ENSMUSG00000015176.11	Nolc1	non-mTEC C6 (Aire+CCR7+ DC)	No	-0.520282207885752	0.00365270709173003	1	0.067	0.278
ENSMUSG00000003348.10	Mob3a	non-mTEC C6 (Aire+CCR7+ DC)	No	-0.520417464197669	0.00332501804140788	1	0.6	0.815
ENSMUSG00000017843.14	Ppp2r5c	non-mTEC C6 (Aire+CCR7+ DC)	No	-0.521798345908604	5.95874512645909e-05	1	0.333	0.694
ENSMUSG00000022462.7	Slc38a2	non-mTEC C6 (Aire+CCR7+ DC)	No	-0.521829593026646	2.00605264344684e-05	0.545546016385369	0.356	0.741
ENSMUSG00000031799.10	Tpm4	non-mTEC C6 (Aire+CCR7+ DC)	No	-0.523409962857865	4.62429020438634e-05	1	0.689	0.935
ENSMUSG00000019139.10	Isyna1	non-mTEC C6 (Aire+CCR7+ DC)	No	-0.524828884434703	0.00697878039681897	1	0.067	0.278
ENSMUSG00000064043.13	Trerf1	non-mTEC C6 (Aire+CCR7+ DC)	No	-0.525050801560276	0.00911975085864968	1	0.4	0.62
ENSMUSG00000030245.10	Golt1b	non-mTEC C6 (Aire+CCR7+ DC)	No	-0.525811733595295	0.00284709835412716	1	0.267	0.491
ENSMUSG00000014959.12	Gorasp2	non-mTEC C6 (Aire+CCR7+ DC)	No	-0.526290248671893	0.00159302139170005	1	0.378	0.648
ENSMUSG00000014606.14	Slc25a11	non-mTEC C6 (Aire+CCR7+ DC)	No	-0.529153900922427	0.00682135793475151	1	0.356	0.593
ENSMUSG00000009863.14	Sdhb	non-mTEC C6 (Aire+CCR7+ DC)	No	-0.529452918731644	2.3222442524634e-06	0.0631534324457422	0.244	0.685
ENSMUSG00000037847.14	Nmrk1	non-mTEC C6 (Aire+CCR7+ DC)	No	-0.529643245569894	0.00935742855662957	1	0.333	0.583
ENSMUSG00000034171.13	Faah	non-mTEC C6 (Aire+CCR7+ DC)	No	-0.531654213555174	0.00184083750530342	1	0.044	0.139
ENSMUSG00000053799.8	Exoc6	non-mTEC C6 (Aire+CCR7+ DC)	No	-0.532157021245022	0.00361850400417938	1	0.111	0.278
ENSMUSG00000015942.9	Gtf2ird2	non-mTEC C6 (Aire+CCR7+ DC)	No	-0.533228640845742	2.62951065741386e-05	0.7150954232837	0.289	0.667
ENSMUSG00000026864.13	Hspa5	non-mTEC C6 (Aire+CCR7+ DC)	No	-0.53325049243234	0.000412167066793892	1	0.622	0.87
ENSMUSG00000023249.15	Parp3	non-mTEC C6 (Aire+CCR7+ DC)	No	-0.535423484897428	0.000624782884245635	1	0.267	0.574
ENSMUSG00000005540.10	Fcer2a	non-mTEC C6 (Aire+CCR7+ DC)	No	-0.536758193414336	0.00700851384078787	1	0.022	0.167
ENSMUSG00000022255.16	Mtdh	non-mTEC C6 (Aire+CCR7+ DC)	No	-0.537222674434336	9.97429115130683e-08	0.00271250847859789	0.444	0.88
ENSMUSG00000027997.9	Casp6	non-mTEC C6 (Aire+CCR7+ DC)	No	-0.537439972154749	0.00014881975096312	1	0.067	0.333
ENSMUSG00000026483.13	Fam129a	non-mTEC C6 (Aire+CCR7+ DC)	No	-0.53842693940729	0.0008858795023055	1	0.444	0.75
ENSMUSG00000003438.17	Timm50	non-mTEC C6 (Aire+CCR7+ DC)	No	-0.539081356799106	0.00339792188866308	1	0.067	0.269
ENSMUSG00000019923.14	Zwint	non-mTEC C6 (Aire+CCR7+ DC)	No	-0.540371214683929	0.00140345535591679	1	0.222	0.481
ENSMUSG00000018326.9	Ywhab	non-mTEC C6 (Aire+CCR7+ DC)	No	-0.540973829839993	0.000235461707466539	1	0.422	0.722
ENSMUSG00000032369.13	Plscr1	non-mTEC C6 (Aire+CCR7+ DC)	No	-0.542764649326577	0.00107234634222131	1	0.667	0.861
ENSMUSG00000028049.15	Scamp3	non-mTEC C6 (Aire+CCR7+ DC)	No	-0.543333762726374	0.000305020602299816	1	0.178	0.343
ENSMUSG00000019087.13	Atp6ap1	non-mTEC C6 (Aire+CCR7+ DC)	No	-0.543610062766956	0.000417310749227743	1	0.289	0.62
ENSMUSG00000002102.15	Psmc3	non-mTEC C6 (Aire+CCR7+ DC)	No	-0.544407982766938	0.00100060016460354	1	0.422	0.694
ENSMUSG00000059336.14	Slc14a1	non-mTEC C6 (Aire+CCR7+ DC)	No	-0.544518837057347	0.0047035640736037	1	0.044	0.25
ENSMUSG00000022451.12	Twf1	non-mTEC C6 (Aire+CCR7+ DC)	No	-0.5447170311714	0.000208803973603286	1	0.333	0.63
ENSMUSG00000040663.9	Clcf1	non-mTEC C6 (Aire+CCR7+ DC)	No	-0.545554076899021	0.00136884167583784	1	0.044	0.25
ENSMUSG00000022351.14	Sqle	non-mTEC C6 (Aire+CCR7+ DC)	No	-0.545707806442748	0.000859080532746584	1	0.178	0.491
ENSMUSG00000055720.10	Ubl7	non-mTEC C6 (Aire+CCR7+ DC)	No	-0.545886349552675	0.000333620458067147	1	0.089	0.37
ENSMUSG00000014498.9	Ankrd52	non-mTEC C6 (Aire+CCR7+ DC)	No	-0.546510196360374	0.00241814718139105	1	0.222	0.5
ENSMUSG00000041959.14	S100a10	non-mTEC C6 (Aire+CCR7+ DC)	No	-0.546596507722875	0.000153541714124137	1	0.156	0.491
ENSMUSG00000047045.17	Tmem164	non-mTEC C6 (Aire+CCR7+ DC)	No	-0.546930953168419	0.000287231708373526	1	0.044	0.315
ENSMUSG00000029345.13	Tfip11	non-mTEC C6 (Aire+CCR7+ DC)	No	-0.547297436739742	0.00223487592882364	1	0.089	0.324
ENSMUSG00000000290.13	Itgb2	non-mTEC C6 (Aire+CCR7+ DC)	No	-0.547516294538936	0.00640828066596065	1	0.156	0.407
ENSMUSG00000039202.12	Abhd2	non-mTEC C6 (Aire+CCR7+ DC)	No	-0.547885051787204	0.000693267021525297	1	0.533	0.815
ENSMUSG00000010142.12	Tnfrsf13b	non-mTEC C6 (Aire+CCR7+ DC)	No	-0.549215542002144	0.00319308448659478	1	0.067	0.157
ENSMUSG00000006498.16	Ptbp1	non-mTEC C6 (Aire+CCR7+ DC)	No	-0.549467518632614	0.00091566505098342	1	0.311	0.63
ENSMUSG00000022221.14	Ripk3	non-mTEC C6 (Aire+CCR7+ DC)	No	-0.555151660517927	0.00172488894850407	1	0.022	0.194
ENSMUSG00000021486.7	Prelid1	non-mTEC C6 (Aire+CCR7+ DC)	No	-0.555366494163075	0.00015380199768525	1	0.267	0.62
ENSMUSG00000034951.10	Cog7	non-mTEC C6 (Aire+CCR7+ DC)	No	-0.555480760545666	0.00613690149587295	1	0.044	0.194
ENSMUSG00000040212.12	Emp3	non-mTEC C6 (Aire+CCR7+ DC)	No	-0.557954860244919	5.25817640346164e-05	1	0.156	0.426
ENSMUSG00000026458.13	Ppfia4	non-mTEC C6 (Aire+CCR7+ DC)	No	-0.558311734294556	0.00835353163813148	1	0.044	0.157
ENSMUSG00000032786.16	Alas1	non-mTEC C6 (Aire+CCR7+ DC)	No	-0.558342828878728	0.00196559482200768	1	0.111	0.38
ENSMUSG00000070544.6	Top1	non-mTEC C6 (Aire+CCR7+ DC)	No	-0.55863401561117	1.31006568373289e-05	0.356272362691159	0.556	0.852
ENSMUSG00000054766.13	Set	non-mTEC C6 (Aire+CCR7+ DC)	No	-0.559375122000582	2.50911537168206e-09	6.82353925328935e-05	0.4	0.88
ENSMUSG00000032314.14	Etfa	non-mTEC C6 (Aire+CCR7+ DC)	No	-0.560330069341552	0.00112772055815304	1	0.333	0.593
ENSMUSG00000032553.14	Srprb	non-mTEC C6 (Aire+CCR7+ DC)	No	-0.560943701732819	0.00794603157523647	1	0.067	0.269
ENSMUSG00000023034.7	Nr4a1	non-mTEC C6 (Aire+CCR7+ DC)	No	-0.561740062837756	0.00153022861264267	1	0.622	0.843
ENSMUSG00000046718.8	Bst2	non-mTEC C6 (Aire+CCR7+ DC)	No	-0.562327664518447	3.16567302706379e-05	0.860904779709997	0.356	0.741
ENSMUSG00000022905.12	Kpna1	non-mTEC C6 (Aire+CCR7+ DC)	No	-0.56309691172927	0.000543162535609019	1	0.378	0.713
ENSMUSG00000037013.17	Ss18	non-mTEC C6 (Aire+CCR7+ DC)	No	-0.565244440895466	0.00139075362944167	1	0.178	0.426
ENSMUSG00000038212.16	Mfsd14b	non-mTEC C6 (Aire+CCR7+ DC)	No	-0.56736242764107	4.01911736611646e-06	0.109299896771537	0.511	0.88
ENSMUSG00000002228.7	Ppm1j	non-mTEC C6 (Aire+CCR7+ DC)	No	-0.569422529122974	0.000556764316483515	1	0.067	0.259
ENSMUSG00000027087.11	Itgav	non-mTEC C6 (Aire+CCR7+ DC)	No	-0.570848981445515	5.91112324070447e-05	1	0.311	0.676
ENSMUSG00000079298.9	Klrb1b	non-mTEC C6 (Aire+CCR7+ DC)	No	-0.571080940065728	0.000803102637358827	1	0.022	0.222
ENSMUSG00000053641.9	Dennd4a	non-mTEC C6 (Aire+CCR7+ DC)	No	-0.572241080469169	0.000223283486055113	1	0.844	0.954
ENSMUSG00000003808.18	Farsa	non-mTEC C6 (Aire+CCR7+ DC)	No	-0.573012696813545	0.00135096919900536	1	0.044	0.231
ENSMUSG00000031532.7	Saraf	non-mTEC C6 (Aire+CCR7+ DC)	No	-0.573090291141599	0.00455825270677751	1	0.4	0.657
ENSMUSG00000005873.6	Reep5	non-mTEC C6 (Aire+CCR7+ DC)	No	-0.573308507443051	0.000159630856266345	1	0.2	0.537
ENSMUSG00000026867.18	Gapvd1	non-mTEC C6 (Aire+CCR7+ DC)	No	-0.5738891431901	0.000734872593628004	1	0.111	0.37
ENSMUSG00000032667.17	Pon2	non-mTEC C6 (Aire+CCR7+ DC)	No	-0.575651783984184	0.00185039498274012	1	0.178	0.472
ENSMUSG00000022257.4	Laptm4b	non-mTEC C6 (Aire+CCR7+ DC)	No	-0.576093700775838	0.000617896464170378	1	0.4	0.694
ENSMUSG00000022587.14	Ly6e	non-mTEC C6 (Aire+CCR7+ DC)	No	-0.578139548170787	7.68955904552799e-05	1	0.2	0.574
ENSMUSG00000005763.15	Cd247	non-mTEC C6 (Aire+CCR7+ DC)	No	-0.57991163753187	0.00117616576790359	1	0.067	0.324
ENSMUSG00000028961.15	Pgd	non-mTEC C6 (Aire+CCR7+ DC)	No	-0.579997815986477	0.000270827955652386	1	0.156	0.491
ENSMUSG00000017615.12	Tnfaip1	non-mTEC C6 (Aire+CCR7+ DC)	No	-0.581305167857374	0.00387806806997074	1	0.044	0.241
ENSMUSG00000021411.16	Pxdc1	non-mTEC C6 (Aire+CCR7+ DC)	No	-0.581752547503722	0.00218871702576312	1	0.2	0.426
ENSMUSG00000018476.7	Kdm6b	non-mTEC C6 (Aire+CCR7+ DC)	No	-0.582559938922395	0.00738061855192129	1	0.933	0.981
ENSMUSG00000028902.4	Sf3a3	non-mTEC C6 (Aire+CCR7+ DC)	No	-0.584140319837091	9.82656022250789e-05	1	0.044	0.296
ENSMUSG00000027808.8	Serp1	non-mTEC C6 (Aire+CCR7+ DC)	No	-0.585200303002788	1.35510327298629e-06	0.036852033508862	0.311	0.759
ENSMUSG00000030538.15	Cib1	non-mTEC C6 (Aire+CCR7+ DC)	No	-0.586726348259187	8.51590408048371e-07	0.0231590011468755	0.244	0.704
ENSMUSG00000034640.9	Tiparp	non-mTEC C6 (Aire+CCR7+ DC)	No	-0.58698684953875	8.79794583348099e-05	1	0.044	0.296
ENSMUSG00000021288.19	Klc1	non-mTEC C6 (Aire+CCR7+ DC)	No	-0.589522321496974	0.000348211427240282	1	0.133	0.435
ENSMUSG00000024899.7	Papss2	non-mTEC C6 (Aire+CCR7+ DC)	No	-0.590117393671198	0.00529902893772287	1	0.422	0.694
ENSMUSG00000001552.14	Jup	non-mTEC C6 (Aire+CCR7+ DC)	No	-0.591193452281087	3.32913965005098e-05	0.905359527831364	0.111	0.472
ENSMUSG00000047879.17	Usp14	non-mTEC C6 (Aire+CCR7+ DC)	No	-0.591411612404074	0.000344668494387044	1	0.156	0.426
ENSMUSG00000028173.10	Wls	non-mTEC C6 (Aire+CCR7+ DC)	No	-0.598262755738473	2.01811149489316e-05	0.548825421036196	0.156	0.546
ENSMUSG00000017264.16	Exosc10	non-mTEC C6 (Aire+CCR7+ DC)	No	-0.598362701789519	0.0017797930999759	1	0.111	0.315
ENSMUSG00000046722.14	Cdc42se1	non-mTEC C6 (Aire+CCR7+ DC)	No	-0.598617731301498	4.74658288839974e-06	0.129083321650031	0.467	0.833
ENSMUSG00000018042.18	Cyb5r3	non-mTEC C6 (Aire+CCR7+ DC)	No	-0.600877136971209	3.89167511903323e-07	0.0105834104862109	0.422	0.861
ENSMUSG00000025534.17	Gusb	non-mTEC C6 (Aire+CCR7+ DC)	No	-0.602629179868672	0.00263132478292139	1	0.2	0.491
ENSMUSG00000028743.7	Akr7a5	non-mTEC C6 (Aire+CCR7+ DC)	No	-0.602921821007876	1.28497230482516e-05	0.349448218297202	0.044	0.38
ENSMUSG00000019818.15	Cd164	non-mTEC C6 (Aire+CCR7+ DC)	No	-0.603057041479955	0.00177810350839884	1	0.244	0.5
ENSMUSG00000030447.15	Cyfip1	non-mTEC C6 (Aire+CCR7+ DC)	No	-0.603949391147948	9.83094497478004e-06	0.267352548589143	0.444	0.824
ENSMUSG00000009035.15	Tmem184b	non-mTEC C6 (Aire+CCR7+ DC)	No	-0.604256873968421	0.000102296690232041	1	0.133	0.481
ENSMUSG00000024661.7	Fth1	non-mTEC C6 (Aire+CCR7+ DC)	No	-0.608023061857232	0.000117261029767134	1	0.978	1
ENSMUSG00000033530.8	Ttc7b	non-mTEC C6 (Aire+CCR7+ DC)	No	-0.608242763160496	0.000938560934489824	1	0.111	0.361
ENSMUSG00000020038.10	Cry1	non-mTEC C6 (Aire+CCR7+ DC)	No	-0.609410056970249	0.00046882164956529	1	0.133	0.306
ENSMUSG00000025474.9	Tubgcp2	non-mTEC C6 (Aire+CCR7+ DC)	No	-0.609723921875076	0.00274293438173963	1	0.178	0.324
ENSMUSG00000017670.16	Elmo2	non-mTEC C6 (Aire+CCR7+ DC)	No	-0.610499699300829	0.000568545168653856	1	0.067	0.324
ENSMUSG00000029247.17	Paics	non-mTEC C6 (Aire+CCR7+ DC)	No	-0.611397957785489	0.000316531633948966	1	0.311	0.63
ENSMUSG00000093930.2	Hmgcs1	non-mTEC C6 (Aire+CCR7+ DC)	No	-0.612554178397171	0.00242443523690935	1	0.311	0.593
ENSMUSG00000026827.12	Gpd2	non-mTEC C6 (Aire+CCR7+ DC)	No	-0.613064072112406	0.000301045614402934	1	0.4	0.713
ENSMUSG00000020962.14	Gtf2a1	non-mTEC C6 (Aire+CCR7+ DC)	No	-0.613709732694055	2.39670946745753e-05	0.651785139675076	0.778	0.944
ENSMUSG00000029426.8	Scarb2	non-mTEC C6 (Aire+CCR7+ DC)	No	-0.613828013161827	0.00177607325643908	1	0.289	0.463
ENSMUSG00000041241.12	Mul1	non-mTEC C6 (Aire+CCR7+ DC)	No	-0.614457090213262	0.000892094900806253	1	0.022	0.222
ENSMUSG00000028618.11	Tmem59	non-mTEC C6 (Aire+CCR7+ DC)	No	-0.617034116663195	1.59048594436038e-08	0.000432532652568806	0.333	0.833
ENSMUSG00000071757.10	Zhx2	non-mTEC C6 (Aire+CCR7+ DC)	No	-0.61836207509952	1.36478505675909e-07	0.00371153296185633	0.178	0.602
ENSMUSG00000030007.8	Cct7	non-mTEC C6 (Aire+CCR7+ DC)	No	-0.61907855352325	0.000271265319216998	1	0.311	0.648
ENSMUSG00000030310.10	Slc6a1	non-mTEC C6 (Aire+CCR7+ DC)	No	-0.619269046315183	0.00877465297900814	1	0.044	0.231
ENSMUSG00000040413.15	Timd2	non-mTEC C6 (Aire+CCR7+ DC)	No	-0.620346808880216	0.00927386433846272	1	0.022	0.148
ENSMUSG00000034330.10	Plcg2	non-mTEC C6 (Aire+CCR7+ DC)	No	-0.62130876629631	0.000420648832860719	1	0.133	0.444
ENSMUSG00000027936.18	Crtc2	non-mTEC C6 (Aire+CCR7+ DC)	No	-0.621746832611208	6.30896584504164e-05	1	0.467	0.648
ENSMUSG00000024270.11	Slc39a6	non-mTEC C6 (Aire+CCR7+ DC)	No	-0.622417918404815	5.25350321139718e-05	1	0.022	0.287
ENSMUSG00000025485.13	Ric8a	non-mTEC C6 (Aire+CCR7+ DC)	No	-0.623346544278738	0.00193622985215797	1	0.111	0.361
ENSMUSG00000029576.17	Radil	non-mTEC C6 (Aire+CCR7+ DC)	No	-0.625782965853546	2.86486545453734e-06	0.0779100160361429	0.022	0.361
ENSMUSG00000019832.5	Rab32	non-mTEC C6 (Aire+CCR7+ DC)	No	-0.6263543365034	0.00616768318099687	1	0.133	0.333
ENSMUSG00000047090.13	Tmem198b	non-mTEC C6 (Aire+CCR7+ DC)	No	-0.626480266322506	0.0064550190581546	1	0.089	0.259
ENSMUSG00000024793.14	Tnfrsf25	non-mTEC C6 (Aire+CCR7+ DC)	No	-0.62745130607562	0.00688486135183148	1	0.044	0.204
ENSMUSG00000032604.16	Qars	non-mTEC C6 (Aire+CCR7+ DC)	No	-0.627799561750409	0.000191055055693092	1	0.178	0.509
ENSMUSG00000029641.8	Rasl11a	non-mTEC C6 (Aire+CCR7+ DC)	No	-0.627948733843678	0.00648775387508234	1	0.222	0.444
ENSMUSG00000042404.16	Dennd4b	non-mTEC C6 (Aire+CCR7+ DC)	No	-0.630527539808996	0.00127053375145364	1	0.422	0.685
ENSMUSG00000001054.9	Rmnd5b	non-mTEC C6 (Aire+CCR7+ DC)	No	-0.636062887837403	0.000674095510013404	1	0.022	0.25
ENSMUSG00000020901.13	Pik3r5	non-mTEC C6 (Aire+CCR7+ DC)	No	-0.636141537840493	2.59971746553278e-07	0.00706993164751639	0.489	0.898
ENSMUSG00000014905.4	Dnajb9	non-mTEC C6 (Aire+CCR7+ DC)	No	-0.638775977817861	0.000264859702767585	1	0.244	0.556
ENSMUSG00000022040.8	Ephx2	non-mTEC C6 (Aire+CCR7+ DC)	No	-0.638842328078866	0.000133317197673548	1	0.022	0.259
ENSMUSG00000070733.13	Fryl	non-mTEC C6 (Aire+CCR7+ DC)	No	-0.641030238732973	0.00284830677606178	1	0.556	0.704
ENSMUSG00000078812.10	Eif5a	non-mTEC C6 (Aire+CCR7+ DC)	No	-0.641658089513962	1.38595985767626e-05	0.37691178329506	0.622	0.907
ENSMUSG00000030246.12	Ldhb	non-mTEC C6 (Aire+CCR7+ DC)	No	-0.641984920132961	4.70670427817338e-05	1	0.022	0.287
ENSMUSG00000019297.9	Nop9	non-mTEC C6 (Aire+CCR7+ DC)	No	-0.642560092427206	3.23189816579794e-05	0.87891470618875	0.044	0.343
ENSMUSG00000075415.13	Fnbp1	non-mTEC C6 (Aire+CCR7+ DC)	No	-0.642671934352932	2.30266899474447e-10	6.26210833120759e-06	0.822	1
ENSMUSG00000041815.14	Poldip3	non-mTEC C6 (Aire+CCR7+ DC)	No	-0.642776515163514	1.02544842607549e-05	0.27887069947123	0.511	0.861
ENSMUSG00000060477.14	Irak2	non-mTEC C6 (Aire+CCR7+ DC)	No	-0.642932712187666	3.10596173453427e-05	0.844666293706594	0.289	0.657
ENSMUSG00000057666.18	Gapdh	non-mTEC C6 (Aire+CCR7+ DC)	No	-0.643598615617558	9.36981321073098e-07	0.0254812070265829	0.933	1
ENSMUSG00000004221.16	Ikbkg	non-mTEC C6 (Aire+CCR7+ DC)	No	-0.643952854350825	0.00572807026455315	1	0.089	0.25
ENSMUSG00000053477.17	Tcf4	non-mTEC C6 (Aire+CCR7+ DC)	No	-0.646597357974699	4.93295972930603e-06	0.134151839838478	0.133	0.5
ENSMUSG00000056724.15	Nbeal2	non-mTEC C6 (Aire+CCR7+ DC)	No	-0.647842680008319	1.4080769335213e-05	0.382926522071119	0.022	0.324
ENSMUSG00000059552.13	Trp53	non-mTEC C6 (Aire+CCR7+ DC)	No	-0.65207044735735	0.000123788704113541	1	0.178	0.472
ENSMUSG00000018541.10	Cwc25	non-mTEC C6 (Aire+CCR7+ DC)	No	-0.654703322802871	0.00218418684425145	1	0.244	0.546
ENSMUSG00000030695.16	Aldoa	non-mTEC C6 (Aire+CCR7+ DC)	No	-0.656133194414272	7.44176725641093e-06	0.202378860538095	0.689	0.926
ENSMUSG00000034248.7	Slc25a37	non-mTEC C6 (Aire+CCR7+ DC)	No	-0.65785549515063	0.00557694211742202	1	0.111	0.315
ENSMUSG00000001918.17	Slc1a5	non-mTEC C6 (Aire+CCR7+ DC)	No	-0.660350679309466	0.00220484350197492	1	0.267	0.565
ENSMUSG00000025503.5	Taldo1	non-mTEC C6 (Aire+CCR7+ DC)	No	-0.660572641428761	0.00298304516740995	1	0.511	0.731
ENSMUSG00000052310.9	Slc39a1	non-mTEC C6 (Aire+CCR7+ DC)	No	-0.662396890285864	1.39539762831674e-11	3.79478385020738e-07	0.533	0.963
ENSMUSG00000022561.13	Gpaa1	non-mTEC C6 (Aire+CCR7+ DC)	No	-0.664147057327979	4.54441456306401e-05	1	0	0.213
ENSMUSG00000028413.13	B4galt1	non-mTEC C6 (Aire+CCR7+ DC)	No	-0.666996422077698	0.000222155375249582	1	0.244	0.574
ENSMUSG00000021451.16	Sema4d	non-mTEC C6 (Aire+CCR7+ DC)	No	-0.668746663892485	0.00013472420619666	1	0.4	0.741
ENSMUSG00000025130.11	P4hb	non-mTEC C6 (Aire+CCR7+ DC)	No	-0.669136929728098	0.000207893889740579	1	0.422	0.713
ENSMUSG00000040688.16	Tbl3	non-mTEC C6 (Aire+CCR7+ DC)	No	-0.67079963712964	0.000168066308719993	1	0	0.185
ENSMUSG00000058835.14	Abi1	non-mTEC C6 (Aire+CCR7+ DC)	No	-0.673601019644151	1.63550140086752e-06	0.0444774605965921	0.222	0.639
ENSMUSG00000049382.10	Krt8	non-mTEC C6 (Aire+CCR7+ DC)	No	-0.677702383417873	2.50764018937198e-06	0.0681952749499709	0.022	0.361
ENSMUSG00000058013.11	Septin11	non-mTEC C6 (Aire+CCR7+ DC)	No	-0.677740048798444	3.03378491778867e-07	0.00825037808392629	0.156	0.62
ENSMUSG00000001416.13	Cct3	non-mTEC C6 (Aire+CCR7+ DC)	No	-0.67836892155458	3.95886679136795e-08	0.00107661382391251	0.067	0.509
ENSMUSG00000021338.17	Carmil1	non-mTEC C6 (Aire+CCR7+ DC)	No	-0.678369989441261	1.97976106827185e-05	0.538396022516529	0.222	0.62
ENSMUSG00000036606.17	Plxnb2	non-mTEC C6 (Aire+CCR7+ DC)	No	-0.678546618775509	0.00141215425329201	1	0.044	0.259
ENSMUSG00000054892.14	Txk	non-mTEC C6 (Aire+CCR7+ DC)	No	-0.679559607717088	3.13580556618489e-05	0.852782323723982	0.067	0.398
ENSMUSG00000037815.7	Ctnna1	non-mTEC C6 (Aire+CCR7+ DC)	No	-0.681290387780803	0.0017091475622162	1	0.4	0.685
ENSMUSG00000053898.12	Ech1	non-mTEC C6 (Aire+CCR7+ DC)	No	-0.682656137780555	0.00021239514708116	1	0.111	0.435
ENSMUSG00000038235.4	F11r	non-mTEC C6 (Aire+CCR7+ DC)	No	-0.683298950283782	0.00318313648229171	1	0.156	0.426
ENSMUSG00000029177.9	Cenpa	non-mTEC C6 (Aire+CCR7+ DC)	No	-0.683590765769528	4.68633944864876e-06	0.127445001306003	0.133	0.546
ENSMUSG00000024986.12	Hhex	non-mTEC C6 (Aire+CCR7+ DC)	No	-0.686439095337302	0.00164168795801543	1	0.044	0.259
ENSMUSG00000035818.14	Plekhs1	non-mTEC C6 (Aire+CCR7+ DC)	No	-0.687597375408264	0.000122935807858605	1	0.156	0.509
ENSMUSG00000085492.7	Trmt61b	non-mTEC C6 (Aire+CCR7+ DC)	No	-0.690157422595609	0.000168850287931017	1	0.089	0.352
ENSMUSG00000022529.11	Zfp263	non-mTEC C6 (Aire+CCR7+ DC)	No	-0.691020527744759	0.000406575107905162	1	0.444	0.731
ENSMUSG00000025366.8	Esyt1	non-mTEC C6 (Aire+CCR7+ DC)	No	-0.691062070505516	0.00736170588620602	1	0.267	0.463
ENSMUSG00000060147.15	Serpinb6a	non-mTEC C6 (Aire+CCR7+ DC)	No	-0.691066195727971	0.000636199383741631	1	0.2	0.296
ENSMUSG00000005397.8	Nid1	non-mTEC C6 (Aire+CCR7+ DC)	No	-0.691303869622988	0.000712464485762171	1	0.111	0.407
ENSMUSG00000022303.9	Dcstamp	non-mTEC C6 (Aire+CCR7+ DC)	No	-0.691336585411808	4.88254463136535e-05	1	0.067	0.398
ENSMUSG00000062478.16	Ctrc	non-mTEC C6 (Aire+CCR7+ DC)	No	-0.692099003477423	0.0003930096319882	1	0.111	0.417
ENSMUSG00000024712.9	Rfk	non-mTEC C6 (Aire+CCR7+ DC)	No	-0.692562027538931	0.00188746017572359	1	0.2	0.454
ENSMUSG00000037149.10	Ddx1	non-mTEC C6 (Aire+CCR7+ DC)	No	-0.692762984702137	8.90909615450723e-05	1	0.089	0.398
ENSMUSG00000062545.4	Tlr12	non-mTEC C6 (Aire+CCR7+ DC)	No	-0.692887604090944	0.00230643830655263	1	0.133	0.398
ENSMUSG00000032096.16	Arcn1	non-mTEC C6 (Aire+CCR7+ DC)	No	-0.694847937917455	1.16095953741599e-05	0.315722946200278	0.378	0.639
ENSMUSG00000022437.7	Samm50	non-mTEC C6 (Aire+CCR7+ DC)	No	-0.695589908398177	0.00073333104885933	1	0.111	0.38
ENSMUSG00000024501.20	Dpysl3	non-mTEC C6 (Aire+CCR7+ DC)	No	-0.695987347108547	1.89344997699313e-06	0.0514923721243282	0	0.278
ENSMUSG00000007458.14	M6pr	non-mTEC C6 (Aire+CCR7+ DC)	No	-0.699042914872932	1.94826592197576e-09	5.29830917481309e-05	0.867	1
ENSMUSG00000066278.6	Vps37b	non-mTEC C6 (Aire+CCR7+ DC)	No	-0.699732398669526	1.85887829470304e-05	0.505521952244491	0.356	0.741
ENSMUSG00000036880.10	Acaa2	non-mTEC C6 (Aire+CCR7+ DC)	No	-0.709577205695554	0.000171469902523761	1	0.111	0.435
ENSMUSG00000026049.11	Tex30	non-mTEC C6 (Aire+CCR7+ DC)	No	-0.710538014998491	1.20150760234704e-05	0.326749992458279	0.111	0.481
ENSMUSG00000002233.13	Rhoc	non-mTEC C6 (Aire+CCR7+ DC)	No	-0.711775647155954	1.37647830514384e-09	3.74333275083868e-05	0.156	0.704
ENSMUSG00000034714.9	Ttyh2	non-mTEC C6 (Aire+CCR7+ DC)	No	-0.711830494860994	5.55589295508937e-09	0.000151092508913655	0.156	0.657
ENSMUSG00000030120.14	Mlf2	non-mTEC C6 (Aire+CCR7+ DC)	No	-0.714546681160568	0.00548410308284996	1	0.467	0.648
ENSMUSG00000033318.7	Gstt2	non-mTEC C6 (Aire+CCR7+ DC)	No	-0.718963821678071	7.01101758180738e-05	1	0.133	0.454
ENSMUSG00000023010.15	Tmbim6	non-mTEC C6 (Aire+CCR7+ DC)	No	-0.720371095632217	4.76567282292493e-06	0.129602472419444	0.711	0.963
ENSMUSG00000001665.11	Gstt3	non-mTEC C6 (Aire+CCR7+ DC)	No	-0.721730068140365	0.000780085959003112	1	0.067	0.333
ENSMUSG00000016763.15	Scube1	non-mTEC C6 (Aire+CCR7+ DC)	No	-0.722931219194802	0.00119380755459867	1	0.111	0.361
ENSMUSG00000020486.19	Septin4	non-mTEC C6 (Aire+CCR7+ DC)	No	-0.727011376059167	0.0023571040312436	1	0.022	0.185
ENSMUSG00000025279.7	Dnase1l3	non-mTEC C6 (Aire+CCR7+ DC)	No	-0.729681941639939	0.00172859312941859	1	0.889	0.731
ENSMUSG00000007564.15	Ppp2r1a	non-mTEC C6 (Aire+CCR7+ DC)	No	-0.73233750328388	0.000110381414295824	1	0.4	0.722
ENSMUSG00000051212.8	Gpr183	non-mTEC C6 (Aire+CCR7+ DC)	No	-0.73302491789423	1.66918735441171e-06	0.0453935501032265	0.467	0.843
ENSMUSG00000095041.7	AC149090.1	non-mTEC C6 (Aire+CCR7+ DC)	No	-0.735897401415673	7.09418364003121e-08	0.00192926324090649	0.622	0.944
ENSMUSG00000004788.11	Eif2b2	non-mTEC C6 (Aire+CCR7+ DC)	No	-0.738044323217811	1.83738219126433e-05	0.499676086914335	0.133	0.519
ENSMUSG00000021811.7	Dnajc9	non-mTEC C6 (Aire+CCR7+ DC)	No	-0.74309049267607	0.00625776266041417	1	0.089	0.315
ENSMUSG00000044505.5	Lingo4	non-mTEC C6 (Aire+CCR7+ DC)	No	-0.74551500655362	1.51945591185261e-07	0.00413216035228317	0.067	0.481
ENSMUSG00000025428.15	Atp5a1	non-mTEC C6 (Aire+CCR7+ DC)	No	-0.746223036669391	6.2973652002826e-06	0.171256846621685	0.6	0.88
ENSMUSG00000070780.11	Rbm47	non-mTEC C6 (Aire+CCR7+ DC)	No	-0.748541024666897	4.86106296341188e-06	0.132196607289986	0.311	0.694
ENSMUSG00000002699.13	Lcp2	non-mTEC C6 (Aire+CCR7+ DC)	No	-0.748799387892052	0.00219042774495343	1	0.067	0.25
ENSMUSG00000024772.9	Ehd1	non-mTEC C6 (Aire+CCR7+ DC)	No	-0.752107185335433	2.28791719654814e-05	0.622199081601267	0.356	0.731
ENSMUSG00000017009.3	Sdc4	non-mTEC C6 (Aire+CCR7+ DC)	No	-0.753746366369478	4.58810139393162e-09	0.00012477341740797	0.556	0.954
ENSMUSG00000034343.14	Ube2f	non-mTEC C6 (Aire+CCR7+ DC)	No	-0.755264754650946	2.92457334659055e-07	0.00795337721605301	0.244	0.713
ENSMUSG00000006281.8	Tep1	non-mTEC C6 (Aire+CCR7+ DC)	No	-0.76090236017664	0.00188841007009371	1	0.089	0.287
ENSMUSG00000006517.5	Mvd	non-mTEC C6 (Aire+CCR7+ DC)	No	-0.761031688615759	0.0013712650493621	1	0.244	0.509
ENSMUSG00000021748.9	Pdhb	non-mTEC C6 (Aire+CCR7+ DC)	No	-0.765198459539703	8.82164540744186e-07	0.0239904646855381	0.156	0.593
ENSMUSG00000010277.7	2610507B11Rik	non-mTEC C6 (Aire+CCR7+ DC)	No	-0.76567433678489	7.72961713219161e-05	1	0.244	0.417
ENSMUSG00000021998.16	Lcp1	non-mTEC C6 (Aire+CCR7+ DC)	No	-0.767961890213003	5.57236898669622e-05	1	0.778	0.926
ENSMUSG00000047875.6	Gpr157	non-mTEC C6 (Aire+CCR7+ DC)	No	-0.768049971287557	7.38275741750082e-06	0.200774087968935	0.133	0.528
ENSMUSG00000029552.19	Tes	non-mTEC C6 (Aire+CCR7+ DC)	No	-0.768718941811875	3.58575478728872e-07	0.00975146014403168	0.311	0.778
ENSMUSG00000045917.17	Tmem268	non-mTEC C6 (Aire+CCR7+ DC)	No	-0.769107868744785	1.56071432973789e-05	0.424436261972219	0.067	0.407
ENSMUSG00000025473.16	Adam8	non-mTEC C6 (Aire+CCR7+ DC)	No	-0.770122316241294	0.000104668461141429	1	0.667	0.898
ENSMUSG00000062867.13	Impdh2	non-mTEC C6 (Aire+CCR7+ DC)	No	-0.777604647221319	0.000116055003164011	1	0.267	0.537
ENSMUSG00000026701.15	Prdx6	non-mTEC C6 (Aire+CCR7+ DC)	No	-0.780054709596079	0.00159112391705894	1	0.333	0.639
ENSMUSG00000026826.13	Nr4a2	non-mTEC C6 (Aire+CCR7+ DC)	No	-0.780908735735369	2.76962197967244e-05	0.753198697371919	0.644	0.889
ENSMUSG00000032216.15	Nedd4	non-mTEC C6 (Aire+CCR7+ DC)	No	-0.782289437854429	4.10667500982229e-07	0.0111681026892117	0.489	0.88
ENSMUSG00000051506.17	Wdfy4	non-mTEC C6 (Aire+CCR7+ DC)	No	-0.782816899782421	0.000995375209543996	1	0.222	0.444
ENSMUSG00000024953.17	Prdx5	non-mTEC C6 (Aire+CCR7+ DC)	No	-0.783769798603176	5.12377557009355e-08	0.00139341076628694	0.267	0.75
ENSMUSG00000028798.16	Eif3i	non-mTEC C6 (Aire+CCR7+ DC)	No	-0.785317478440019	1.35933544248151e-05	0.369671273582847	0.2	0.583
ENSMUSG00000052040.10	Klf13	non-mTEC C6 (Aire+CCR7+ DC)	No	-0.785642168562003	8.90514510248909e-08	0.00242175421062191	0.333	0.778
ENSMUSG00000021895.10	Arhgef3	non-mTEC C6 (Aire+CCR7+ DC)	No	-0.789858437518336	0.00426378427951985	1	0.311	0.519
ENSMUSG00000016541.10	Atxn10	non-mTEC C6 (Aire+CCR7+ DC)	No	-0.795036879096111	1.4702167618338e-05	0.399825448380701	0.2	0.593
ENSMUSG00000058709.11	Egln2	non-mTEC C6 (Aire+CCR7+ DC)	No	-0.797696853977979	6.66261907592092e-05	1	0.111	0.417
ENSMUSG00000026417.13	Pigr	non-mTEC C6 (Aire+CCR7+ DC)	No	-0.799545797342609	0.000604860118876552	1	0	0.157
ENSMUSG00000033685.13	Ucp2	non-mTEC C6 (Aire+CCR7+ DC)	No	-0.800249637571943	1.19112696809625e-06	0.0323926978973775	0.733	0.963
ENSMUSG00000028641.16	P3h1	non-mTEC C6 (Aire+CCR7+ DC)	No	-0.80343126974217	0.00155283704659276	1	0.244	0.509
ENSMUSG00000026433.13	Rab29	non-mTEC C6 (Aire+CCR7+ DC)	No	-0.805278664407646	0.000330807981230902	1	0.333	0.491
ENSMUSG00000056737.14	Capg	non-mTEC C6 (Aire+CCR7+ DC)	No	-0.807244279718918	1.43684437910164e-05	0.390749828896691	0.156	0.537
ENSMUSG00000022453.8	Naga	non-mTEC C6 (Aire+CCR7+ DC)	No	-0.807997299716245	0.000374606866210237	1	0.178	0.472
ENSMUSG00000040405.13	Havcr1	non-mTEC C6 (Aire+CCR7+ DC)	No	-0.80901419085982	0.00148270496453697	1	0.022	0.204
ENSMUSG00000051043.16	Gprc5c	non-mTEC C6 (Aire+CCR7+ DC)	No	-0.809347340354305	6.87840439025341e-05	1	0.022	0.296
ENSMUSG00000028937.14	Acot7	non-mTEC C6 (Aire+CCR7+ DC)	No	-0.813081106866256	0.000154232297760523	1	0.178	0.509
ENSMUSG00000024158.17	Hagh	non-mTEC C6 (Aire+CCR7+ DC)	No	-0.816095587798199	0.000175234320103374	1	0.133	0.435
ENSMUSG00000027248.13	Pdia3	non-mTEC C6 (Aire+CCR7+ DC)	No	-0.817190916976593	3.07368608182573e-07	0.00835888929952506	0.422	0.843
ENSMUSG00000017664.16	Slc35c2	non-mTEC C6 (Aire+CCR7+ DC)	No	-0.819281016827564	0.000396618098673747	1	0.067	0.343
ENSMUSG00000032803.15	Cdv3	non-mTEC C6 (Aire+CCR7+ DC)	No	-0.823069591356636	1.06267580173769e-08	0.000288994684282565	0.2	0.704
ENSMUSG00000025651.14	Uqcrc1	non-mTEC C6 (Aire+CCR7+ DC)	No	-0.823368099717329	5.15964928690231e-07	0.0140316662357308	0.4	0.778
ENSMUSG00000022234.15	Cct5	non-mTEC C6 (Aire+CCR7+ DC)	No	-0.824077203057624	1.74084998191569e-08	0.000473424152581972	0.489	0.88
ENSMUSG00000047586.4	Nccrp1	non-mTEC C6 (Aire+CCR7+ DC)	No	-0.825736145992149	2.80101413283698e-08	0.000761735793425017	0.067	0.537
ENSMUSG00000028603.15	Scp2	non-mTEC C6 (Aire+CCR7+ DC)	No	-0.827173415107739	8.51954754286111e-10	2.31689095428108e-05	0.356	0.87
ENSMUSG00000018774.13	Cd68	non-mTEC C6 (Aire+CCR7+ DC)	No	-0.827786613514598	1.94137133213163e-05	0.527955933773197	0.2	0.593
ENSMUSG00000113669.1	Gm36723	non-mTEC C6 (Aire+CCR7+ DC)	No	-0.827846318089312	3.95813899466264e-05	1	0.067	0.389
ENSMUSG00000020593.16	Lpin1	non-mTEC C6 (Aire+CCR7+ DC)	No	-0.830184827248515	6.35457643208341e-06	0.172812706070508	0.089	0.463
ENSMUSG00000058672.7	Tubb2a	non-mTEC C6 (Aire+CCR7+ DC)	No	-0.834577943184247	0.00135567630207288	1	0.467	0.694
ENSMUSG00000020876.14	Snx11	non-mTEC C6 (Aire+CCR7+ DC)	No	-0.85258525968375	1.58144163533111e-06	0.0430073052728295	0.289	0.63
ENSMUSG00000017652.16	Cd40	non-mTEC C6 (Aire+CCR7+ DC)	No	-0.854056204766306	1.21582117063067e-05	0.330642567353012	0.422	0.815
ENSMUSG00000016664.16	Pacsin2	non-mTEC C6 (Aire+CCR7+ DC)	No	-0.855754752413464	0.00101643078418236	1	0.178	0.444
ENSMUSG00000018340.13	Anxa6	non-mTEC C6 (Aire+CCR7+ DC)	No	-0.861975598687095	1.5542419274853e-06	0.0422676092179628	0.156	0.593
ENSMUSG00000040613.14	Apobec1	non-mTEC C6 (Aire+CCR7+ DC)	No	-0.872797532677409	0.00040165792662715	1	0.4	0.657
ENSMUSG00000040760.11	Appl1	non-mTEC C6 (Aire+CCR7+ DC)	No	-0.874466074361693	6.30036884235178e-06	0.171338530667757	0.422	0.694
ENSMUSG00000033307.7	Mif	non-mTEC C6 (Aire+CCR7+ DC)	No	-0.877113591716541	4.90344738225799e-11	1.33349251560506e-06	0.178	0.75
ENSMUSG00000051223.14	Bzw1	non-mTEC C6 (Aire+CCR7+ DC)	No	-0.88350155303463	3.9726998773421e-06	0.108037573164318	0.422	0.796
ENSMUSG00000001270.9	Ckb	non-mTEC C6 (Aire+CCR7+ DC)	No	-0.889355920717741	0.00290442474375326	1	0.2	0.407
ENSMUSG00000026547.15	Tagln2	non-mTEC C6 (Aire+CCR7+ DC)	No	-0.891234594406146	0.00249710588153765	1	0.644	0.861
ENSMUSG00000027562.12	Car2	non-mTEC C6 (Aire+CCR7+ DC)	No	-0.893097222241675	2.77399438848921e-05	0.754387773949641	0.2	0.593
ENSMUSG00000046207.14	Pik3r6	non-mTEC C6 (Aire+CCR7+ DC)	No	-0.897077854469938	0.000371051954084105	1	0.156	0.417
ENSMUSG00000029598.12	Plbd2	non-mTEC C6 (Aire+CCR7+ DC)	No	-0.902644106590059	2.73672520937589e-06	0.0744252420689773	0.133	0.556
ENSMUSG00000030342.8	Cd9	non-mTEC C6 (Aire+CCR7+ DC)	No	-0.907869865797389	4.55459682329008e-06	0.123862260609374	0.422	0.741
ENSMUSG00000058056.16	Palld	non-mTEC C6 (Aire+CCR7+ DC)	No	-0.916172007431786	0.000873978383633108	1	0.311	0.537
ENSMUSG00000003545.3	Fosb	non-mTEC C6 (Aire+CCR7+ DC)	No	-0.931124916300578	3.2260660503513e-10	8.77328662393035e-06	0.422	0.843
ENSMUSG00000000594.7	Gm2a	non-mTEC C6 (Aire+CCR7+ DC)	No	-0.934685881315268	0.000689056751326954	1	0.511	0.759
ENSMUSG00000002504.15	Slc9a3r2	non-mTEC C6 (Aire+CCR7+ DC)	No	-0.938382218837549	2.15910450559147e-06	0.05871684702956	0.044	0.361
ENSMUSG00000028214.13	Gem	non-mTEC C6 (Aire+CCR7+ DC)	No	-0.943530583395871	1.61291028234837e-07	0.00438630951284638	0.311	0.769
ENSMUSG00000032220.10	Myo1e	non-mTEC C6 (Aire+CCR7+ DC)	No	-0.945594498712293	1.76252249187442e-08	0.000479317991665248	0.111	0.593
ENSMUSG00000027506.15	Tpd52	non-mTEC C6 (Aire+CCR7+ DC)	No	-0.948760141187035	1.77793172561802e-07	0.00483508532781822	0.133	0.593
ENSMUSG00000018008.8	Cyth4	non-mTEC C6 (Aire+CCR7+ DC)	No	-0.950161702883581	0.000142381455668553	1	0.2	0.481
ENSMUSG00000063229.15	Ldha	non-mTEC C6 (Aire+CCR7+ DC)	No	-0.950221725614976	6.29481174159747e-06	0.171187405312743	0.244	0.667
ENSMUSG00000005087.17	Cd44	non-mTEC C6 (Aire+CCR7+ DC)	No	-0.95116584276738	6.56883314721473e-05	1	0.644	0.833
ENSMUSG00000002204.9	Napsa	non-mTEC C6 (Aire+CCR7+ DC)	No	-0.951859589517572	2.69504306335492e-06	0.0732916961079371	0.556	0.88
ENSMUSG00000063856.7	Gpx1	non-mTEC C6 (Aire+CCR7+ DC)	No	-0.953446877788547	2.38979449905012e-07	0.00649904614016681	0.644	0.917
ENSMUSG00000035498.10	Cdcp1	non-mTEC C6 (Aire+CCR7+ DC)	No	-0.955293417012226	0.000416447383431256	1	0.067	0.343
ENSMUSG00000024399.5	Ltb	non-mTEC C6 (Aire+CCR7+ DC)	No	-0.955786753303869	0.00195104718978113	1	0.444	0.704
ENSMUSG00000031708.17	Tecr	non-mTEC C6 (Aire+CCR7+ DC)	No	-0.956959607913491	1.83136910025838e-08	0.000498040826815266	0.289	0.769
ENSMUSG00000025340.14	Rabgef1	non-mTEC C6 (Aire+CCR7+ DC)	No	-0.957841886728322	5.77160740115896e-09	0.000156958863274518	0.2	0.676
ENSMUSG00000061577.12	Adgrg5	non-mTEC C6 (Aire+CCR7+ DC)	No	-0.961227671666843	0.000137752085749965	1	0.089	0.306
ENSMUSG00000022504.10	Ciita	non-mTEC C6 (Aire+CCR7+ DC)	No	-0.967155956003343	7.00013898077191e-06	0.190368779582092	0.333	0.713
ENSMUSG00000001750.16	Tcirg1	non-mTEC C6 (Aire+CCR7+ DC)	No	-0.9694661530879	8.78374832157741e-05	1	0.289	0.657
ENSMUSG00000029860.16	Zyx	non-mTEC C6 (Aire+CCR7+ DC)	No	-0.98547785157623	3.91634417230928e-06	0.106504979765951	0.333	0.704
ENSMUSG00000027459.16	Fam110a	non-mTEC C6 (Aire+CCR7+ DC)	No	-0.99434048222717	1.1871979395411e-05	0.322858479658203	0.467	0.806
ENSMUSG00000039232.12	Stx11	non-mTEC C6 (Aire+CCR7+ DC)	No	-0.997659400091933	3.06702940651457e-05	0.834078647101638	0.289	0.639
ENSMUSG00000022555.12	Dgat1	non-mTEC C6 (Aire+CCR7+ DC)	No	-1.00336874846025	0.000641161196155821	1	0.711	0.907
ENSMUSG00000020250.10	Txnrd1	non-mTEC C6 (Aire+CCR7+ DC)	No	-1.02003066579021	1.92543440374206e-09	5.23621886097653e-05	0.356	0.843
ENSMUSG00000061589.14	Dot1l	non-mTEC C6 (Aire+CCR7+ DC)	No	-1.02734964212386	1.68959124954676e-10	4.59484340314241e-06	0.311	0.815
ENSMUSG00000043421.8	Hilpda	non-mTEC C6 (Aire+CCR7+ DC)	No	-1.03294406605482	5.72808402380502e-05	1	0.067	0.389
ENSMUSG00000040511.14	Pvr	non-mTEC C6 (Aire+CCR7+ DC)	No	-1.03466215212962	2.93695849883204e-05	0.798705863757372	0.333	0.639
ENSMUSG00000041515.10	Irf8	non-mTEC C6 (Aire+CCR7+ DC)	No	-1.037502743101	1.25466165008961e-05	0.341205235741868	0.578	0.87
ENSMUSG00000028150.14	Rorc	non-mTEC C6 (Aire+CCR7+ DC)	No	-1.04457954770257	3.30262744054397e-08	0.000898149532455931	0.133	0.62
ENSMUSG00000032076.20	Cadm1	non-mTEC C6 (Aire+CCR7+ DC)	No	-1.08080145354887	6.15733208438801e-05	1	0.156	0.417
ENSMUSG00000021953.14	Tdh	non-mTEC C6 (Aire+CCR7+ DC)	No	-1.08983286035831	0.000144144310927777	1	0.044	0.333
ENSMUSG00000003226.7	Ranbp2	non-mTEC C6 (Aire+CCR7+ DC)	No	-1.10817485954792	8.62069994295888e-11	2.34439934948767e-06	0.2	0.778
ENSMUSG00000029135.10	Fosl2	non-mTEC C6 (Aire+CCR7+ DC)	No	-1.11053507124318	3.06480144821313e-08	0.000833472753841561	0.378	0.778
ENSMUSG00000027611.12	Procr	non-mTEC C6 (Aire+CCR7+ DC)	No	-1.13784099172987	4.9604495813339e-07	0.0134899426364376	0.311	0.657
ENSMUSG00000026628.13	Atf3	non-mTEC C6 (Aire+CCR7+ DC)	No	-1.14932949958378	0.000822183412379808	1	0.4	0.648
ENSMUSG00000020661.15	Dnmt3a	non-mTEC C6 (Aire+CCR7+ DC)	No	-1.1573179960583	2.02704873051935e-10	5.51255902264736e-06	0.333	0.852
ENSMUSG00000040899.14	Ccr6	non-mTEC C6 (Aire+CCR7+ DC)	No	-1.16393431387961	2.8690702725249e-05	0.780243660613145	0.133	0.444
ENSMUSG00000044162.12	Tnip3	non-mTEC C6 (Aire+CCR7+ DC)	No	-1.17795322138867	7.03672833529701e-06	0.191363827078402	0.2	0.556
ENSMUSG00000031328.16	Flna	non-mTEC C6 (Aire+CCR7+ DC)	No	-1.185642802433	1.15312711793991e-06	0.0313592919723759	0.311	0.694
ENSMUSG00000027314.6	Dll4	non-mTEC C6 (Aire+CCR7+ DC)	No	-1.20842499031896	1.47254399980954e-05	0.400458340748205	0.044	0.38
ENSMUSG00000025068.8	Gsto1	non-mTEC C6 (Aire+CCR7+ DC)	No	-1.21694934177809	2.18026142087178e-08	0.00059292209340608	0.444	0.843
ENSMUSG00000037852.8	Cpe	non-mTEC C6 (Aire+CCR7+ DC)	No	-1.22464282003916	2.56702802934276e-10	6.98103272579764e-06	0.067	0.611
ENSMUSG00000039410.16	Prdm16	non-mTEC C6 (Aire+CCR7+ DC)	No	-1.23869717276791	1.29851425607869e-14	3.531309519406e-10	0.156	0.806
ENSMUSG00000044337.5	Ackr3	non-mTEC C6 (Aire+CCR7+ DC)	No	-1.25978908858474	5.30984530296298e-07	0.0144401243014078	0.111	0.546
ENSMUSG00000039697.16	Ncoa7	non-mTEC C6 (Aire+CCR7+ DC)	No	-1.28012084794871	2.25105008442916e-09	6.12173070460509e-05	0.311	0.713
ENSMUSG00000026879.14	Gsn	non-mTEC C6 (Aire+CCR7+ DC)	No	-1.29709346639929	1.9632438168895e-07	0.00533904156003099	0.222	0.611
ENSMUSG00000015093.15	Clic3	non-mTEC C6 (Aire+CCR7+ DC)	No	-1.31167079878775	2.47763204398978e-05	0.67379203436302	0.044	0.352
ENSMUSG00000045394.9	Epcam	non-mTEC C6 (Aire+CCR7+ DC)	No	-1.32194330027217	1.16460036550804e-06	0.0316713069399912	0.156	0.537
ENSMUSG00000033220.7	Rac2	non-mTEC C6 (Aire+CCR7+ DC)	No	-1.37209685993791	3.62183231822855e-11	9.84957298942253e-07	0.333	0.806
ENSMUSG00000021200.14	Asb2	non-mTEC C6 (Aire+CCR7+ DC)	No	-1.38553708882743	1.77997721307784e-07	0.0048406480309652	0.067	0.444
ENSMUSG00000022439.9	Parvg	non-mTEC C6 (Aire+CCR7+ DC)	No	-1.39110826734073	4.62927708400198e-06	0.125893190299434	0.044	0.333
ENSMUSG00000000628.10	Hk2	non-mTEC C6 (Aire+CCR7+ DC)	No	-1.48951370351134	2.03270262329e-07	0.00552793478403715	0.111	0.528
ENSMUSG00000025163.6	Cd7	non-mTEC C6 (Aire+CCR7+ DC)	No	-1.548568541608	3.69660506570815e-07	0.0100529174761933	0.2	0.611
ENSMUSG00000046805.10	Mpeg1	non-mTEC C6 (Aire+CCR7+ DC)	No	-1.59417032170804	7.4966857920917e-11	2.03872370115934e-06	0.2	0.75
ENSMUSG00000025064.15	Col17a1	non-mTEC C6 (Aire+CCR7+ DC)	No	-1.65269905641404	4.69461639021191e-10	1.27670092731813e-05	0.222	0.704
ENSMUSG00000027215.13	Cd82	non-mTEC C6 (Aire+CCR7+ DC)	No	-2.13784210111194	2.6592515515007e-10	7.23183459430616e-06	0.178	0.685
ENSMUSG00000001128.7	Cfp	non-mTEC C6 (Aire+CCR7+ DC)	No	-2.72749731134078	1.15865489112368e-07	0.00315096197641085	0.067	0.407
ENSMUSG00000027562.12	Car2	non-mTEC C5 (RORgt+ DC)	No	1.3369496922952	4.14894377132011e-07	0.011283052586105	0.736	0.34
ENSMUSG00000026628.13	Atf3	non-mTEC C5 (RORgt+ DC)	No	1.23049171302586	4.73797883023013e-07	0.0128849334288108	0.792	0.46
ENSMUSG00000017652.16	Cd40	non-mTEC C5 (RORgt+ DC)	No	1.14118701724431	2.41308433924499e-06	0.0656238286057674	0.906	0.59
ENSMUSG00000029598.12	Plbd2	non-mTEC C5 (RORgt+ DC)	No	1.02546150969093	8.92142915249877e-07	0.0242618265802204	0.679	0.3
ENSMUSG00000031551.12	Ido1	non-mTEC C5 (RORgt+ DC)	No	1.00695385923453	2.84858093782199e-06	0.0774671586040689	0.491	0.17
ENSMUSG00000027580.17	Helz2	non-mTEC C5 (RORgt+ DC)	No	1.00646539621897	0.000455778636524077	1	0.66	0.41
ENSMUSG00000003206.7	Ebi3	non-mTEC C5 (RORgt+ DC)	No	0.999683616841568	0.00112119795690291	1	0.396	0.27
ENSMUSG00000072941.5	Sod3	non-mTEC C5 (RORgt+ DC)	No	0.982543361299402	4.99908323932468e-05	1	0.226	0.04
ENSMUSG00000029449.11	Rhof	non-mTEC C5 (RORgt+ DC)	No	0.971088146889615	3.66568566395951e-05	0.996883216313788	0.509	0.2
ENSMUSG00000078485.3	Plekhn1	non-mTEC C5 (RORgt+ DC)	No	0.970265957416436	1.37749943688109e-06	0.0374610971859812	0.547	0.17
ENSMUSG00000051223.14	Bzw1	non-mTEC C5 (RORgt+ DC)	No	0.905410500605634	5.53655694620328e-06	0.150566666151998	0.868	0.59
ENSMUSG00000026728.9	Vim	non-mTEC C5 (RORgt+ DC)	No	0.890673466259705	0.00263693711427673	1	0.83	0.78
ENSMUSG00000050335.17	Lgals3	non-mTEC C5 (RORgt+ DC)	No	0.873681054605118	1.69964284943442e-05	0.462217872903691	0.585	0.23
ENSMUSG00000049382.10	Krt8	non-mTEC C5 (RORgt+ DC)	No	0.864350554275075	3.67123083730938e-05	0.998391226206287	0.434	0.17
ENSMUSG00000038497.7	Tmco3	non-mTEC C5 (RORgt+ DC)	No	0.83746892503879	4.04630792148266e-07	0.0110039343924721	0.434	0.16
ENSMUSG00000034064.14	Poglut1	non-mTEC C5 (RORgt+ DC)	No	0.834247012054834	1.18653761061817e-06	0.0322678903207611	0.792	0.41
ENSMUSG00000056032.12	BC018473	non-mTEC C5 (RORgt+ DC)	No	0.833833090666798	0.00698184349886147	1	0.189	0.06
ENSMUSG00000013584.5	Aldh1a2	non-mTEC C5 (RORgt+ DC)	No	0.833409154483515	5.74299874052169e-05	1	0.528	0.21
ENSMUSG00000037815.7	Ctnna1	non-mTEC C5 (RORgt+ DC)	No	0.83058770079793	4.90136968309985e-05	1	0.811	0.49
ENSMUSG00000025473.16	Adam8	non-mTEC C5 (RORgt+ DC)	No	0.827134950483262	6.57414214997741e-06	0.178783795768636	0.925	0.78
[truncated: 2,596 more rows]
