# Supplementary material for: Novel antigen-presenting cell imparts Treg-dependent tolerance to gut microbiota
Source: Nature. 2022 Sep 7;610(7933):752–60. doi: 10.1038/s41586-022-05309-5 (PMC9605865; doi:10.1038/s41586-022-05309-5)
Supplement: Supplementary file 4 — List of antibodies. [file 41586_2022_5309_MOESM4_ESM.xlsx]

## Sheet: Antibodies
Supplementary Table 4 - Antibodies
Antigen	Fluorochrome	Clone	Supplier
AIRE	AlexaFluor 488	5H12	Invitrogen
CCR6	AlexaFluor 647	140706	BD Biosciences
CCR6	Brilliant Violet 711	140706	BD Biosciences
CCR7	Alexa Fluor 488	4B12	BioLegend
CCR7	PE	4B12	ThermoFisher
CD1d Tetramer	Brilliant Violet 421		NIH Tetramer Facility
CD4	Brilliant Violet 510	RM4-5	BioLegend
CD4	Brilliant Violet 605	RM4-5	BioLegend
CD8a	Brilliant Violet 510	53-6.7	BioLegend
CD11b	Brilliant Ultra Violet 395	M1/70	BD Biosciences
CD11b	Brilliant Violet 605	M1/70	BioLegend
CD11b	Brilliant Violet 785	M1/70	BioLegend
CD11c	AlexaFluor 700	N418	BioLegend
CD11c	APC	HL3	BD Biosciences
CD11c	APC-Cy7	N418	Biolegend
CD11c	Brilliant Ultra Violet 563	N418	BD Biosciences
CD11c	Brilliant Violet 605	N418	BioLegend
CD11c	FITC	HL3	BD Biosciences
CD11c	PE	N418	BD Biosciences
CD19	Brilliant Ultra Violet 395	1D3	BD Biosciences
CD19	Brilliant Violet 421	6D5	BioLegend
CD25	APC-e780	PC61.5	ThermoFisher
CD26	PE-Cy7	H194-112	BioLegend
CD40	PE-Cy5	3/23	BioLegend
CD44	AlexaFluor 700	IM7	BioLegend
CD44	Brilliant Violet 650	IM7	BioLegend
CD45	Brilliant Violet 510	30-F11	BioLegend
CD45	Brilliant Violet 570	30-F11	BioLegend
CD45.1	Brilliant Ultra Violet 615	A20	BD Biosciences
CD45.2	APC	104	ThermoFisher
CD45R (B220)	Brilliant Ultra Violet 737	RA3-6B2	BD Biosciences
CD64	PE-Cy7	X-54-5/7.1	BioLegend
CD64	PerCP-Cy5.5	X54-5/7.1	BioLegend
CD80	Brilliant Violet 650	16-10A1	BD Biosciences
CD86	Brilliant Violet 785	GL1	BioLegend
CD90.2 (Thy-1.2)	APC-eFluor 780	53-2.1	ThermoFisher
CD90.2 (Thy-1.2)	Brilliant Ultra Violet 496	53-2.1	BD Biosciences
CD90.2 (Thy-1.2)	Brilliant Violet 786	53-2.1	BD Biosciences
CD90.2 (Thy-1.2)	PE	53-2.1	ThermoFisher
CD90.2 (Thy-1.2)	Brilliant Violet 785	30-H12	BioLegend
CD127 (IL7R)	APC	A7R34	BioLegend
CD127 (IL7R)	BV785	A7R34	BioLegend
CD127 (IL7R)	PE	A7R34	BioLegend
CXCR6	AlexaFluor 647	SA051D2	BioLegend
CXCR6	Brilliant Violet 711	SA051D1	BioLegend
CXCR6	PE	SA051D1	BioLegend
Ea52-68 peptide bound to I-Ab	FITC	eBioY-Ae(YAe, Y-Ae)	Invitrogen
Epcam	Brilliant Violet 650	G8.8	BioLegend
Epcam	PE	G8.8	ThermoFisher
Epcam	PE-Cy7	G8.8	BioLegend
Foxp3	FITC	FJK-16s	ThermoFisher
Foxp3	PE-Cy7	FJK-16s	ThermoFisher
Ly-51	AlexaFluor 647	6C3	BioLegend
Ly-6C	APC-eFluor 780	HK1.4	ThermoFisher
Ly-6C	Brilliant Violet 711	HK1.4	BioLegend
Ly-6C	eFluor 450	RB6-8C5	Invitrogen
Ly-75	PE-Dazzle594	NLDC-145	BioLegend
Ly-75	PerCP-eFluor710	205YEKTA	ThermoFisher
MHC Class II (I-A/I-E)	AlexaFluor 700	M5/114.15.2	BioLegend
MHC Class II (I-A/I-E)	Brilliant Ultra Violet 563	M5/114.15.2	BD Biosciences
MHC Class II (I-A/I-E)	Brilliant Violet 480	M5/114.15.2	BD Biosciences
MHC Class II (I-A/I-E)	PerCP-Cy5.5	M5/114.15.2	Tonbo Bioscience
MHC Class II (I-A/I-E)	RedFluor710	M5/114.15.2	Tonbo Bioscience
MHC Class II (I-Ab/I-Ad)	PE	25-9-17s	ThermoFisher
Ncam1	Brilliant Violet 480	809220	BD Biosciences
Neuropilin1	Brilliant Violet 421	145209	BioLegend
NK-1.1	eFluor 450	PK136	ThermoFisher
RORγt	PE-CF594	Q31-378	BD Biosciences
Siglec-F	Brilliant Violet 421	E50-2440	BD Biosciences
Siglec-F	PE-Cy7	S17007L	BioLegend
Siglec-G	APC	SH2.1	Invitrogen
Siglec-G	PerCP-eFluor 710	SH2.1	Invitrogen
TCR β	AlexaFluor 700	H57-597	Invitrogen
TCR β	APC-Cy7	H57-597	BioLegend
TCR β	PerCP-Cy5.5	H57-597	BioLegend
TCR β	Superbright 702	H57-597	ThermoFisher
TCR γδ	Brilliant Violet 421	GL3	BioLegend
TCR γδ	PerCP-eFluor710	GL3	ThermoFisher
XCR1	Brilliant Violet 650	ZET	BioLegend
XCR1	PerCP-Cy5.5	ZET	BioLegend
