# Supplementary material for: Novel antigen-presenting cell imparts Treg-dependent tolerance to gut microbiota
Source: Nature. 2022 Sep 7;610(7933):752–60. doi: 10.1038/s41586-022-05309-5 (PMC9605865; doi:10.1038/s41586-022-05309-5)
Supplement: Supplementary file 5 — Source Data Fig. 1 [file 41586_2022_5309_MOESM5_ESM.xlsx]

## Sheet: Fig 1b
	% RORgt+Foxp3+ of CD4+ cells
	H2-Ab1fl/fl	Rorgt-cre H2-Ab1 fl/fl
	0.77	0.17
	0.5	0.31
	0.75	0.17
	0.57	0.13
	1.35	0.22
	0.98	0.22
	1.16	0.17
		0.43

## Sheet: Fig 1d
	% RORgt+Foxp3+ of CD4+ cells
	H2-Ab1fl/fl	Rorgt-cre H2-Ab1 fl/fl
	3.06	2.08
	8.55	3.22
	33.5	1.76
	15	1.18
	22.6	1.21
	8.58	1.98
	10.5	1.09
		3.23

## Sheet: Fig 1e
Left panel	% RORgt+Foxp3+ of CD4+ cells
		H2-Ab1fl/fl				Rorgt-cre H2-Ab1 fl/fl
	mLN	1.48	1.49	1.45	0.98	0.29	0.27	0.38
	LI LP	7.88	8.11	7.85	7.93	1.1	1.19	1.31
Middle panel	% RORgt–Foxp3+ of CD4+ cells
		H2-Ab1fl/fl				Rorgt-cre H2-Ab1 fl/fl
	mLN	7.39	7.84	8.36	8.24	9.02	7.89	9.38
	LI LP	12.62	13.09	12.45	12.07	12.1	12.31	12.29
Right panel	% Th17 of CD4+ cells
		H2-Ab1fl/fl				Rorgt-cre H2-Ab1 fl/fl
	mLN	1.95	2.39	2.62	4.24	7.52	7.26	7.13
	LI LP	5.59	7.89	6.43	9.7	12.5	13.6	13.6

## Sheet: Fig 1g
	Colitis Score
	H2-Ab1fl/fl	Rorgt-cre H2-Ab1 fl/fl
	2	3
	2	3
	2	3
		4
		5
