# Supplementary material for: Novel antigen-presenting cell imparts Treg-dependent tolerance to gut microbiota
Source: Nature. 2022 Sep 7;610(7933):752–60. doi: 10.1038/s41586-022-05309-5 (PMC9605865; doi:10.1038/s41586-022-05309-5)
Supplement: Supplementary file 6 — Source Data Fig. 3 [file 41586_2022_5309_MOESM6_ESM.xlsx]

## Sheet: Fig. 1k
	% Aire+
	TC I	TC II	TC III	TC IV
	33.9	1.58	8.29	0
	31.2	0.34	12.9	0
	53.3	1.66	21.3	0
	32.1	1.3	19	0
