# Supplementary material for: Novel antigen-presenting cell imparts Treg-dependent tolerance to gut microbiota
Source: Nature. 2022 Sep 7;610(7933):752–60. doi: 10.1038/s41586-022-05309-5 (PMC9605865; doi:10.1038/s41586-022-05309-5)
Supplement: Supplementary file 7 — Source Data Fig. 4 [file 41586_2022_5309_MOESM7_ESM.xlsx]

## Sheet: Fig 4d
	Left panel	# MHCII+ ILC3			Right panel	# TC
		Rora-cre H2-Ab1 fl/wt	Rora-cre H2-Ab1 fl/fl			Rora-cre H2-Ab1 fl/wt	Rora-cre H2-Ab1 fl/fl
		9950	946			1065.96	1418.93
		13700	428			708.932	723.708
		19100	783			1788.91	1175.19

## Sheet: Fig 4e
		Left panel		% Foxp3+ of CD4+ cells
				Rora-cre H2-Ab1 fl/wt			Rora-cre H2-Ab1 fl/fl
			mLN	7.96	7.53	5.6	6.82	8.88	9.78
			LI LP	14.1	10.4	19.5	15.2	17.6	20.6
		Right panel		% RORgt+ of CD4+Foxp3+ cells
				Rora-cre H2-Ab1 fl/wt			Rora-cre H2-Ab1 fl/fl
			mLN	16.9	13	13.2	13.3	12.4	19.4
			LI LP	27.6	36.6	34.1	29.1	18.4	41.6

## Sheet: Fig 4f
Left panel		% Foxp3+ of CD4+ cells
		Rora-cre H2-Ab1 fl/wt					Rora-cre H2-Ab1 fl/fl
	mLN	8.98	9.19	19	9.5	10.3	7.54	8.6	15.1	9.14	15.8
	LI LP	22.2	16.4	26.2	24.5	28.4	29.3	20.2	32.5	22.8	16.9
Middle panel		% RORgt+ of CD4+Foxp3+ cells
		Rora-cre H2-Ab1 fl/wt					Rora-cre H2-Ab1 fl/fl
	mLN	19.2	19.5	15.3	19.5	16	12.5	17.8	17.3	16.6	20.8
	LI LP	40.3	49.6	47.4	57.2	50.9	40.6	48.5	32	40.5	48.5
Right panel		% Th17 of CD4+Foxp3–CD44hi cells
		Rora-cre H2-Ab1 fl/wt					Rora-cre H2-Ab1 fl/fl
	mLN	4.34	2.12	7.31	1.98	2.16	2.51	2.7	9.16	2.19	10.2
	LI LP	38.8	27.5	35.7	34.2	41	40.8	31.8	42.7	36.8	39

## Sheet: Fig 4g
	Colitis Score
	Rora-cre H2-Ab1 fl/wt	Rora-cre H2-Ab1 fl/fl
	0	0
	0	0
	0	0
	0	0
	1	0
