# Supplementary material for: Novel antigen-presenting cell imparts Treg-dependent tolerance to gut microbiota
Source: Nature. 2022 Sep 7;610(7933):752–60. doi: 10.1038/s41586-022-05309-5 (PMC9605865; doi:10.1038/s41586-022-05309-5)
Supplement: Supplementary file 8 — Source Data Fig. 5 [file 41586_2022_5309_MOESM8_ESM.xlsx]

## Sheet: Fig 5a
		# TC
	Postnatal day	7	10	14	18	21	28	42
		1260	4480	4950	1990	507	1920	2280
		530	5570	5870	1490	1050	969	1490
		1780	4320	5600	1740	1180	1840	1700
		666		5070			2110	1240
		1100					515	1410
		1320						684
		1730
		1260

## Sheet: Fig 5b
		% TC of CD45+
		Total TC	TC I	TC IV
	PLN	0.044	0.00421	0.000175
		0.046	0.00427	9.7e-05
		0.062	0.00477	0.000136
	MLN	0.28	0.014	0.016
		0.28	0.014	0.017
		0.4	0.024	0.016

## Sheet: Fig 5c
		# TC				# tdTomato+ TC
	PD 8	92.7	1120	1020	1190	78.4	717	630	712
	PD 15	17700	10900	11300	12100	4480	1370	1070	1810
	PD 21	2300	4330	1830	2150	60.1	296	20.3	55.8

## Sheet: Fig 5g
		% Itgb8 (tdTomato)+ of each ILC3/TC subset
	MHCII+ NCR+ ILC3	0.82	0	0	0
	MHCII+ LTi ILC3	0.072	0.11	0.071	0.017
	TC I	1.96	1.26	1.12	1.42
	TC II	9.76	0	2.44	4.8
	TC III	16.7	5.33	19.8	26.3
	TC IV	37.5	37.8	41.1	28.6

## Sheet: Fig 5i
Left panel		% RORgt+ in CD4+Foxp3+ cells
		Itgb8 fl/fl					Rorgt-cre Itgb8 fl/fl
	mLN	47712.5	20643.5	26028.6	6863.96		9198.1	4655.17	13138.4
	LI LP	27040.8	42234.7	46870.5	30866.8		6220.34	10975	11092.9
Right panel		# CD4+Foxp3+RORgt+ cells
		Itgb8 fl/fl					Rorgt-cre Itgb8 fl/fl
	mLN	24.9	15.3	22.5	9.09		2.64	2.18	3.84
	LI LP	54.5	45.4	59.6	35.1		11.2	14.2	10.5

## Sheet: Fig 5j
		% RORgt+ in CD4+Foxp3+ cells
		H2-Ab1 fl/fl						Rorgt-cre H2-Ab1 fl/fl and H2-Ab1 fl/fl						Rorgt-cre Itgb8 fl/fl and H2-Ab1 fl/fl						Rorgt-cre H2-Ab1 fl/fl						Rorgt-cre Itgb8 fl/fl and Rorgt-cre H2-Ab1 fl/fl
	mLN	16.2	20.6	20.5	21.5	18.7	18.4	19.3	14.3	21.7	15.6	20.7	16.3	15.8	14.6	13.2	19.9	23	14.9	5.88	5.1	5.7	6.58	11.1	6.55	8.79	5.99	8.33	6.37	6.01	5.76
	LI LP	28.9	29	31.6	29.3	29	27.6	22.8	31.8	31.5	31.6	32.2	31.5	22.6	24	25.7	26.2	26.1	22.5	9.45	8.69	9.93	10.4	12.5	13.8	8.06	8.17	8.76	11.1	11.1	10.3
