# Supplementary material for: Novel antigen-presenting cell imparts Treg-dependent tolerance to gut microbiota
Source: Nature. 2022 Sep 7;610(7933):752–60. doi: 10.1038/s41586-022-05309-5 (PMC9605865; doi:10.1038/s41586-022-05309-5)
Supplement: Supplementary file 9 — Source Data Extended Data Fig. 1 [file 41586_2022_5309_MOESM9_ESM.xlsx]

## Sheet: Extended Data Fig 1a
	# RORgt+Foxp3+ pTreg cells
		H2-Ab1fl/fl							Rorgt-cre H2-Ab1 fl/fl
	mLN	2100	3240	3010	9280	9840	6150	18900	1980	2130	1160	830	405	1790	570	4740
	LI LP	1210	2760	13000	6120	9700	7890	9780	959	2000	1350	821	4300	4080	3770	5980

## Sheet: Extended Data Fig 1b
	# CD4+CD44hi T cells
		H2-Ab1fl/fl							Rorgt-cre H2-Ab1 fl/fl
	mLN	14900	36300	21800	104000	66400	54000	156000	125000	60600	37100	81300	13400	117000	30000	132000
	LI LP	8480	7650	4360	9120	16500	28000	29300	29400	23900	41100	50400	134000	106000	141000	70900

## Sheet: Extended Data Fig 1c
	# RORgt+Foxp3+ pTreg cells
		H2-Ab1fl/fl				Rorgt-cre H2-Ab1 fl/fl
	mLN	36582.1	47346.9	26852.8	13372.4	7756.91	10022.7	13837.1
	LI LP	25611	26949.8	22301.1	23202.4	8288.74	11817.2	10009.3

## Sheet: Extended Data Fig 1d
	# CD4+CD44hi T cells
		H2-Ab1fl/fl				Rorgt-cre H2-Ab1 fl/fl
	mLN	4594.03	6651.11	4717.39	5448	24547.2	27459.4	30190
	LI LP	10244.4	14854.2	10394.6	16517	48737.8	66260.5	49245.9
