# Supplementary material for: Novel antigen-presenting cell imparts Treg-dependent tolerance to gut microbiota
Source: Nature. 2022 Sep 7;610(7933):752–60. doi: 10.1038/s41586-022-05309-5 (PMC9605865; doi:10.1038/s41586-022-05309-5)
Supplement: Supplementary file 10 — Source Data Extended Data Fig. 2 [file 41586_2022_5309_MOESM10_ESM.xlsx]

## Sheet: Extended data Fig 2d
	Left panel		% RORgt+ of CD4+Foxp3+ cells
			Rorc-Venus-creERT2 H2-Ab1 fl/wt				Rorc-Venus-creERT2 H2-Ab1 fl/fl
		mLN	16.5	14.8	17.5	13.3	13.6	14.3	10.4
		LI LP	23.3	28.7	29	23.4	19.2	23	23.5

## Sheet: Extended data Fig 2e
	% Lin–RORgt+MHCII+ of CD45+ cells
	Rorc-Venus-creERT2 H2-Ab1 fl/wt				Rorc-Venus-creERT2 H2-Ab1 fl/fl
	0.34	0.26	0.17	0.22	0.041	0.049	0.14
