# Supplementary material for: Novel antigen-presenting cell imparts Treg-dependent tolerance to gut microbiota
Source: Nature. 2022 Sep 7;610(7933):752–60. doi: 10.1038/s41586-022-05309-5 (PMC9605865; doi:10.1038/s41586-022-05309-5)
Supplement: Supplementary file 11 — Source Data Extended Data Fig. 3 [file 41586_2022_5309_MOESM11_ESM.xlsx]

## Sheet: Sheet1
	# CD4+RORgt+Foxp3+ pTreg
	mLN					LI LP
P9	32.1	4.56	839	19.1		0	0	582	180
P14	473	948	715	440		620	374	694	1170
P21	5640	5340	6980	4340	1360	9120	25400	26400	10000	5380
