# Supplementary material for: Novel antigen-presenting cell imparts Treg-dependent tolerance to gut microbiota
Source: Nature. 2022 Sep 7;610(7933):752–60. doi: 10.1038/s41586-022-05309-5 (PMC9605865; doi:10.1038/s41586-022-05309-5)
Supplement: Supplementary file 12 — Source Data Extended Data Fig. 4 [file 41586_2022_5309_MOESM12_ESM.xlsx]

## Sheet: Extended data Fig 4a
Left graph	% Aire (GFP)+
	CCR7–	CCR7+
	15.9593	73.1569
	20.6027	60.458
	21.0687	70.4348
Right graph	% RORgt (Venus)+
	CCR7–	CCR7+
	1.045	1.31827
	2.92398	3.74088
	1.73766	2.94875
