# Supplementary material for: Novel antigen-presenting cell imparts Treg-dependent tolerance to gut microbiota
Source: Nature. 2022 Sep 7;610(7933):752–60. doi: 10.1038/s41586-022-05309-5 (PMC9605865; doi:10.1038/s41586-022-05309-5)
Supplement: Supplementary file 13 — Source Data Extended Data Fig. 5 [file 41586_2022_5309_MOESM13_ESM.xlsx]

## Sheet: Extended data Fig 5c
	% tdTomato+ of RORgt(Venus)+
	93.4611
	91.7263
	96.4513
