# Supplementary material for: Novel antigen-presenting cell imparts Treg-dependent tolerance to gut microbiota
Source: Nature. 2022 Sep 7;610(7933):752–60. doi: 10.1038/s41586-022-05309-5 (PMC9605865; doi:10.1038/s41586-022-05309-5)
Supplement: Supplementary file 14 — Source Data Extended Data Fig. 6 [file 41586_2022_5309_MOESM14_ESM.xlsx]

## Sheet: Extended data Fig 6a
	% tdTomato+
	Aire– DC2	Aire+ DC2	all TC	TC IV
	35.6	26.8	4.29	5.88
	34.9	31.6	4.2	7.83
	36.2	30.8	3.15	6.42

## Sheet: Extended data Fig 6b
	% Rag1 fate-mapped (tdTomato+)
	TCRb+CD90+	MHCII+ ILC3	TC/DC
	65.8	0.83	0.23
	50.1	1.12	0.062
	64.2	1.3	0.23

## Sheet: Extended data Fig 6d
	% RORa fate mapped (tdTomato)+
	TC	LTi cell	NK cell
	1.9	83.8	66.9
	2.38	85.3	75
	1.75	83	65
	1.73	89.5	76.9

## Sheet: Extended data Fig 6g
	CD127 MFI
	CCR7– DC	CCR7+ DC
	532	1183
	547	1161
	552	1150
	499	1244
