# Supplementary material for: Novel antigen-presenting cell imparts Treg-dependent tolerance to gut microbiota
Source: Nature. 2022 Sep 7;610(7933):752–60. doi: 10.1038/s41586-022-05309-5 (PMC9605865; doi:10.1038/s41586-022-05309-5)
Supplement: Supplementary file 15 — Source Data Extended Data Fig. 8 [file 41586_2022_5309_MOESM15_ESM.xlsx]

## Sheet: Extended data Fig 8e
	% Foxp3+ of TCRb+CD4+
	cDC2	TC I and II	TC III and IV
	18.1	84.7	92.3
	47	88.3	94.7
	53.1	83.4	91.1

## Sheet: Extended data Fig 8f
	% IL22 fate mapped (tdTomato+) of CXCR6+MHCII+
	7.15
	4.06
	4.57
	3.45

## Sheet: Extended data Fig 8g
Left panel	% MHCII+ILC3+ of CD45+
	H2-Ab1fl/fl	Il22-cre H2-Ab1 fl/fl
	0.37	0.15
	0.13	0.21
	0.23	0.28
	0.21	0.35
Right panel	% RORgt+ of CD4+Foxp3+ cells
		H2-Ab1fl/fl				Il22-cre H2-Ab1 fl/fl
	mLN	17	13.4	16.4	15.6	14.1	17.4	20.5	16.6
	LI LP	44.3	39.6	36.2	44.2	28.8	52.5	38.1	52.5

## Sheet: Extended data Fig 8h
	% RORa fate mapped (tdTomato)+
	MHCII+ monocyte	Macrophage	B cell	DC
	0	0.15	0.083	0.12
	0	0.63	0.062	0.11
	1.52	0.81	0.067	0.14
	0	1.92	0.1	0.19

## Sheet: Extended data Fig 8i
	Left panel	% MHCII+ ILC3 of CD45+			Right panel	% TC of CD45+
		Rora-cre H2-Ab1 fl/wt	Rora-cre H2-Ab1 fl/fl			Rora-cre H2-Ab1 fl/wt	Rora-cre H2-Ab1 fl/fl
		0.14	0.02			0.015	0.03
		0.27	0.0065			0.014	0.011
		0.46	0.014			0.043	0.021

## Sheet: Extended data Fig 8j
	Left panel	% CD44hi of CD4+Foxp3–
			Rora-cre H2-Ab1 fl/wt				Rora-cre H2-Ab1 fl/fl
		mLN	9.57	7.5	8.56		16	8.05	7.78
		LI LP	72.6	29.9	37.9		64.3	62.7	33.6
	Right panel	% Th17 of CD4+Foxp3–CD44hi
			Rora-cre H2-Ab1 fl/wt				Rora-cre H2-Ab1 fl/fl
		mLN	3.73	2.12	2.63		0.59	2.26	2.89
		LI LP	5.52	11.7	13		3.81	4.59	16.1

## Sheet: Extended data Fig 8k
	Left panel	# CD4+Foxp3+RORgt+ pTreg
			Rora-cre H2-Ab1 fl/wt				Rora-cre H2-Ab1 fl/fl
		mLN	22029.9	12659.5	7904.5		10878.5	16447.9	26301.9
		LI LP	11303.2	1952.36	3924.92		4540.61	7956.04	7851.29
	Right panel	# Th17 cells
			Rora-cre H2-Ab1 fl/wt				Rora-cre H2-Ab1 fl/fl
		mLN	5116.61	1822.97	2246.54		1040.55	2434.29	2686.15
		LI LP	9713.67	1554.66	1996.89		1876.79	5786.21	3786.44

## Sheet: Extended data Fig 8l
Left panel	% DC of CD45+
	Clec9a-cre/cre H2-Ab1fl/wt	Clec9acre/cre H2-Ab1 fl/fl
	0.099	0.00821
	0.25	0.00951
	0.16	0.00563
	0.27	0.00976
		0.046
		0.028
		0.069
		0.039
Right panel	% TC of CD45+
	Clec9a-cre/cre H2-Ab1fl/wt	Clec9acre/cre H2-Ab1 fl/fl
	0.018	0.015
	0.025	0.011
	0.025	0.016
	0.087	0.016
		0.025
		0.029
		0.024
		0.04

## Sheet: Extended data Fig 8m
	Left panel	% Foxp3+ of CD4+
			Clec9a-cre/cre H2-Ab1fl/wt				Clec9acre/cre H2-Ab1 fl/fl
		mLN	10.4	10.1	9.34	3.95	7.57	8.34	8.58	8.25	6.45	5.72	7.87	6.37
		LI LP	29.2	21.2	22.4	19.3	9.66	20.3	15.1	22.6	10.8	17.1	16	23.1
	Middle panel	% RORgt+ of CD4+Foxp3+
			Clec9a-cre/cre H2-Ab1fl/wt				Clec9acre/cre H2-Ab1 fl/fl
		mLN	14.7	11.2	14.1	8.89	9.81	16.6	14.1	13.1	21.9	14.9	24.4	14.6
		LI LP	24.6	20.4	45.4	18.3	17.9	28.4	18.7	31.7	12.9	38.4	12.6	30.7
	Right panel	% Th17 of CD4+Foxp3–CD44hi
			Clec9a-cre/cre H2-Ab1fl/wt				Clec9acre/cre H2-Ab1 fl/fl
		mLN	2.53	1.76	8.12	9.3	1.23	2.41	2.5	14.3	4.79	2.35	6.59	5.09
		LI LP	17.4	20.1	15.9	1.47	19.6	6.52	12.6	24	3.6	8.56	1.93	29.9
