# Supplementary material for: Novel antigen-presenting cell imparts Treg-dependent tolerance to gut microbiota
Source: Nature. 2022 Sep 7;610(7933):752–60. doi: 10.1038/s41586-022-05309-5 (PMC9605865; doi:10.1038/s41586-022-05309-5)
Supplement: Supplementary file 16 — Source Data Extended Data Fig. 9 [file 41586_2022_5309_MOESM16_ESM.xlsx]

## Sheet: Extended Data Fig 9a
		% TC of CD45+
	Postnatal day	7	10	14	18	21	28	42
		0.6	0.41	0.16	0.043	0.013	0.013	0.00996
		0.4	0.36	0.13	0.088	0.016	0.011	0.00698
		0.53	0.32	0.12	0.089	0.032	0.012	0.00728
		0.56		0.13			0.011	0.00732
		0.69					0.022	0.016
		0.48						0.00798
		0.51
		0.76

## Sheet: Extended Data Fig 9b
		% tdTomato+
		TC				MHCII+ ILC3
	PD 8	80.6	64.3	59.9	61.9	91.3	89.1	81.8	84.4
	PD 15	25.8	12.7	9.56	14.5	59.2	58.4	56.1	60.5
	PD 21	2.65	6.85	1.09	2.58	49	56	59.7	51.3
