# Supplementary material for: Novel antigen-presenting cell imparts Treg-dependent tolerance to gut microbiota
Source: Nature. 2022 Sep 7;610(7933):752–60. doi: 10.1038/s41586-022-05309-5 (PMC9605865; doi:10.1038/s41586-022-05309-5)
Supplement: Supplementary file 17 — Source Data Extended Data Fig. 10 [file 41586_2022_5309_MOESM17_ESM.xlsx]

## Sheet: Extended data 10d
	Left panel		% Foxp3+ of CD4+ cells
			Itgb8 fl/fl					Cd4cre Itgb8 fl/fl
		mLN	5.67	8.21	6.75	5.42		5.4	7.6	4.64	6.61
		LI LP	15.2	15.7	14	12.5		21.1	17.7	19.1	19.7
	Right panel		% RORgt+ of CD4+Foxp3+ cells
			Itgb8 fl/fl					Cd4cre Itgb8 fl/fl
		mLN	23.2	12	15.4	11.9		20.2	18.7	23.8	12.8
		LI LP	47	31.1	39.7	28.7		49.4	34	56.1	31.8
